# Supplementary material for: Genome-Wide Assessment of DNA Methylation in Chicken Cardiac Tissue Exposed to Different Incubation Temperatures and CO2 Levels
Source: Front Genet. 2020 Oct 28;11:558189. doi: 10.3389/fgene.2020.558189 (PMC7655987; doi:10.3389/fgene.2020.558189)
Supplement: Supplementary file 4 [file Table_1.XLSX]

## Sheet: Sheet1
Table S1. Gene primer information for RT-qPCR
Ensembl Gene ID	Gene Symbol	Type	NCBI ID	FWD Seq	FWD Length	FWD Tm	FWD GC	REV Seq (Anti)	REV Length	REV Tm	REV GC	Amplicon Length
ENSGALG00000041182	TBX1	Differentially Methylated	XM_025155714.1	CAGTAGTCCCAAAGCACCTATC	22	62	50	AAAGACCGGAGGAGAAGTTTAAG	23	62	43.5	107
ENSGALG00000005285	TBX4	Differentially Methylated	NM_001030537.1	CACCAGACCCTACAACACTATC	22	62	50	GTGATAGAAGAGCCCTGAATCTC	23	62	47.8	123
ENSGALG00000035803	THRSP	Differentially Methylated	NM_213577.2	CTGCTTTGTTTCACCTCCATTC	22	62	45.5	GTCTAGGCACATGCAGAACA	20	62	50	132
ENSGALG00000042492	PITX2	Differentially Methylated	NM_205010.1	GGAGAGAAGGGAGTAAAGGAAAC	23	62	47.8	GTCCTCGTAACTGCTGAAATACT	23	62	43.5	112
ENSGALG00000043448	ABLIM2	Differentially Methylated	XM_025150004.1	CGGAGGAAACAGGACAGATTAG	22	62	50	AACTGGGTAGGACCAGAGTTA	21	62	47.6	104
ENSGALG00000010974	GSC	Differentially Methylated	NM_205331.1	TCTTCCAGGAAACGAAATACCC	22	62	45.5	CAAACCTCCACTTTCTCCTCTC	22	62	50	88
ENSGALG00000010413	NGB	Differentially Methylated	NM_001031551.1	GGAAGGTGATGCTGGTGATT	20	62	50	TGCCAAGGTTGCAGAGATATT	21	62	42.9	84
ENSGALG00000037784	DAG1	Differentially Methylated	NM_001097540.1	GGCGAACGACATCCATAAGA	20	62	50	ATGGTGCTGCTGTTCCTATC	20	62	50	78
ENSGALG00000031387	YWHAZ	Reference Gene	NM_001031343.1	GATGTGCTGTCTCTGTTGGA	20	62	50	CCTCAGCCAAGTAACGGTAATA	22	62	45.5	109
ENSGALG00000006179	RPL13	Reference Gene	NM_204999.1	GGAGTATCGCTCCAAGCTTATC	22	62	50	ACGTTCCTGATCGGCATAAC	20	62	50	126
ENSGALG00000002013	MEAF6	Stably Methylated	NM_001030897.1	GTTACCTCACCAACCAGAAGAA	22	62	45.5	ACCGAGGATTTGCTGAAGAG	20	62	50	94
ENSGALG00000001283	SRRM1	Stably Methylated	NM_001031494.1	AGCAGTCCCAGAACAATTCC	20	62	50	CACCATTCAGAGGAACCCTAAC	22	62	50	100
