# Supplementary material for: Genome-Wide Assessment of DNA Methylation in Chicken Cardiac Tissue Exposed to Different Incubation Temperatures and CO2 Levels
Source: Front Genet. 2020 Oct 28;11:558189. doi: 10.3389/fgene.2020.558189 (PMC7655987; doi:10.3389/fgene.2020.558189)
Supplement: Supplementary file 5 [file Table_2.XLSX]

## Sheet: Sheet1
Table S2. EST Differential Methylation Results at significantly DM CpGs
Chromosome	Position	Strand	P-value	Q-value	Methylation Difference	Promoter	Exon	Intron	Promoter Gene	Intragenic Gene(s)
chr1	207853	+	1.51862e-07	5.43737e-05	12.2377	0	0	1	NA	ENSGALG00000051297
chr1	225407	+	3.66042e-09	1.90416e-06	-10.4931	0	0	1	NA	ENSGALG00000051297,ENSGALG00000050315
chr1	225447	+	5.84299e-08	2.30879e-05	-10.0241	0	0	1	NA	ENSGALG00000051297,ENSGALG00000050315
chr1	255412	+	0.000354257	0.0337406	11.4125	0	1	1	NA	ENSGALG00000050315,ENSGALG00000049873
chr1	426905	+	2.09408e-12	1.89008e-09	12.2557	0	0	0	NA	NA
chr1	427182	+	9.1038e-09	4.36725e-06	18.1322	0	0	0	NA	NA
chr1	427837	+	1.13715e-11	9.22488e-09	22.7021	0	0	0	NA	NA
chr1	596737	+	3.70429e-11	2.77232e-08	11.2271	1	0	1	ENSGALT00000061579.2	NA
chr1	632294	+	3.93244e-32	2.87161e-28	-22.3821	0	0	1	NA	ENSGALG00000033919
chr1	638593	+	1.88681e-15	2.53069e-12	14.2209	0	0	1	NA	ENSGALG00000033919
chr1	689309	+	3.28085e-13	3.2966e-10	12.0321	0	0	1	NA	ENSGALG00000033919
chr1	717045	+	3.37909e-20	7.50452e-17	12.9157	0	0	1	NA	ENSGALG00000051055
chr1	945970	+	2.61129e-07	8.81101e-05	-13.0889	1	0	1	ENSGALT00000093817.1	NA
chr1	2539205	+	7.00385e-07	0.00020916	-10.4471	0	0	0	NA	NA
chr1	8841244	+	2.08105e-07	7.18578e-05	-11.9523	1	0	0	ENSGALT00000010596.4	NA
chr1	8841247	+	6.56476e-09	3.23135e-06	-13.1039	1	0	0	ENSGALT00000010596.4	NA
chr1	8841250	+	6.5566e-07	0.000197731	-10.4882	1	0	0	ENSGALT00000010596.4	NA
chr1	8841256	+	2.3409e-08	1.02136e-05	-12.8193	1	0	0	ENSGALT00000010596.4	NA
chr1	25149435	+	1.81828e-18	3.32972e-15	-12.457	1	0	0	ENSGALT00000051026.3	NA
chr1	26857099	+	3.64425e-22	9.91816e-19	-15.6913	0	0	0	NA	NA
chr1	29231406	+	9.39217e-05	0.0126585	10.049	0	0	1	NA	ENSGALG00000009530
chr1	33088236	+	5.17076e-09	2.61441e-06	15.8372	0	0	1	NA	ENSGALG00000030024
chr1	33270994	+	1.55751e-21	3.91468e-18	-15.9769	0	0	1	NA	ENSGALG00000009805
chr1	33701322	+	4.57047e-14	5.17561e-11	13.7067	0	0	0	NA	NA
chr1	33834027	+	2.20067e-36	2.35812e-32	-16.8543	0	0	1	NA	ENSGALG00000009842
chr1	36111802	+	2.21125e-07	7.57786e-05	10.3143	0	0	1	NA	ENSGALG00000040855
chr1	45783855	+	4.28952e-23	1.28575e-19	12.0095	0	0	1	NA	ENSGALG00000043701
chr1	47859259	+	5.58823e-15	7.07793e-12	-13.0372	0	0	0	NA	NA
chr1	47859301	+	3.51164e-19	6.99362e-16	-11.3365	0	0	0	NA	NA
chr1	48333045	+	5.16251e-05	0.00788496	-14.641	0	0	1	NA	ENSGALG00000054955,ENSGALG00000011803
chr1	48333054	+	0.000483282	0.0420131	-12.3675	0	0	1	NA	ENSGALG00000054955,ENSGALG00000011803
chr1	48558743	+	1.222e-10	8.33365e-08	-10.0777	0	0	1	NA	ENSGALG00000011809
chr1	49247807	+	4.2125e-05	0.00670702	11.045	0	0	0	NA	NA
chr1	49596704	+	1.12687e-17	1.93385e-14	-12.0675	0	0	1	NA	ENSGALG00000030101
chr1	49754605	+	7.57227e-17	1.19121e-13	11.2582	0	1	0	NA	ENSGALG00000011970
chr1	49982954	+	2.00281e-08	8.87595e-06	10.6332	0	0	1	NA	ENSGALG00000012024
chr1	50702628	+	1.56585e-15	2.11459e-12	12.7048	0	0	0	NA	NA
chr1	51130034	+	1.51311e-07	5.41871e-05	-10.6699	1	0	0	ENSGALT00000020120.7	NA
chr1	53801215	+	2.94064e-19	5.94994e-16	10.337	0	0	1	NA	ENSGALG00000012647
chr1	56831144	+	9.10849e-43	1.61628e-38	-14.75	0	0	1	NA	ENSGALG00000052544
chr1	57361931	+	1.44943e-08	6.62368e-06	-12.61	0	0	1	NA	ENSGALG00000012877
chr1	59431980	+	4.18375e-45	8.63252e-41	16.2585	0	0	1	NA	ENSGALG00000012944
chr1	60107054	+	3.86792e-47	9.40209e-43	18.9046	0	0	0	NA	NA
chr1	60867886	+	4.97946e-14	5.61011e-11	-13.3631	0	1	1	NA	ENSGALG00000012998,ENSGALG00000049382
chr1	60867916	+	4.14879e-11	3.07902e-08	-13.5682	0	0	1	NA	ENSGALG00000012998,ENSGALG00000049382
chr1	60932744	+	9.52925e-05	0.0127917	11.7271	0	0	1	NA	ENSGALG00000035533
chr1	71216138	+	3.20893e-16	4.67501e-13	14.7509	0	0	0	NA	NA
chr1	71370249	+	5.15039e-15	6.56554e-12	-13.8239	0	0	1	NA	ENSGALG00000014551
chr1	75207779	+	9.8797e-06	0.00202935	-10.5274	0	0	0	NA	NA
chr1	77761854	+	5.59164e-06	0.00126092	-10.8641	0	0	1	NA	ENSGALG00000032599
chr1	80949778	+	3.53993e-15	4.61876e-12	15.4447	0	1	1	NA	ENSGALG00000014988
chr1	81546366	+	2.12667e-18	3.87843e-15	-10.4699	0	1	0	NA	ENSGALG00000015077
chr1	81546400	+	4.5185e-22	1.21484e-18	-12.6631	0	1	1	NA	ENSGALG00000015077
chr1	81673386	+	2.54439e-13	2.59332e-10	11.1931	0	0	1	NA	ENSGALG00000015084
chr1	82931437	+	8.82161e-14	9.61358e-11	-10.6627	0	0	1	NA	ENSGALG00000040620
chr1	85462829	+	0.000495349	0.0427044	10.0029	0	0	1	NA	ENSGALG00000015253
chr1	88468822	+	4.23347e-07	0.000134266	-11.6344	1	0	0	ENSGALT00000095987.1	NA
chr1	88469645	+	1.36229e-21	3.4732e-18	-12.4215	0	0	0	NA	NA
chr1	88470000	+	2.93604e-07	9.72366e-05	-11.0612	0	0	0	NA	NA
chr1	88471168	+	1.38028e-10	9.35194e-08	-18.6844	0	0	0	NA	NA
chr1	88471174	+	8.67023e-24	2.7487e-20	-11.0723	0	0	0	NA	NA
chr1	88472134	+	4.4344e-22	1.19586e-18	-17.7761	0	0	0	NA	NA
chr1	88473452	+	1.09061e-34	1.00794e-30	-26.0627	0	0	0	NA	NA
chr1	88473754	+	4.02465e-32	2.91495e-28	-10.1034	0	0	0	NA	NA
chr1	88474112	+	8.9023e-27	4.01957e-23	-12.1077	0	0	0	NA	NA
chr1	88474565	+	2.17197e-12	1.9564e-09	-10.4671	0	0	0	NA	NA
chr1	88476215	+	5.09845e-11	3.72154e-08	-13.2793	0	0	0	NA	NA
chr1	88851725	+	1.99488e-37	2.37575e-33	-11.3288	1	0	1	ENSGALT00000098860.1	NA
chr1	92927392	+	2.55904e-08	1.10525e-05	10.8339	0	0	0	NA	NA
chr1	93067899	+	0.000571879	0.0471642	12.3007	0	0	0	NA	NA
chr1	93347347	+	2.58659e-25	9.91325e-22	13.0619	0	1	0	NA	ENSGALG00000015461
chr1	93625125	+	0.000128584	0.0160423	-12.7732	0	0	1	NA	ENSGALG00000036738
chr1	93649050	+	1.13308e-08	5.2911e-06	-16.6665	0	0	0	NA	NA
chr1	93754444	+	1.63963e-05	0.00310411	11.5636	0	0	0	NA	NA
chr1	101022010	+	4.37641e-08	1.78936e-05	-14.9905	0	0	0	NA	NA
chr1	101022142	+	2.80818e-07	9.36135e-05	15.5952	0	0	0	NA	NA
chr1	101700658	+	2.23217e-19	4.57912e-16	12.223	0	0	1	NA	ENSGALG00000054144
chr1	102789446	+	5.39735e-09	2.71547e-06	-10.6099	0	0	0	NA	NA
chr1	103130646	+	8.68164e-41	1.29457e-36	16.8729	0	0	0	NA	NA
chr1	103289707	+	2.09273e-24	7.1689e-21	-17.4024	0	0	0	NA	NA
chr1	103922001	+	5.1287e-08	2.0576e-05	12.4592	0	0	0	NA	NA
chr1	104797365	+	2.83845e-20	6.34353e-17	-11.4065	1	0	0	ENSGALT00000096539.1	NA
chr1	104951216	+	1.80597e-17	3.03183e-14	-10.6112	0	0	0	NA	NA
chr1	105423024	+	5.83899e-11	4.2231e-08	-21.6496	0	1	0	NA	ENSGALG00000036613
chr1	107441744	+	7.54794e-10	4.48999e-07	-10.7048	0	0	1	NA	ENSGALG00000016022
chr1	107826681	+	7.02927e-09	3.4428e-06	14.2697	0	0	0	NA	NA
chr1	112131148	+	1.57817e-08	7.15488e-06	12.9595	0	1	0	NA	ENSGALG00000016215
chr1	112367144	+	3.13292e-05	0.00529398	11.5516	0	0	0	NA	NA
chr1	113307765	+	2.91085e-13	2.94315e-10	11.5336	0	0	0	NA	NA
chr1	113679788	+	0.000507127	0.0434391	-11.2288	0	0	1	NA	ENSGALG00000016245
chr1	113679801	+	0.000332155	0.0322782	-10.6294	0	0	1	NA	ENSGALG00000016245
chr1	113682028	+	0.00054104	0.0453822	-10.322	0	0	1	NA	ENSGALG00000016245
chr1	113682259	+	1.63188e-08	7.37766e-06	-10.9158	0	0	1	NA	ENSGALG00000016245
chr1	113682275	+	8.46555e-10	4.99564e-07	-11.9057	0	0	1	NA	ENSGALG00000016245
chr1	113682281	+	1.97561e-09	1.09007e-06	-10.3337	0	0	1	NA	ENSGALG00000016245
chr1	113682288	+	5.91022e-08	2.33212e-05	-10.6556	0	0	1	NA	ENSGALG00000016245
chr1	113682374	+	0.000442767	0.0394966	-10.0301	0	0	1	NA	ENSGALG00000016245
chr1	113682417	+	3.49932e-07	0.000113332	-15.3854	0	0	1	NA	ENSGALG00000016245
chr1	113682427	+	2.85149e-06	0.000709265	-13.0652	0	0	1	NA	ENSGALG00000016245
chr1	115170678	+	1.76395e-13	1.84251e-10	-19.7581	0	0	0	NA	NA
chr1	115170742	+	0.000238194	0.0254085	10.7247	0	0	0	NA	NA
chr1	119263047	+	3.52079e-15	4.59717e-12	18.8017	0	0	0	NA	NA
chr1	119263069	+	6.3187e-09	3.12584e-06	-10.346	0	0	0	NA	NA
chr1	119274035	+	3.57706e-22	9.78027e-19	-17.5158	0	1	0	NA	ENSGALG00000016312
chr1	119613263	+	2.75605e-19	5.602e-16	-12.7407	0	0	0	NA	NA
chr1	121150770	+	3.63103e-22	9.89736e-19	-10.5408	0	0	0	NA	NA
chr1	122030170	+	1.25052e-32	9.60614e-29	-16.1953	0	0	0	NA	NA
chr1	122082937	+	3.83679e-12	3.34396e-09	-13.8978	0	0	1	NA	ENSGALG00000016537
chr1	122146737	+	1.32526e-08	6.12886e-06	-16.2187	0	1	0	NA	ENSGALG00000016538
chr1	122272739	+	5.08178e-29	2.78318e-25	15.5677	0	0	0	NA	NA
chr1	122362312	+	6.87635e-25	2.49279e-21	15.9549	0	0	1	NA	ENSGALG00000016543
chr1	128395007	+	1.89423e-08	8.44751e-06	14.0572	0	0	0	NA	NA
chr1	132584922	+	5.55609e-05	0.00836088	-12.4734	0	0	1	NA	ENSGALG00000016744
chr1	136277165	+	1.05107e-27	5.10986e-24	-10.9194	1	0	0	ENSGALT00000096723.1	NA
chr1	138233936	+	5.38466e-06	0.00122155	-12.6605	0	0	0	NA	NA
chr1	138245479	+	6.42585e-63	6.33473e-58	-19.7189	0	1	0	NA	ENSGALG00000016813
chr1	138414669	+	7.37694e-08	2.8426e-05	-11.4368	0	0	1	NA	ENSGALG00000016817
chr1	138417045	+	1.71061e-15	2.30481e-12	-20.7579	0	0	1	NA	ENSGALG00000016817
chr1	139075396	+	1.83001e-30	1.15153e-26	-15.6082	0	0	1	NA	ENSGALG00000016834
chr1	139312471	+	7.14943e-46	1.56623e-41	11.8889	0	0	1	NA	ENSGALG00000016836
chr1	141605498	+	0.000415396	0.0378042	11.1245	1	0	0	ENSGALT00000098509.1	NA
chr1	143930669	+	2.88775e-17	4.76673e-14	10.2047	0	0	0	NA	NA
chr1	145978073	+	5.98223e-11	4.32044e-08	-13.8588	0	1	0	NA	ENSGALG00000043947
chr1	145978088	+	8.27279e-11	5.82072e-08	-17.3042	0	1	0	NA	ENSGALG00000043947
chr1	146976275	+	1.4743e-16	2.23027e-13	-10.2196	0	0	0	NA	NA
chr1	154905536	+	7.98047e-24	2.55156e-20	-17.1935	0	0	0	NA	NA
chr1	155108741	+	3.52018e-35	3.43212e-31	17.52	0	0	0	NA	NA
chr1	155113065	+	4.10413e-19	8.09187e-16	-12.8183	0	1	0	NA	ENSGALG00000054730
chr1	156819977	+	2.41133e-08	1.04822e-05	11.1446	0	0	0	NA	NA
chr1	159650041	+	1.15832e-27	5.60056e-24	13.5627	0	0	0	NA	NA
chr1	159650225	+	1.2766e-66	1.61806e-61	-29.1174	0	0	0	NA	NA
chr1	160197071	+	9.13254e-11	6.3526e-08	16.0808	0	0	1	NA	ENSGALG00000054051
chr1	160197200	+	6.31848e-09	3.12584e-06	10.5161	0	0	1	NA	ENSGALG00000054051
chr1	162875847	+	6.23839e-18	1.09278e-14	-12.5223	0	0	0	NA	NA
chr1	163305020	+	2.41652e-08	1.05022e-05	11.6972	0	0	0	NA	NA
chr1	165273450	+	1.4189e-24	4.93686e-21	10.4762	0	0	0	NA	NA
chr1	167319652	+	1.40456e-05	0.00272537	-12.5995	0	0	1	NA	ENSGALG00000016955
chr1	170118075	+	3.96328e-05	0.0063934	-10.2044	0	1	1	NA	ENSGALG00000016997,ENSGALG00000016998
chr1	171179018	+	1.02179e-05	0.00208888	-10.0181	0	0	0	NA	NA
chr1	171805861	+	3.32749e-07	0.000108619	-11.3874	0	0	0	NA	NA
chr1	175538358	+	8.32314e-10	4.92157e-07	11.5585	0	0	1	NA	ENSGALG00000042339
chr1	176328413	+	4.61613e-10	2.86106e-07	16.5508	0	0	0	NA	NA
chr1	176328415	+	8.48482e-10	5.00536e-07	16.6959	0	0	0	NA	NA
chr1	181385586	+	0.000232052	0.024927	13.1111	0	0	1	NA	ENSGALG00000017156
chr1	186754271	+	2.26787e-06	0.000583735	-14.4722	0	0	0	NA	NA
chr1	187942791	+	1.45699e-18	2.7129e-15	10.582	0	0	1	NA	ENSGALG00000017229
chr1	193295571	+	1.31023e-07	4.76036e-05	11.1494	0	0	0	NA	NA
chr1	194310414	+	4.62015e-62	4.09917e-57	-16.8944	1	0	0	ENSGALT00000106233.1	NA
chr1	194311953	+	1.19275e-24	4.18282e-21	-23.5544	1	0	0	ENSGALT00000048006.2	NA
chr1	194317278	+	5.14529e-78	1.01447e-72	26.1807	1	1	0	ENSGALT00000068577.2	NA
chr1	194317514	+	7.43697e-12	6.18403e-09	19.2566	0	1	0	NA	ENSGALG00000035803
chr1	194317560	+	1.58599e-07	5.65462e-05	16.3263	0	1	0	NA	ENSGALG00000035803
chr1	194458473	+	1.36681e-08	6.30132e-06	-10.3377	0	0	1	NA	ENSGALG00000031734
chr1	194703684	+	1.73927e-11	1.37412e-08	10.7284	0	1	0	NA	ENSGALG00000040478
chr1	195467297	+	3.89548e-06	0.000929216	-17.4081	0	0	0	NA	NA
chr1	195482067	+	1.4064e-08	6.45529e-06	-16.4424	0	0	0	NA	NA
chr1	195578989	+	3.98627e-11	2.96584e-08	-10.5955	0	1	0	NA	ENSGALG00000027166
chr1	195693102	+	6.79421e-06	0.00148438	-14.7682	0	0	0	NA	NA
chr1	195808244	+	6.17374e-07	0.000187492	-13.0344	0	0	0	NA	NA
chr1	196443472	+	1.14675e-08	5.35072e-06	-12.3322	0	1	1	NA	ENSGALG00000017326,ENSGALG00000017327
chr1	196551096	+	6.17562e-11	4.44203e-08	11.9318	0	0	1	NA	ENSGALG00000017326,ENSGALG00000017329
chr1	196614019	+	1.68426e-05	0.00317303	-12.8242	1	0	1	ENSGALT00000027999.6	NA
chr1	196971605	+	4.27051e-15	5.51924e-12	13.1089	0	0	1	NA	ENSGALG00000040418
chr1	196990856	+	1.49914e-16	2.26592e-13	-15.5679	1	1	0	ENSGALT00000055688.2	NA
chr1	197034358	+	2.9191e-12	2.59253e-09	-11.6593	0	1	0	NA	ENSGALG00000022702
chr1	197151214	+	2.20993e-20	5.00825e-17	10.8648	0	0	1	NA	ENSGALG00000027982
chr1	197186407	+	4.32207e-18	7.67708e-15	-14.2727	0	1	0	NA	ENSGALG00000029040
chr1	197402248	+	3.22683e-13	3.24415e-10	-16.0885	0	1	0	NA	ENSGALG00000036106
chr1	197478864	+	2.46369e-13	2.51975e-10	11.5323	0	1	0	NA	ENSGALG00000029731
chr1	197479431	+	1.12535e-12	1.04935e-09	-10.4791	0	0	1	NA	ENSGALG00000029731
chr1	197488517	+	8.85851e-17	1.37888e-13	-10.3386	0	1	0	NA	ENSGALG00000017334
chr1	197489113	+	1.15975e-06	0.000326084	10.3147	0	1	0	NA	ENSGALG00000017334
chr1	197489137	+	1.51579e-14	1.83474e-11	11.0659	0	1	0	NA	ENSGALG00000017334
chr1	197509887	+	5.96087e-18	1.0452e-14	-11.1914	0	1	0	NA	ENSGALG00000017334
chr1	197518544	+	8.32868e-07	0.000244201	-13.8217	0	0	1	NA	ENSGALG00000017334
chr10	1609814	+	0.00010596	0.0138714	12.2334	0	1	0	NA	ENSGALG00000040087
chr10	1689109	+	2.02002e-10	1.336e-07	-13.9088	0	0	1	NA	ENSGALG00000030812
chr10	1758987	+	5.459e-18	9.60998e-15	-13.3834	0	0	0	NA	NA
chr10	1759551	+	1.71988e-16	2.57979e-13	-10.1826	0	0	0	NA	NA
chr10	1759693	+	5.65856e-10	3.43987e-07	-10.1909	0	0	0	NA	NA
chr10	2004654	+	1.72454e-15	2.3183e-12	10.7672	0	0	1	NA	ENSGALG00000033618
chr10	2071734	+	8.39616e-05	0.0115812	13.4338	0	0	1	NA	ENSGALG00000031313
chr10	2395768	+	1.4185e-11	1.13741e-08	-10.5497	0	0	1	NA	ENSGALG00000001774
chr10	2464877	+	1.92716e-17	3.22614e-14	16.4106	0	1	0	NA	ENSGALG00000001774
chr10	2626381	+	4.12738e-06	0.000975353	11.9687	0	0	0	NA	NA
chr10	2809561	+	2.39353e-06	0.000611381	10.1336	0	0	0	NA	NA
chr10	2811038	+	9.64064e-07	0.000277622	-10.4779	0	1	0	NA	ENSGALG00000001711
chr10	2856761	+	0.000138723	0.0169696	-10.0585	1	1	1	ENSGALT00000042499.2	NA
chr10	2992356	+	5.896e-06	0.00131668	10.7288	0	0	1	NA	ENSGALG00000001412
chr10	3163490	+	8.06668e-19	1.54747e-15	11.1508	0	0	1	NA	ENSGALG00000002678
chr10	3169128	+	5.50422e-18	9.67999e-15	-14.5118	0	1	0	NA	ENSGALG00000002678
chr10	3286631	+	2.34553e-07	7.99786e-05	-19.2243	0	0	1	NA	ENSGALG00000002708
chr10	3799374	+	4.70936e-06	0.00108967	-10.7179	0	1	0	NA	ENSGALG00000002883
chr10	3799574	+	3.22811e-22	8.85348e-19	-11.5619	0	0	0	NA	NA
chr10	3917629	+	3.13463e-10	2.003e-07	-11.2636	1	0	0	ENSGALT00000004664.6	NA
chr10	5878110	+	6.38554e-11	4.58003e-08	11.332	0	0	0	NA	NA
chr10	9361404	+	1.49461e-19	3.1092e-16	-13.2462	0	0	0	NA	NA
chr10	12186277	+	5.99447e-19	1.16666e-15	13.6755	0	0	0	NA	NA
chr10	12186315	+	1.98826e-06	0.000520448	11.2525	0	0	0	NA	NA
chr10	12186339	+	5.77319e-07	0.000176353	13.6385	0	0	0	NA	NA
chr10	12217784	+	1.83273e-06	0.000486337	10.0426	0	0	0	NA	NA
chr10	13389297	+	5.55197e-21	1.32062e-17	13.5049	0	0	1	NA	ENSGALG00000045136
chr10	13635899	+	2.07719e-11	1.62662e-08	-13.1855	0	0	0	NA	NA
chr10	14418629	+	4.74752e-12	4.08949e-09	-18.0969	1	0	0	ENSGALT00000107027.1	NA
chr10	14825409	+	7.91504e-11	5.58896e-08	10.4956	0	0	1	NA	ENSGALG00000006871
chr10	15132791	+	1.0075e-05	0.00206282	10.8487	1	0	1	ENSGALT00000075661.2	NA
chr10	15438254	+	4.45496e-40	6.27398e-36	-13.0299	0	0	1	NA	ENSGALG00000030157
chr10	16831639	+	0.000386137	0.0358866	-10.7067	0	0	0	NA	NA
chr10	16900124	+	6.76687e-05	0.00976786	11.2634	1	0	0	ENSGALT00000093272.1	NA
chr10	16900386	+	1.04215e-08	4.91957e-06	10.9418	1	0	0	ENSGALT00000011347.6	NA
chr10	17549087	+	2.21207e-09	1.20964e-06	-11.7409	0	0	1	NA	ENSGALG00000038688
chr10	17916207	+	1.16313e-05	0.00232924	-11.6852	0	0	1	NA	ENSGALG00000007141
chr10	18000930	+	4.83783e-12	4.1572e-09	-14.6062	0	0	1	NA	ENSGALG00000026468
chr10	18197670	+	1.50677e-18	2.79678e-15	-13.7141	0	1	0	NA	ENSGALG00000007333
chr10	18206212	+	2.09437e-16	3.11258e-13	19.6542	1	1	0	ENSGALT00000011886.5	NA
chr10	18268427	+	1.57584e-12	1.4477e-09	18.664	0	0	0	NA	NA
chr10	18271076	+	1.23311e-13	1.32133e-10	-17.7041	0	0	0	NA	NA
chr10	18403170	+	2.65848e-21	6.54287e-18	-12.8899	0	0	1	NA	ENSGALG00000007410
chr10	18434581	+	2.29541e-05	0.00410578	10.8691	0	0	1	NA	ENSGALG00000007410
chr10	19076878	+	7.26668e-21	1.7147e-17	-12.5932	0	0	0	NA	NA
chr10	19094454	+	2.20333e-16	3.26903e-13	-11.4551	0	0	0	NA	NA
chr10	19179795	+	9.09049e-23	2.6229e-19	10.9206	0	0	0	NA	NA
chr10	19465691	+	4.61009e-12	3.98078e-09	-10.7924	0	0	1	NA	ENSGALG00000007930
chr10	19494487	+	2.91691e-14	3.38742e-11	-12.805	0	0	1	NA	ENSGALG00000007930
chr10	19515776	+	5.07519e-27	2.35138e-23	-16.897	0	0	0	NA	NA
chr10	19515779	+	4.24695e-22	1.15055e-18	-15.0329	0	0	0	NA	NA
chr10	19660534	+	1.10081e-06	0.000311343	13.0235	0	0	1	NA	ENSGALG00000008043
chr10	19663767	+	3.42133e-11	2.5703e-08	-12.1499	0	0	1	NA	ENSGALG00000008043
chr10	20303569	+	2.4076e-25	9.34841e-22	-14.503	0	0	1	NA	ENSGALG00000030858
chr10	20424049	+	0.000316156	0.0311846	-10.3564	0	1	0	NA	ENSGALG00000008272
chr10	20439550	+	6.42337e-05	0.00938502	-10.1719	0	0	1	NA	ENSGALG00000027501
chr10	20453520	+	2.35385e-13	2.41297e-10	-12.3371	0	0	0	NA	NA
chr10	20455715	+	1.02982e-05	0.00210215	10.7249	1	0	0	ENSGALT00000064292.2	NA
chr10	20478552	+	0.000176106	0.0203033	10.7302	0	1	0	NA	ENSGALG00000008297
chr10	20507684	+	2.25963e-09	1.23147e-06	11.2475	1	1	0	ENSGALT00000020937.6	NA
chr10	20507687	+	1.06592e-11	8.69235e-09	12.2993	1	1	0	ENSGALT00000020937.6	NA
chr10	20507694	+	7.18974e-12	6.00377e-09	12.2434	1	1	0	ENSGALT00000020937.6	NA
chr10	20531146	+	1.6818e-11	1.33288e-08	-10.9758	0	0	1	NA	ENSGALG00000033790
chr10	20533188	+	6.15334e-07	0.000186936	10.4789	0	0	1	NA	ENSGALG00000033790
chr10	20537916	+	1.27378e-07	4.64221e-05	-10.3803	0	1	0	NA	ENSGALG00000008340
chr10	20588615	+	1.38071e-07	4.9848e-05	10.6245	0	0	1	NA	ENSGALG00000008352
chr11	555390	+	6.14259e-06	0.00136248	16.2881	1	0	0	ENSGALT00000102839.1	NA
chr11	1044807	+	0.000190201	0.0215425	11.3339	0	0	1	NA	ENSGALG00000021451
chr11	1148862	+	4.46962e-21	1.07324e-17	-12.8692	0	0	1	NA	ENSGALG00000021442
chr11	1166107	+	1.89413e-10	1.25978e-07	-11.8177	0	0	1	NA	ENSGALG00000001824
chr11	1176338	+	1.73573e-18	3.18842e-15	-10.4314	1	0	1	ENSGALT00000095041.1	NA
chr11	1184662	+	6.03323e-14	6.72476e-11	14.7899	1	0	1	ENSGALT00000107343.1	NA
chr11	1694714	+	5.82631e-07	0.000177823	-10.8807	0	0	1	NA	ENSGALG00000002458
chr11	1711937	+	5.25709e-07	0.000162264	11.4446	0	1	0	NA	ENSGALG00000002467
chr11	1767916	+	6.24149e-05	0.00917519	10.4703	0	0	1	NA	ENSGALG00000002648
chr11	1893365	+	5.00546e-10	3.08405e-07	12.8303	0	0	1	NA	ENSGALG00000002775
chr11	2042784	+	0.000217233	0.0237639	11.7003	0	0	1	NA	ENSGALG00000002957
chr11	2714485	+	1.03765e-08	4.90355e-06	-10.6562	0	0	0	NA	NA
chr11	2714682	+	6.74929e-08	2.62757e-05	-12.6566	0	0	0	NA	NA
chr11	7581984	+	4.35509e-09	2.23417e-06	12.7603	0	0	1	NA	ENSGALG00000004049
chr11	8322707	+	0.000308415	0.0306493	-10.5316	1	0	0	ENSGALT00000052441.2	NA
chr11	8327656	+	0.000163422	0.0192096	11.5719	0	0	0	NA	NA
chr11	8327675	+	3.51995e-05	0.00581246	11.5748	0	0	0	NA	NA
chr11	8327677	+	1.50047e-05	0.00287687	12.269	0	0	0	NA	NA
chr11	8871313	+	5.13926e-41	7.86163e-37	-18.6358	0	0	1	NA	ENSGALG00000035602
chr11	10212174	+	6.39786e-13	6.18347e-10	-12.595	0	0	1	NA	ENSGALG00000052771
chr11	14396481	+	3.11716e-25	1.18191e-21	-12.4573	0	0	1	NA	ENSGALG00000005377
chr11	16731987	+	6.58658e-08	2.57099e-05	12.2672	0	0	1	NA	ENSGALG00000005503
chr11	17357554	+	1.31168e-21	3.35865e-18	-11.0883	0	0	0	NA	NA
chr11	17393000	+	4.63805e-15	5.9509e-12	-16.9681	0	0	1	NA	ENSGALG00000034111
chr11	17599035	+	0.000414677	0.0377623	-11.4393	1	0	0	ENSGALT00000009243.5	NA
chr11	17667884	+	1.64287e-16	2.46845e-13	-14.7986	0	0	0	NA	NA
chr11	17680024	+	5.16907e-17	8.30833e-14	-16.907	0	0	0	NA	NA
chr11	17686984	+	4.33556e-05	0.0068631	11.0461	0	0	0	NA	NA
chr11	17708462	+	4.50344e-17	7.30461e-14	-12.0437	0	0	1	NA	ENSGALG00000041408
chr11	17895117	+	1.05842e-07	3.93492e-05	-11.6885	0	0	1	NA	ENSGALG00000029424
chr11	18366213	+	9.94025e-09	4.72508e-06	-12.063	0	0	1	NA	ENSGALG00000049065
chr11	18368114	+	2.28755e-10	1.50008e-07	-10.0326	0	1	1	NA	ENSGALG00000049065
chr11	18368665	+	0.00023247	0.0249554	-11.9405	0	1	0	NA	ENSGALG00000049065
chr11	18368846	+	1.17388e-05	0.00234588	11.2634	0	1	0	NA	ENSGALG00000049065
chr11	18488531	+	6.36158e-28	3.18883e-24	11.4268	0	0	1	NA	ENSGALG00000039673
chr11	18489934	+	2.98991e-17	4.92164e-14	-12.7378	0	0	1	NA	ENSGALG00000039673
chr11	18522664	+	6.30608e-07	0.00019102	12.4597	0	0	0	NA	NA
chr11	18528662	+	0.000355921	0.0338443	10.0787	0	1	0	NA	ENSGALG00000032410
chr11	18543002	+	4.99159e-07	0.000154986	12.1179	0	0	1	NA	ENSGALG00000032410
chr11	18543123	+	4.85501e-12	4.16994e-09	-11.6078	0	0	1	NA	ENSGALG00000032410
chr11	18655051	+	8.96157e-07	0.000260733	10.8856	0	0	1	NA	ENSGALG00000052842
chr11	18849143	+	1.68368e-07	5.95268e-05	-11.2237	0	1	0	NA	ENSGALG00000025712
chr11	18875073	+	2.11688e-05	0.00384162	10.729	0	1	0	NA	ENSGALG00000000608
chr11	18875452	+	3.91545e-07	0.000125254	-11.307	0	0	1	NA	ENSGALG00000000608
chr11	18875459	+	1.28615e-05	0.00253161	-13.2087	0	0	1	NA	ENSGALG00000000608
chr11	18877886	+	8.49377e-07	0.000248549	-11.362	0	0	1	NA	ENSGALG00000000608
chr11	18909794	+	1.50609e-21	3.807e-18	-15.0137	0	1	0	NA	ENSGALG00000000630
chr11	18923217	+	1.01482e-10	7.01235e-08	-10.5703	0	1	0	NA	ENSGALG00000027482
chr11	18923339	+	7.22085e-13	6.93356e-10	13.0087	0	0	1	NA	ENSGALG00000027482
chr11	18923453	+	2.58054e-19	5.2573e-16	14.994	0	1	0	NA	ENSGALG00000027482
chr11	18950333	+	8.89482e-15	1.10375e-11	-14.0684	1	0	0	ENSGALT00000000935.5	NA
chr11	19545487	+	3.16264e-25	1.19659e-21	12.2573	0	0	1	NA	ENSGALG00000000713
chr11	19552818	+	1.83753e-16	2.74929e-13	10.0355	0	0	1	NA	ENSGALG00000000713
chr11	20126232	+	2.52765e-06	0.000640842	13.9446	0	0	1	NA	ENSGALG00000049187
chr12	1647316	+	0.00028918	0.0292422	10.991	0	0	0	NA	NA
chr12	1841633	+	5.94465e-06	0.00132554	10.0885	1	1	0	ENSGALT00000001138.7	NA
chr12	1851343	+	9.85215e-05	0.0131269	10.2396	1	1	0	ENSGALT00000050748.2	NA
chr12	1853595	+	1.10467e-07	4.08719e-05	16.0521	1	0	1	ENSGALT00000096989.1	NA
chr12	1853671	+	6.13703e-05	0.00905162	10.1957	1	0	1	ENSGALT00000096989.1	NA
chr12	1917996	+	0.000326541	0.0318969	10.4261	0	0	1	NA	ENSGALG00000038242
chr12	2264558	+	1.79227e-13	1.86749e-10	10.2789	0	1	0	NA	ENSGALG00000002260
chr12	2713226	+	5.61135e-05	0.00842473	10.8852	0	0	0	NA	NA
chr12	2713231	+	7.01032e-05	0.0100401	11.1784	0	0	0	NA	NA
chr12	2720981	+	3.03536e-08	1.28763e-05	12.8487	0	0	0	NA	NA
chr12	2798949	+	1.24918e-10	8.5092e-08	16.1239	0	0	1	NA	ENSGALG00000002486
chr12	2800849	+	0.000190853	0.0215902	11.0473	0	0	1	NA	ENSGALG00000002486
chr12	2846880	+	1.15599e-06	0.000325186	12.0258	1	0	0	ENSGALT00000099903.1	NA
chr12	2852483	+	0.000401311	0.0369164	-11.4706	0	0	1	NA	ENSGALG00000036263
chr12	2860889	+	7.11942e-06	0.0015444	-10.5338	1	0	1	ENSGALT00000045000.3	NA
chr12	2863517	+	2.95845e-05	0.00505849	-11.5895	1	1	0	ENSGALT00000050577.2	NA
chr12	2879269	+	0.000162917	0.0191668	11.6039	0	0	1	NA	ENSGALG00000037784
chr12	2887329	+	0.000358947	0.0340356	10.5945	0	0	1	NA	ENSGALG00000037784
chr12	2907394	+	1.20637e-12	1.1196e-09	10.3408	0	1	0	NA	ENSGALG00000033303
chr12	3007331	+	5.21744e-16	7.41377e-13	-11.0784	1	1	0	ENSGALT00000092904.1	NA
chr12	3011665	+	4.50163e-06	0.00105037	-12.1801	1	1	0	ENSGALT00000036283.4	NA
chr12	3074537	+	1.99491e-19	4.12577e-16	12.2887	0	0	1	NA	ENSGALG00000035578
chr12	3074544	+	3.62375e-20	7.9879e-17	12.339	0	0	1	NA	ENSGALG00000035578
chr12	3081090	+	1.90727e-07	6.6413e-05	10.5012	0	0	1	NA	ENSGALG00000035578
chr12	3333977	+	2.19651e-08	9.64289e-06	-16.0377	0	0	0	NA	NA
chr12	3408252	+	2.14974e-11	1.67604e-08	17.4412	0	1	0	NA	ENSGALG00000054430
chr12	3408340	+	2.34527e-09	1.27423e-06	17.3421	0	1	0	NA	ENSGALG00000054430
chr12	3535518	+	0.000361043	0.0341828	-11.3667	1	1	0	ENSGALT00000007127.5	NA
chr12	3538156	+	7.56786e-23	2.20871e-19	-14.2258	0	0	1	NA	ENSGALG00000042984
chr12	3593419	+	3.89009e-05	0.00629479	-12.1394	0	1	0	NA	ENSGALG00000029621
chr12	3602462	+	1.5569e-08	7.06931e-06	10.8229	0	1	0	NA	ENSGALG00000035645
chr12	3615237	+	4.32455e-07	0.000136739	-10.5534	0	0	1	NA	ENSGALG00000028871
chr12	3641009	+	1.34424e-16	2.04573e-13	10.9674	0	1	0	NA	ENSGALG00000029000
chr12	3641833	+	7.21832e-14	7.96185e-11	-13.4209	0	1	0	NA	ENSGALG00000029000
chr12	3642053	+	2.89672e-22	7.9816e-19	-16.2442	0	1	0	NA	ENSGALG00000029000
chr12	3642132	+	1.57785e-18	2.91652e-15	14.8355	0	1	0	NA	ENSGALG00000029000
chr12	6262869	+	8.37386e-06	0.00176601	10.6158	0	0	1	NA	ENSGALG00000005120
chr12	6773511	+	0.000517019	0.0440229	-11.5401	0	0	1	NA	ENSGALG00000039208
chr12	6849205	+	1.74955e-10	1.16843e-07	-10.1173	0	0	1	NA	ENSGALG00000053616
chr12	7080660	+	7.41543e-05	0.0104907	-12.9378	0	0	1	NA	ENSGALG00000025886
chr12	7080747	+	0.000392568	0.0363325	-10.5537	0	0	1	NA	ENSGALG00000025886
chr12	9355378	+	5.84892e-09	2.91948e-06	-20.9315	0	0	0	NA	NA
chr12	9392862	+	3.30503e-11	2.48821e-08	16.886	0	0	1	NA	ENSGALG00000005713
chr12	9405069	+	6.48581e-20	1.39165e-16	13.7945	0	1	0	NA	ENSGALG00000005713
chr12	9405144	+	8.60026e-09	4.14475e-06	-11.6835	0	1	0	NA	ENSGALG00000005713
chr12	9410613	+	9.91355e-18	1.71456e-14	18.3773	0	0	1	NA	ENSGALG00000005713
chr12	9438773	+	4.11964e-19	8.11343e-16	11.342	0	1	0	NA	ENSGALG00000036763
chr12	9487705	+	1.39298e-10	9.43437e-08	17.7671	0	0	0	NA	NA
chr12	9495771	+	5.2549e-06	0.00119609	-10.3528	0	0	0	NA	NA
chr12	9570703	+	5.43544e-11	3.94642e-08	-13.0042	0	0	0	NA	NA
chr12	9616621	+	1.94353e-09	1.07337e-06	-17.2095	0	0	0	NA	NA
chr12	11962832	+	1.26936e-09	7.2613e-07	-10.1765	0	1	0	NA	ENSGALG00000006802
chr12	11992239	+	8.51004e-26	3.50368e-22	-15.4385	0	0	1	NA	ENSGALG00000041419
chr12	11992243	+	7.67658e-19	1.47583e-15	-12.6102	0	0	1	NA	ENSGALG00000041419
chr12	12001223	+	6.88069e-09	3.37935e-06	-10.1718	1	1	0	ENSGALT00000011121.6	NA
chr12	12040693	+	2.16705e-06	0.00056096	13.7454	0	0	1	NA	ENSGALG00000006910
chr12	12040722	+	1.47256e-08	6.71728e-06	12.4347	0	1	0	NA	ENSGALG00000006910
chr12	14172375	+	7.57847e-12	6.28696e-09	-11.1253	0	1	0	NA	ENSGALG00000041750
chr12	14415163	+	5.66438e-05	0.0084821	-10.7797	0	1	0	NA	ENSGALG00000007431
chr12	14622501	+	5.46201e-24	1.79153e-20	-13.401	0	0	1	NA	ENSGALG00000007431
chr12	14676968	+	2.57711e-06	0.000651614	13.3696	0	0	1	NA	ENSGALG00000007431
chr12	14687141	+	4.27338e-16	6.12026e-13	19.5731	0	0	1	NA	ENSGALG00000007431
chr12	15889247	+	1.73129e-05	0.00324681	-13.7214	0	0	1	NA	ENSGALG00000039583
chr12	16308273	+	1.99866e-07	6.93095e-05	-10.0254	0	0	1	NA	ENSGALG00000007769
chr12	16422174	+	0.000260106	0.0270878	11.3766	0	0	1	NA	ENSGALG00000007769
chr12	16641964	+	4.87724e-20	1.05931e-16	-11.7932	0	0	1	NA	ENSGALG00000041405
chr12	18954856	+	5.50232e-10	3.35985e-07	-11.2832	0	0	0	NA	NA
chr12	18955442	+	1.83181e-10	1.22062e-07	-10.0312	0	0	0	NA	NA
chr12	19688348	+	4.15289e-11	3.08077e-08	-10.8585	0	0	0	NA	NA
chr13	1551806	+	6.70262e-05	0.00969643	-10.7626	0	1	0	NA	ENSGALG00000042606
chr13	1588316	+	0.000438591	0.0392411	11.5626	0	0	1	NA	ENSGALG00000051899
chr13	1589398	+	4.56979e-06	0.00106305	10.1055	1	0	1	ENSGALT00000076551.2	NA
chr13	1589756	+	2.84702e-49	8.01899e-45	-16.1644	1	1	0	ENSGALT00000076551.2	NA
chr13	1589773	+	6.41201e-30	3.83096e-26	-15.036	1	1	0	ENSGALT00000076551.2	NA
chr13	1614039	+	9.46293e-09	4.52486e-06	11.9702	0	1	0	NA	ENSGALG00000039140
chr13	1622736	+	2.63582e-05	0.00460444	11.7384	0	1	0	NA	ENSGALG00000040041
chr13	1632151	+	9.54459e-12	7.84103e-09	-15.0593	0	0	0	NA	NA
chr13	1762536	+	1.00669e-06	0.000288212	-10.9469	0	0	0	NA	NA
chr13	2645233	+	0.000171616	0.0199247	10.7035	0	0	1	NA	ENSGALG00000054890
chr13	2719412	+	1.03338e-12	9.67655e-10	-17.5256	0	0	0	NA	NA
chr13	2795052	+	4.80086e-12	4.12942e-09	12.1765	0	1	0	NA	ENSGALG00000002553
chr13	3325590	+	1.39755e-13	1.4832e-10	-11.386	0	0	1	NA	ENSGALG00000002457
chr13	3353900	+	1.31183e-11	1.05665e-08	12.9976	0	0	1	NA	ENSGALG00000002447
chr13	3472191	+	0.000349078	0.0333817	-11.6593	0	0	0	NA	NA
chr13	3582621	+	4.33999e-07	0.00013713	11.1629	0	0	1	NA	ENSGALG00000002229
chr13	3714100	+	1.41677e-10	9.58822e-08	-10.4087	0	0	0	NA	NA
chr13	3714465	+	8.3458e-13	7.91948e-10	-11.5186	0	0	0	NA	NA
chr13	3764155	+	9.79943e-12	8.03922e-09	10.5932	0	0	1	NA	ENSGALG00000051782
chr13	4040385	+	7.9308e-14	8.70316e-11	-10.4223	0	0	0	NA	NA
chr13	5724703	+	3.44082e-07	0.000111641	12.7238	0	0	1	NA	ENSGALG00000001768
chr13	9042450	+	2.88699e-07	9.57729e-05	10.5522	0	0	0	NA	NA
chr13	9042505	+	1.49449e-09	8.43221e-07	-18.1219	0	0	0	NA	NA
chr13	9138983	+	2.78423e-14	3.24609e-11	-11.4056	0	0	0	NA	NA
chr13	9205181	+	2.34928e-20	5.297e-17	-15.3984	0	0	0	NA	NA
chr13	9305852	+	8.98042e-06	0.00187103	12.015	1	0	0	ENSGALT00000094327.1	NA
chr13	9647053	+	1.66146e-23	5.16327e-20	14.9256	0	1	0	NA	ENSGALG00000002846
chr13	9673049	+	1.6821e-05	0.00317135	13.5369	0	0	1	NA	ENSGALG00000002846
chr13	10076807	+	0.00010402	0.0136767	-14.0669	0	0	0	NA	NA
chr13	10827141	+	0.000390296	0.0361712	-10.9958	0	1	1	NA	ENSGALG00000003113
chr13	10989792	+	6.90423e-11	4.9153e-08	-10.9438	0	0	0	NA	NA
chr13	11025349	+	1.30147e-05	0.00255779	11.4431	0	0	1	NA	ENSGALG00000001158
chr13	11383698	+	4.37551e-14	4.97388e-11	-11.1027	0	0	0	NA	NA
chr13	11437191	+	3.06519e-06	0.000754987	-10.0701	0	0	1	NA	ENSGALG00000003699
chr13	13700882	+	1.99018e-06	0.000520797	-11.9728	0	1	0	NA	ENSGALG00000004320
chr13	13701324	+	8.14659e-40	1.12937e-35	-15.878	0	0	0	NA	NA
chr13	13733322	+	3.00526e-10	1.92797e-07	11.3564	0	1	0	NA	ENSGALG00000004360
chr13	13814828	+	1.81349e-07	6.34587e-05	16.4039	0	0	0	NA	NA
chr13	13830100	+	4.06142e-12	3.53279e-09	13.6036	1	0	0	ENSGALT00000076331.2	NA
chr13	14037779	+	7.31415e-12	6.10191e-09	12.6457	1	1	0	ENSGALT00000034344.4	NA
chr13	15051866	+	6.70405e-08	2.61224e-05	10.0967	0	0	0	NA	NA
chr13	16317437	+	5.14133e-14	5.77781e-11	-17.3247	0	0	1	NA	ENSGALG00000030237
chr13	16347454	+	5.51589e-05	0.0083166	12.0914	0	0	0	NA	NA
chr13	17589908	+	2.74467e-07	9.17895e-05	-10.0344	0	0	0	NA	NA
chr13	18048036	+	2.77864e-19	5.635e-16	11.5918	0	0	1	NA	ENSGALG00000033938
chr13	18060944	+	4.0245e-07	0.000128442	11.9215	0	0	1	NA	ENSGALG00000033938
chr13	18080249	+	6.26238e-07	0.000189794	10.1363	0	0	1	NA	ENSGALG00000033938
chr13	18490974	+	1.4628e-16	2.21476e-13	14.7821	0	1	0	NA	ENSGALG00000043904
chr13	18980491	+	1.66667e-07	5.90314e-05	-12.6899	0	0	1	NA	ENSGALG00000047303
chr14	2055760	+	2.32395e-07	7.93038e-05	10.0541	0	0	0	NA	NA
chr14	2158534	+	7.61312e-06	0.00163491	-10.9925	0	0	1	NA	ENSGALG00000038768
chr14	2185996	+	1.5653e-13	1.6494e-10	-15.1739	0	0	0	NA	NA
chr14	2804673	+	1.44039e-09	8.16592e-07	-13.3597	1	1	0	ENSGALT00000100318.1	NA
chr14	3540386	+	8.56728e-13	8.11228e-10	18.6947	0	1	0	NA	ENSGALG00000004276
chr14	3632411	+	1.70977e-13	1.79099e-10	12.096	0	0	1	NA	ENSGALG00000038515
chr14	4477589	+	6.42067e-07	0.000193997	-11.0727	0	0	0	NA	NA
chr14	4490688	+	6.73609e-14	7.46833e-11	-21.0521	0	1	0	NA	ENSGALG00000040770
chr14	4603402	+	2.119e-05	0.00384391	-10.5406	0	0	1	NA	ENSGALG00000004629
chr14	4852806	+	0.000434213	0.0389456	12.7776	0	0	0	NA	NA
chr14	4854209	+	6.239e-05	0.00917229	12.0884	0	0	0	NA	NA
chr14	4894753	+	4.48745e-10	2.78714e-07	11.6753	0	1	0	NA	ENSGALG00000041285
chr14	5103285	+	1.48911e-19	3.10139e-16	10.1206	0	1	0	NA	ENSGALG00000004798
chr14	5110643	+	3.09606e-08	1.31087e-05	-10.0579	0	0	1	NA	ENSGALG00000004798
chr14	5271725	+	5.03341e-07	0.000156175	-11.722	0	0	0	NA	NA
chr14	5302377	+	6.28101e-05	0.00922629	-10.959	0	1	0	NA	ENSGALG00000047702
chr14	6015682	+	2.59931e-11	1.99068e-08	11.3377	0	0	0	NA	NA
chr14	6478774	+	3.60185e-08	1.50033e-05	-19.5116	0	0	0	NA	NA
chr14	6497330	+	5.38026e-10	3.29098e-07	10.5315	0	0	1	NA	ENSGALG00000050148
chr14	6871481	+	1.44759e-09	8.19626e-07	10.8409	0	0	1	NA	ENSGALG00000049728
chr14	6951816	+	1.08068e-07	4.00784e-05	12.7688	0	0	1	NA	ENSGALG00000005933
chr14	7099951	+	2.56828e-13	2.61466e-10	10.4603	0	0	1	NA	ENSGALG00000037943
chr14	7303304	+	4.3613e-18	7.73129e-15	-10.5202	0	1	0	NA	ENSGALG00000027592
chr14	7315635	+	2.14188e-08	9.42172e-06	-10.4731	0	0	0	NA	NA
chr14	7376959	+	3.79925e-06	0.000909929	14.5975	0	0	0	NA	NA
chr14	7406262	+	9.80145e-05	0.013078	12.3577	0	1	0	NA	ENSGALG00000006286
chr14	7510107	+	8.35683e-09	4.04611e-06	10.3246	0	0	1	NA	ENSGALG00000006290
chr14	7534980	+	8.50964e-13	8.06632e-10	-12.5038	0	0	1	NA	ENSGALG00000006290
chr14	8541728	+	1.81574e-20	4.13075e-17	-13.7989	0	1	0	NA	ENSGALG00000006757
chr14	8705551	+	1.45692e-07	5.23546e-05	-16.1444	0	0	0	NA	NA
chr14	10498481	+	1.39293e-06	0.000383568	12.0666	1	0	1	ENSGALT00000011867.6	NA
chr14	12571725	+	2.9585e-28	1.5261e-24	-11.8111	0	0	1	NA	ENSGALG00000029402
chr14	12890599	+	1.17688e-14	1.43924e-11	-10.1944	1	0	0	ENSGALT00000050396.2	NA
chr14	13072032	+	4.0455e-06	0.000958813	13.7533	0	0	1	NA	ENSGALG00000038884
chr14	13415160	+	1.04876e-07	3.90228e-05	-11.5786	0	0	1	NA	ENSGALG00000002666
chr14	13415260	+	1.23866e-08	5.75234e-06	-10.9146	0	0	1	NA	ENSGALG00000002666
chr14	13466066	+	7.85048e-07	0.000231704	-10.3744	1	0	0	ENSGALT00000004111.6	NA
chr14	13690711	+	7.50322e-10	4.46938e-07	16.8734	1	0	0	ENSGALT00000003325.6	NA
chr14	13798885	+	1.56697e-05	0.00298663	-11.2669	1	0	1	ENSGALG00000002033	ENSGALG00000002033
chr14	13876555	+	8.02136e-07	0.000236087	13.0099	0	0	0	NA	NA
chr14	13879997	+	2.32844e-06	0.000597854	10.2772	0	0	0	NA	NA
chr14	13919230	+	4.77552e-06	0.00110253	-12.5033	0	0	1	NA	ENSGALG00000001985
chr14	13963405	+	5.159e-11	3.76419e-08	-16.0206	0	1	0	NA	ENSGALG00000000044
chr14	13990047	+	1.29741e-15	1.76416e-12	16.0922	0	1	0	NA	ENSGALG00000037837
chr14	13990141	+	8.58799e-21	2.01843e-17	11.9071	0	1	0	NA	ENSGALG00000037837
chr14	14083363	+	9.92655e-10	5.79536e-07	11.9666	1	0	0	ENSGALT00000015164.5	NA
chr14	14084431	+	1.04947e-11	8.57397e-09	-10.081	0	1	0	NA	ENSGALG00000009318
chr14	14334430	+	1.78722e-06	0.000476182	10.9165	0	0	0	NA	NA
chr14	14351713	+	9.50788e-07	0.000274556	-17.7585	0	0	0	NA	NA
chr14	14467155	+	1.23149e-08	5.72506e-06	15.1951	0	0	1	NA	ENSGALG00000009205
chr14	14470068	+	3.41338e-05	0.00566441	-10.0085	1	0	1	ENSGALT00000042332.2	NA
chr14	14644677	+	1.01844e-48	2.82373e-44	-11.2089	0	0	0	NA	NA
chr14	14999908	+	2.26497e-05	0.0040589	-11.706	0	0	0	NA	NA
chr14	15181439	+	7.08293e-55	3.49125e-50	21.1865	0	0	1	NA	ENSGALG00000039097
chr14	15191129	+	1.03401e-10	7.1366e-08	17.4031	0	0	0	NA	NA
chr14	15191859	+	6.96835e-17	1.1001e-13	11.5148	0	0	0	NA	NA
chr14	15191893	+	2.83835e-12	2.52334e-09	16.8779	0	0	0	NA	NA
chr14	15417129	+	2.5816e-14	3.02575e-11	-13.1633	0	1	0	NA	ENSGALG00000053585
chr14	15427822	+	1.17512e-97	6.95074e-92	13.481	1	0	0	ENSGALT00000070825.2	NA
chr14	15990665	+	3.67861e-05	0.00602344	10.5797	0	0	0	NA	NA
chr14	16063698	+	1.26413e-05	0.00249517	-10.0327	0	0	0	NA	NA
chr14	16113840	+	8.88202e-14	9.66335e-11	13.5433	0	1	0	NA	ENSGALG00000050166,ENSGALG00000046685
chr15	1217869	+	2.87648e-05	0.00494406	-12.8322	1	0	0	ENSGALT00000050219.3	NA
chr15	1931900	+	9.46507e-14	1.02851e-10	-12.1563	0	0	0	NA	NA
chr15	1968075	+	3.23008e-19	6.4765e-16	-23.3471	0	0	0	NA	NA
chr15	1973066	+	2.43957e-16	3.60445e-13	-10.1368	0	0	0	NA	NA
chr15	1982354	+	4.63012e-23	1.38317e-19	-11.3093	0	0	0	NA	NA
chr15	2022761	+	4.27979e-22	1.15768e-18	25.1684	0	0	0	NA	NA
chr15	2022764	+	1.36776e-28	7.20197e-25	-23.6823	0	0	0	NA	NA
chr15	2029021	+	9.6557e-14	1.04858e-10	-14.3889	0	0	0	NA	NA
chr15	2061952	+	8.21747e-20	1.74422e-16	-11.7266	0	0	1	NA	ENSGALG00000054877
chr15	2072998	+	1.44183e-08	6.59574e-06	-10.1468	0	0	1	NA	ENSGALG00000054877
chr15	2073254	+	4.83314e-31	3.1764e-27	-11.7756	0	0	1	NA	ENSGALG00000054877
chr15	2073436	+	0.000230308	0.0247907	10.6423	0	0	1	NA	ENSGALG00000054877
chr15	2084870	+	3.54879e-10	2.25304e-07	-11.5211	0	0	1	NA	ENSGALG00000054877
chr15	2162998	+	0.000474069	0.0414437	-10.9109	0	0	0	NA	NA
chr15	2167100	+	7.56619e-13	7.22995e-10	-13.2001	0	0	0	NA	NA
chr15	2530356	+	0.000137023	0.016829	-12.6599	0	0	0	NA	NA
chr15	2915654	+	5.54062e-17	8.8494e-14	14.1923	0	1	0	NA	ENSGALG00000002336
chr15	4994502	+	4.35003e-07	0.000137398	-11.6145	0	0	1	NA	ENSGALG00000003120
chr15	6395669	+	6.09644e-13	5.92442e-10	-12.7257	0	1	0	NA	ENSGALG00000041153
chr15	6841411	+	0.000137928	0.0169037	10.8922	0	0	1	NA	ENSGALG00000004901
chr15	7374427	+	4.59948e-06	0.0010687	15.4415	0	0	1	NA	ENSGALG00000045218
chr15	7402923	+	0.000336682	0.032563	-10.4275	0	0	1	NA	ENSGALG00000032415
chr15	7436353	+	1.32058e-19	2.76662e-16	-18.3265	0	0	1	NA	ENSGALG00000005595
chr15	7458777	+	1.10762e-07	4.09637e-05	-11.0018	1	1	0	ENSGALT00000009039.4	NA
chr15	7675581	+	8.75752e-11	6.1133e-08	10.0539	0	0	0	NA	NA
chr15	7743788	+	5.38444e-24	1.77594e-20	15.6219	0	0	0	NA	NA
chr15	7743800	+	3.12319e-35	3.0789e-31	17.307	0	0	0	NA	NA
chr15	7804188	+	0.000213975	0.0235075	10.7548	0	0	1	NA	ENSGALG00000026119
chr15	7808346	+	0.000499679	0.0429692	-10.2443	0	1	0	NA	ENSGALG00000026119
chr15	7812055	+	1.0197e-14	1.25394e-11	10.2602	1	0	0	ENSGALT00000043791.3	NA
chr15	8142558	+	3.55887e-12	3.1263e-09	10.3391	0	0	1	NA	ENSGALG00000032916
chr15	8256777	+	6.91242e-05	0.00993272	-11.8339	1	0	0	ENSGALT00000045756.4	NA
chr15	8538872	+	9.63206e-22	2.50982e-18	10.6766	1	0	0	ENSGALT00000091107.1	NA
chr15	10036114	+	6.17207e-22	1.64201e-18	19.9388	0	0	0	NA	NA
chr15	10120662	+	4.46256e-11	3.2885e-08	16.6724	0	0	1	NA	ENSGALG00000007396
chr15	11464672	+	1.25869e-06	0.000350795	-11.321	0	1	1	NA	ENSGALG00000050072,ENSGALG00000052820
chr15	11471647	+	4.62899e-08	1.87878e-05	-10.0724	1	0	1	ENSGALT00000042891.3	NA
chr15	11630599	+	1.93913e-05	0.00356315	-11.4155	0	1	0	NA	ENSGALG00000008206
chr16	615143	+	0.000132212	0.0163821	11.3209	0	1	0	NA	ENSGALG00000054667
chr16	615146	+	1.75042e-05	0.00327747	10.504	0	1	0	NA	ENSGALG00000054667
chr16	615152	+	9.90476e-08	3.69938e-05	13.2498	0	1	0	NA	ENSGALG00000054667
chr16	615155	+	1.86999e-05	0.0034576	11.0614	0	1	0	NA	ENSGALG00000054667
chr16	615161	+	3.49153e-06	0.000845704	11.2655	0	1	0	NA	ENSGALG00000054667
chr16	615167	+	2.78915e-05	0.00481848	10.538	0	1	0	NA	ENSGALG00000054667
chr16	615170	+	1.36902e-07	4.94563e-05	12.7339	0	1	0	NA	ENSGALG00000054667
chr16	615173	+	2.01035e-05	0.00367764	10.0646	0	1	0	NA	ENSGALG00000054667
chr16	651478	+	4.6545e-09	2.37591e-06	-15.3295	0	0	0	NA	NA
chr16	1791476	+	8.82331e-27	3.99407e-23	-10.7529	0	0	1	NA	ENSGALG00000050132
chr16	1791921	+	3.9884e-07	0.000127336	11.4255	0	0	1	NA	ENSGALG00000050132
chr16	1793502	+	1.55701e-13	1.64164e-10	-15.6649	0	0	1	NA	ENSGALG00000050132
chr16	1794257	+	1.37843e-39	1.89612e-35	18.2068	0	0	1	NA	ENSGALG00000050132
chr16	1799225	+	0.000237945	0.0253911	-11.5757	0	0	1	NA	ENSGALG00000050132
chr16	1801568	+	5.59189e-10	3.40517e-07	-10.0674	0	0	1	NA	ENSGALG00000050132
chr16	1806449	+	4.07041e-05	0.00653532	-11.603	0	0	1	NA	ENSGALG00000050132
chr16	1809032	+	2.02348e-19	4.17514e-16	-11.4101	0	0	1	NA	ENSGALG00000050132
chr16	1815967	+	6.92236e-08	2.68904e-05	-11.8144	0	0	1	NA	ENSGALG00000050132
chr16	1815973	+	1.58619e-13	1.66745e-10	-10.7769	0	0	1	NA	ENSGALG00000050132
chr16	1815977	+	3.20005e-38	4.02724e-34	-17.6	0	0	1	NA	ENSGALG00000050132
chr16	1815992	+	2.98868e-29	1.66771e-25	-15.4328	0	0	1	NA	ENSGALG00000050132
chr16	1815998	+	2.82161e-29	1.58445e-25	-15.2312	0	0	1	NA	ENSGALG00000050132
chr16	1816003	+	6.90461e-26	2.86933e-22	-14.4309	0	0	1	NA	ENSGALG00000050132
chr16	1816006	+	4.18562e-26	1.7642e-22	-14.7064	0	0	1	NA	ENSGALG00000050132
chr16	1816013	+	7.86957e-20	1.67438e-16	-12.4648	0	0	1	NA	ENSGALG00000050132
chr16	1816018	+	6.03357e-27	2.78089e-23	-14.3721	0	0	1	NA	ENSGALG00000050132
chr16	1816030	+	8.59072e-28	4.21105e-24	-14.8091	0	0	1	NA	ENSGALG00000050132
chr16	1816038	+	2.15024e-25	8.44146e-22	-14.2194	0	0	1	NA	ENSGALG00000050132
chr16	1816042	+	2.45589e-25	9.51511e-22	-14.1204	0	0	1	NA	ENSGALG00000050132
chr16	1816047	+	1.39551e-24	4.86502e-21	-14.0316	0	0	1	NA	ENSGALG00000050132
chr16	1816052	+	1.24823e-26	5.57921e-23	-14.4188	0	0	1	NA	ENSGALG00000050132
chr16	1816057	+	1.56277e-22	4.42986e-19	-13.5879	0	0	1	NA	ENSGALG00000050132
chr16	1825310	+	5.21995e-08	2.09043e-05	-12.9559	0	0	1	NA	ENSGALG00000050132
chr16	1830514	+	3.61232e-14	4.14348e-11	11.843	0	0	1	NA	ENSGALG00000050132
chr16	1834506	+	2.0352e-27	9.70808e-24	-22.1441	0	0	1	NA	ENSGALG00000050132
chr16	1834512	+	4.20562e-23	1.26274e-19	-19.6916	0	0	1	NA	ENSGALG00000050132
chr16	1834533	+	7.4777e-34	6.31857e-30	-25.0084	0	0	1	NA	ENSGALG00000050132
chr16	1834537	+	1.11799e-20	2.60006e-17	-16.3232	0	0	1	NA	ENSGALG00000050132
chr16	1834547	+	6.96254e-30	4.14592e-26	-22.6695	0	0	1	NA	ENSGALG00000050132
chr16	1834557	+	7.17956e-27	3.28349e-23	-21.2481	0	0	1	NA	ENSGALG00000050132
chr16	1839389	+	9.64823e-16	1.33442e-12	-18.2784	0	0	1	NA	ENSGALG00000050132
chr16	2453226	+	1.72433e-06	0.000462062	11.496	0	1	1	NA	ENSGALG00000038278,ENSGALG00000055025,ENSGALG00000000081,ENSGALG00000041845
chr16	2603383	+	5.90809e-13	5.75398e-10	10.4952	0	1	0	NA	ENSGALG00000029381
chr16	2619473	+	0.000308847	0.0306751	11.4588	0	1	0	NA	ENSGALG00000032231
chr16	2620031	+	1.55359e-08	7.05789e-06	10.6371	0	1	0	NA	ENSGALG00000032231
chr16	2746169	+	5.52438e-06	0.00124782	-10.6325	1	0	1	ENSGALT00000076672.2	NA
chr16	2751066	+	8.65427e-05	0.0118604	10.3987	0	0	1	NA	ENSGALG00000040703
chr16	2835006	+	1.13121e-06	0.000318721	-12.7335	0	0	0	NA	NA
chr17	659958	+	6.28324e-08	2.4656e-05	-13.5114	0	1	0	NA	ENSGALG00000030561
chr17	691542	+	3.46192e-19	6.90235e-16	-11.0782	0	0	1	NA	ENSGALG00000038145
chr17	803368	+	3.33375e-13	3.34595e-10	18.7018	0	0	1	NA	ENSGALG00000036894
chr17	831655	+	3.49125e-14	4.02021e-11	-18.6954	0	0	1	NA	ENSGALG00000031482
chr17	844124	+	1.53348e-18	2.84041e-15	-30.3444	0	0	0	NA	NA
chr17	844191	+	4.42289e-07	0.000139476	-13.3538	0	0	0	NA	NA
chr17	878718	+	3.18402e-08	1.34267e-05	16.0667	1	1	0	ENSGALG00000040644	ENSGALG00000040644
chr17	936600	+	0.00017694	0.0203735	-11.3116	1	0	0	ENSGALT00000058743.2	NA
chr17	1049561	+	5.18383e-12	4.43518e-09	-11.715	0	0	1	NA	ENSGALG00000052646
chr17	1469832	+	0.000156926	0.0186399	11.4602	0	0	1	NA	ENSGALG00000008886
chr17	1564404	+	6.17315e-24	2.01733e-20	11.5252	0	0	0	NA	NA
chr17	1732525	+	2.63053e-10	1.70296e-07	-11.4263	1	0	0	ENSGALT00000093508.1	NA
chr17	2040075	+	3.86731e-07	0.000123871	-11.1884	0	0	1	NA	ENSGALG00000008736
chr17	2135554	+	9.56813e-10	5.60714e-07	11.1311	0	0	0	NA	NA
chr17	2153923	+	3.72309e-18	6.63973e-15	-14.0455	1	1	0	ENSGALG00000008625	ENSGALG00000008625
chr17	2162095	+	2.2035e-11	1.71418e-08	13.2614	0	0	1	NA	ENSGALG00000008625
chr17	2244358	+	0.000284457	0.0289017	10.7493	1	0	0	ENSGALT00000013980.4	NA
chr17	2290494	+	6.62794e-13	6.39886e-10	-10.1943	0	0	1	NA	ENSGALG00000008518
chr17	2295788	+	0.000538915	0.0452664	-10.8637	0	0	1	NA	ENSGALG00000008518
chr17	2387241	+	2.24984e-05	0.00403751	10.1414	0	0	1	NA	ENSGALG00000033678
chr17	2800218	+	2.64255e-08	1.13786e-05	-10.6701	1	0	0	ENSGALT00000093365.1	NA
chr17	5308940	+	4.5138e-08	1.83917e-05	-10.6091	0	1	0	NA	ENSGALG00000004986
chr17	5320608	+	6.08748e-05	0.00899493	-10.4409	1	1	0	ENSGALT00000028985.3	NA
chr17	5727952	+	8.6489e-11	6.0508e-08	-14.3632	0	0	1	NA	ENSGALG00000043394
chr17	6167298	+	3.72039e-05	0.00607726	10.1366	0	0	1	NA	ENSGALG00000012710
chr17	6182846	+	3.94629e-06	0.000939105	-10.4673	0	1	0	NA	ENSGALG00000023689
chr17	6356072	+	1.1395e-05	0.00228915	-13.1813	1	0	0	ENSGALT00000006154.6	NA
chr17	6457646	+	8.77914e-11	6.12598e-08	-10.5582	0	1	0	NA	ENSGALG00000018700
chr17	6536832	+	1.22435e-06	0.000342516	-10.0109	1	0	1	ENSGALG00000003732	ENSGALG00000003732
chr17	6536837	+	1.07086e-14	1.31502e-11	-13.9094	1	0	1	ENSGALG00000003732	ENSGALG00000003732
chr17	6536842	+	9.42767e-07	0.000272329	-10.3413	1	0	1	ENSGALG00000003732	ENSGALG00000003732
chr17	7091116	+	3.0223e-15	3.97554e-12	-12.1106	0	0	1	NA	ENSGALG00000003412
chr17	7230579	+	2.04128e-10	1.34855e-07	-12.1041	0	0	1	NA	ENSGALG00000034132
chr17	7231025	+	8.42146e-08	3.19514e-05	-11.6373	0	0	1	NA	ENSGALG00000034132
chr17	8433084	+	1.15334e-05	0.00231277	-12.7934	0	0	1	NA	ENSGALG00000001728
chr17	8980569	+	3.76673e-06	0.000902873	12.724	0	0	1	NA	ENSGALG00000041238
chr17	9059862	+	6.92658e-09	3.39907e-06	-10.3068	0	0	0	NA	NA
chr17	9772917	+	0.000400994	0.0368987	-10.878	0	0	1	NA	ENSGALG00000001073
chr17	9806990	+	7.79641e-06	0.00166681	-10.1944	0	0	1	NA	ENSGALG00000001073
chr17	9809775	+	1.59583e-08	7.2294e-06	-12.7492	0	0	1	NA	ENSGALG00000001073
chr17	9928037	+	2.09696e-06	0.000544803	-11.091	0	0	1	NA	ENSGALG00000000993
chr17	9941564	+	1.38191e-06	0.000381066	-11.8607	0	1	1	NA	ENSGALG00000000977
chr17	10107107	+	1.45394e-10	9.82476e-08	12.1618	0	0	1	NA	ENSGALG00000000972
chr17	10120159	+	1.83309e-20	4.16488e-17	-11.5289	0	0	1	NA	ENSGALG00000000972
chr17	10154540	+	1.06506e-17	1.83309e-14	-10.1699	0	0	0	NA	NA
chr17	10227299	+	1.32513e-13	1.41396e-10	13.7579	0	0	0	NA	NA
chr18	23072	+	4.23408e-05	0.00673352	-12.0566	0	0	0	NA	NA
chr18	815699	+	1.12145e-11	9.10752e-09	-10.9271	0	0	1	NA	ENSGALG00000001021
chr18	1964599	+	5.47435e-08	2.17952e-05	-10.7247	0	0	1	NA	ENSGALG00000042351
chr18	2204546	+	8.50371e-12	7.0217e-09	-12.1152	0	0	1	NA	ENSGALG00000037812
chr18	2206382	+	1.38223e-05	0.00269117	12.6069	0	1	0	NA	ENSGALG00000037812
chr18	2570978	+	9.46847e-05	0.0127356	-10.0129	0	0	1	NA	ENSGALG00000031058
chr18	2608664	+	3.82702e-07	0.000122691	-13.1848	0	0	1	NA	ENSGALG00000001375
chr18	2796701	+	4.38585e-14	4.97953e-11	-14.8109	1	0	0	ENSGALT00000002091.6	NA
chr18	3837108	+	1.48931e-05	0.00286011	11.3588	0	0	0	NA	NA
chr18	4186995	+	5.67474e-08	2.25272e-05	-14.2714	0	0	1	NA	ENSGALG00000001740
chr18	4217903	+	4.18927e-11	3.10386e-08	-10.8451	0	0	0	NA	NA
chr18	4217923	+	2.70422e-13	2.74204e-10	-12.453	0	0	0	NA	NA
chr18	4426016	+	1.8401e-12	1.67791e-09	12.9583	0	1	0	NA	ENSGALG00000001971
chr18	4429641	+	2.63089e-07	8.86537e-05	-12.9706	0	0	0	NA	NA
chr18	4508515	+	1.21385e-12	1.12469e-09	-13.1052	1	0	0	ENSGALT00000061271.2	NA
chr18	4629856	+	7.5685e-12	6.28163e-09	-12.0587	1	0	0	ENSGALT00000049925.2	NA
chr18	5974309	+	0.000116617	0.0149056	14.7449	1	0	0	ENSGALT00000081755.2	NA
chr18	6370061	+	1.29885e-18	2.43376e-15	14.151	0	0	1	NA	ENSGALG00000003227
chr18	6465083	+	2.41206e-11	1.86174e-08	-15.4721	0	0	0	NA	NA
chr18	7218969	+	1.21439e-12	1.12469e-09	-10.4547	0	0	0	NA	NA
chr18	7406122	+	1.31103e-13	1.40144e-10	-18.7208	0	0	1	NA	ENSGALG00000025950
chr18	7674378	+	6.00259e-11	4.33338e-08	10.2932	0	0	0	NA	NA
chr18	8625965	+	0.00039645	0.0366134	11.9434	0	0	1	NA	ENSGALG00000029865
chr18	8788346	+	1.717e-07	6.05e-05	10.8619	0	1	0	NA	ENSGALG00000004386
chr18	8883356	+	5.36219e-08	2.14063e-05	10.5153	0	0	1	NA	ENSGALG00000037717
chr18	9021256	+	1.59356e-07	5.67591e-05	-13.2547	0	1	0	NA	ENSGALG00000031895
chr18	9275508	+	9.77974e-05	0.0130539	10.464	1	0	1	ENSGALT00000062320.2	NA
chr18	9601591	+	7.6402e-09	3.7225e-06	-14.0987	0	0	1	NA	ENSGALG00000035911
chr18	9733072	+	1.10375e-07	4.08464e-05	12.2282	0	0	1	NA	ENSGALG00000032889
chr18	9773209	+	1.05181e-08	4.95462e-06	21.1065	0	0	1	NA	ENSGALG00000037018
chr18	9811319	+	1.90002e-05	0.00350326	10.8913	0	0	1	NA	ENSGALG00000047043
chr18	10051232	+	0.000102955	0.0135688	-10.6324	0	0	0	NA	NA
chr18	10937307	+	0.000127552	0.0159482	10.8014	0	0	0	NA	NA
chr18	11195487	+	5.76761e-08	2.28505e-05	-12.5635	0	0	0	NA	NA
chr18	11197654	+	5.21302e-05	0.00794843	12.8386	0	0	0	NA	NA
chr19	271361	+	4.61833e-06	0.00107224	-10.9891	0	1	1	NA	ENSGALG00000041833,ENSGALG00000033314
chr19	290696	+	3.88419e-14	4.44671e-11	-10.0575	0	0	1	NA	ENSGALG00000041722
chr19	290705	+	1.68292e-20	3.84833e-17	-12.9382	0	0	1	NA	ENSGALG00000041722
chr19	292294	+	2.00322e-13	2.07269e-10	-11.5742	0	0	1	NA	ENSGALG00000041722
chr19	367434	+	7.83669e-05	0.010966	-10.5906	0	0	1	NA	ENSGALG00000034960
chr19	372058	+	6.97787e-10	4.17326e-07	-10.0464	0	0	1	NA	ENSGALG00000034960
chr19	873149	+	4.35556e-13	4.2938e-10	-12.727	0	0	0	NA	NA
chr19	929535	+	8.72475e-16	1.21141e-12	-10.2561	0	0	0	NA	NA
chr19	1213323	+	2.78857e-16	4.10302e-13	-14.186	0	0	1	NA	ENSGALG00000001122
chr19	1580356	+	8.73415e-12	7.20192e-09	-15.8046	0	0	1	NA	ENSGALG00000001153
chr19	1580437	+	2.32565e-18	4.22396e-15	14.8154	0	0	1	NA	ENSGALG00000001153
chr19	1711705	+	1.3967e-08	6.4194e-06	-14.6023	0	0	1	NA	ENSGALG00000001153
chr19	1711855	+	3.65387e-07	0.000117693	-10.0804	0	0	1	NA	ENSGALG00000001153
chr19	2907117	+	3.60755e-25	1.35625e-21	13.8114	0	0	0	NA	NA
chr19	2912966	+	8.37083e-25	3.00685e-21	19.3971	0	0	0	NA	NA
chr19	2913048	+	1.12304e-11	9.11621e-09	16.944	0	0	0	NA	NA
chr19	3086991	+	0.000212614	0.0234072	10.2299	0	0	0	NA	NA
chr19	3463329	+	4.45808e-05	0.00702304	-12.7281	0	0	1	NA	ENSGALG00000001573
chr19	4020798	+	4.07027e-28	2.06951e-24	11.5297	0	0	0	NA	NA
chr19	4264240	+	2.10723e-09	1.15802e-06	11.9223	0	1	1	NA	ENSGALG00000030792,ENSGALG00000001828
chr19	4325200	+	2.9577e-17	4.87313e-14	-13.009	1	0	1	ENSGALG00000001885	ENSGALG00000001885
chr19	4358728	+	3.09526e-08	1.31085e-05	-10.0566	1	0	0	ENSGALT00000002944.7	NA
chr19	4363402	+	8.3189e-23	2.41599e-19	12.6157	0	0	0	NA	NA
chr19	4363404	+	1.1012e-35	1.13607e-31	13.361	0	0	0	NA	NA
chr19	4363427	+	1.72312e-13	1.80391e-10	12.8574	0	0	0	NA	NA
chr19	4409967	+	0.000417492	0.0379406	-10.7547	1	1	0	ENSGALT00000104737.1	NA
chr19	5488967	+	4.92493e-14	5.5522e-11	-10.2679	1	0	1	ENSGALT00000097299.1	NA
chr19	5490443	+	2.70428e-14	3.15958e-11	11.559	0	1	0	NA	ENSGALG00000002843
chr19	5527589	+	4.98359e-11	3.6437e-08	10.9544	0	0	0	NA	NA
chr19	5592047	+	4.56273e-32	3.29124e-28	15.4216	0	0	1	NA	ENSGALG00000035464
chr19	5592049	+	5.52628e-14	6.19361e-11	10.091	0	0	1	NA	ENSGALG00000035464
chr19	5592256	+	1.81658e-16	2.72023e-13	10.9459	0	0	1	NA	ENSGALG00000035464
chr19	5622588	+	2.69581e-11	2.05926e-08	18.2801	0	0	0	NA	NA
chr19	5650120	+	5.45433e-08	2.17252e-05	-13.8425	0	0	1	NA	ENSGALG00000003082
chr19	5657609	+	4.15573e-05	0.00664271	10.6682	0	1	0	NA	ENSGALG00000003082
chr19	5718866	+	1.99593e-29	1.14619e-25	14.1902	0	0	1	NA	ENSGALG00000003108
chr19	5895094	+	2.63326e-06	0.000662505	11.788	0	1	0	NA	ENSGALG00000048771
chr19	5955980	+	1.76658e-06	0.000471603	-12.5643	1	1	0	ENSGALG00000003973	ENSGALG00000003973
chr19	6028794	+	8.72345e-14	9.51416e-11	11.4736	1	1	1	ENSGALG00000004009	ENSGALG00000004009
chr19	6061690	+	8.78205e-06	0.00183746	11.1665	0	0	1	NA	ENSGALG00000026431
chr19	6061716	+	1.96867e-06	0.000516311	11.8371	0	0	1	NA	ENSGALG00000026431
chr19	6061887	+	3.69225e-09	1.91854e-06	10.4933	0	1	0	NA	ENSGALG00000026431
chr19	6069348	+	0.00060397	0.0490023	10.194	0	0	0	NA	NA
chr19	6081271	+	2.56768e-17	4.2622e-14	-12.2647	0	0	1	NA	ENSGALG00000003741
chr19	6088883	+	1.03672e-16	1.60107e-13	-11.9458	0	0	1	NA	ENSGALG00000003741
chr19	6094437	+	2.90654e-16	4.26247e-13	11.4741	0	1	0	NA	ENSGALG00000003741
chr19	6095460	+	1.82128e-06	0.000483877	12.7944	0	0	1	NA	ENSGALG00000003741
chr19	6117068	+	1.58613e-13	1.66745e-10	-10.165	0	0	0	NA	NA
chr19	6228559	+	3.44801e-09	1.80271e-06	-10.0197	0	0	1	NA	ENSGALG00000028949
chr19	7759889	+	3.28054e-05	0.00548745	-11.0838	1	0	0	ENSGALT00000008476.6	NA
chr19	7803006	+	2.52238e-09	1.36087e-06	10.2041	0	0	1	NA	ENSGALG00000005295
chr19	8317514	+	1.25204e-05	0.00247463	-10.2082	0	0	1	NA	ENSGALG00000005403
chr19	8317517	+	0.000292585	0.0294757	-10.1647	0	0	1	NA	ENSGALG00000005403
chr19	8510679	+	2.57464e-13	2.61963e-10	13.0796	0	0	0	NA	NA
chr19	8516173	+	0.000370881	0.0348377	11.2017	0	0	0	NA	NA
chr19	8604344	+	5.63498e-06	0.00126909	14.1734	0	1	0	NA	ENSGALG00000005439
chr19	8604357	+	3.55999e-07	0.000115087	15.112	0	1	0	NA	ENSGALG00000005439
chr19	8862253	+	4.00155e-06	0.000949776	-12.2971	0	0	0	NA	NA
chr19	8923568	+	1.3649e-05	0.00266328	11.4056	0	0	1	NA	ENSGALG00000005567
chr19	9038014	+	3.79833e-27	1.78781e-23	14.0006	0	0	1	NA	ENSGALG00000005567
chr19	9064676	+	1.55446e-05	0.00296598	-10.688	0	0	1	NA	ENSGALG00000005567
chr19	9064818	+	2.49793e-29	1.41163e-25	-20.248	0	0	1	NA	ENSGALG00000005567
chr19	9488947	+	4.35318e-23	1.30263e-19	11.1916	0	0	1	NA	ENSGALG00000005737
chr19	9653032	+	6.58702e-12	5.5422e-09	-10.435	0	0	1	NA	ENSGALG00000028283
chr2	218978	+	3.69925e-21	8.93092e-18	-11.1558	0	1	1	NA	ENSGALG00000034573
chr2	221417	+	2.02333e-08	8.95127e-06	-10.7814	0	0	1	NA	ENSGALG00000034573,ENSGALG00000043576
chr2	246171	+	1.28163e-09	7.32672e-07	12.1903	0	0	1	NA	ENSGALG00000043576
chr2	252770	+	9.97927e-07	0.000286074	-10.2509	0	0	1	NA	ENSGALG00000043576
chr2	259172	+	4.25679e-16	6.10143e-13	-19.8986	0	0	1	NA	ENSGALG00000043576
chr2	263134	+	2.97625e-05	0.00508462	13.5083	0	0	1	NA	ENSGALG00000043576
chr2	263166	+	0.000196782	0.0220642	-10.0698	0	0	1	NA	ENSGALG00000043576
chr2	272438	+	1.75921e-30	1.11091e-26	10.5983	0	0	1	NA	ENSGALG00000043576
chr2	276626	+	2.15536e-17	3.59795e-14	-11.2495	0	0	1	NA	ENSGALG00000043576
chr2	276719	+	5.77636e-15	7.28501e-12	-11.2175	0	0	1	NA	ENSGALG00000043576
chr2	276818	+	2.95711e-12	2.62366e-09	-10.3841	0	0	1	NA	ENSGALG00000043576
chr2	286825	+	0.000399764	0.0368301	-11.8318	0	0	1	NA	ENSGALG00000043576
chr2	291419	+	0.000161431	0.019051	-15.1443	0	0	1	NA	ENSGALG00000043576
chr2	299498	+	5.52175e-15	7.00372e-12	-11.6143	0	0	0	NA	NA
chr2	313648	+	5.91848e-05	0.00878771	12.1735	0	0	1	NA	ENSGALG00000033058
chr2	318377	+	1.07625e-17	1.85056e-14	-11.1392	0	0	1	NA	ENSGALG00000033058
chr2	320026	+	1.9626e-05	0.0036018	12.7	0	1	0	NA	ENSGALG00000034284
chr2	320028	+	0.00052311	0.0443627	11.5142	0	1	0	NA	ENSGALG00000034284
chr2	320046	+	0.000322559	0.0316115	11.3177	0	1	0	NA	ENSGALG00000034284
chr2	321015	+	1.83588e-07	6.41536e-05	10.2288	0	0	1	NA	ENSGALG00000034284
chr2	336450	+	1.14136e-06	0.000321377	-12.3792	0	0	0	NA	NA
chr2	340115	+	1.36001e-06	0.000375727	10.2618	0	0	1	NA	ENSGALG00000031243
chr2	354389	+	0.000356588	0.0338916	-11.857	0	0	1	NA	ENSGALG00000050508
chr2	383411	+	1.37228e-26	6.10295e-23	-15.0707	0	0	1	NA	ENSGALG00000042836
chr2	408700	+	4.30325e-06	0.00100986	-10.7452	0	1	0	NA	ENSGALG00000052856
chr2	416922	+	6.4503e-07	0.000194757	-13.1271	1	0	0	ENSGALT00000087894.2	NA
chr2	416955	+	3.84543e-08	1.59282e-05	-11.2785	1	0	0	ENSGALT00000087894.2	NA
chr2	416983	+	2.40733e-12	2.15854e-09	-17.5758	1	0	0	ENSGALT00000087894.2	NA
chr2	430802	+	0.000520979	0.044256	10.8714	1	0	0	ENSGALT00000103353.1	NA
chr2	471392	+	0.000105606	0.013835	11.1796	1	1	0	ENSGALT00000096749.1	NA
chr2	471424	+	1.00371e-06	0.000287498	14.3611	1	1	0	ENSGALT00000096749.1	NA
chr2	471599	+	4.20343e-10	2.62821e-07	10.5693	1	1	0	ENSGALT00000096749.1	NA
chr2	476488	+	7.79359e-06	0.00166648	-11.8783	0	1	0	NA	ENSGALG00000033417
chr2	509085	+	3.15275e-08	1.33202e-05	11.4052	0	0	0	NA	NA
chr2	512801	+	2.91061e-15	3.84e-12	-10.1322	0	1	0	NA	ENSGALG00000053964
chr2	626402	+	2.07231e-26	8.99087e-23	14.5525	0	1	0	NA	ENSGALG00000041618
chr2	626764	+	4.6469e-13	4.57592e-10	-10.4282	0	0	1	NA	ENSGALG00000041618
chr2	735766	+	1.66562e-46	3.94081e-42	-16.2045	0	0	1	NA	ENSGALG00000040783
chr2	749758	+	2.5014e-15	3.32734e-12	10.9317	0	0	1	NA	ENSGALG00000040783
chr2	749975	+	1.32158e-37	1.61732e-33	-22.0105	0	0	1	NA	ENSGALG00000040783
chr2	752206	+	1.56216e-39	2.13231e-35	-15.9238	0	1	0	NA	ENSGALG00000040783
chr2	857420	+	3.10268e-64	3.44101e-59	-15.4833	0	0	1	NA	ENSGALG00000032642
chr2	1021546	+	1.04902e-07	3.90241e-05	10.6904	0	0	1	NA	ENSGALG00000052737
chr2	6577897	+	2.85704e-05	0.00491641	11.7569	1	0	0	ENSGALT00000010074.5	NA
chr2	10245083	+	4.84777e-06	0.00111688	-12.0785	0	0	1	NA	ENSGALG00000006652
chr2	10615255	+	2.41974e-22	6.70901e-19	10.3034	0	0	1	NA	ENSGALG00000006797
chr2	11392138	+	0.000115672	0.0148051	12.8125	0	0	0	NA	NA
chr2	13754398	+	2.27563e-37	2.69203e-33	-13.3136	0	0	0	NA	NA
chr2	13896390	+	0.000377904	0.0353309	-10.8976	1	0	0	ENSGALT00000086700.2	NA
chr2	13999129	+	0.000614841	0.0496043	10.2293	0	0	1	NA	ENSGALG00000007140
chr2	15312232	+	0.000156872	0.0186351	-12.5129	1	1	0	ENSGALT00000101183.1	NA
chr2	17357566	+	1.53268e-16	2.31267e-13	14.2283	1	0	0	ENSGALT00000044887.4	NA
chr2	21024379	+	2.26633e-25	8.85805e-22	13.5287	0	0	1	NA	ENSGALG00000008997
chr2	22417809	+	1.73778e-08	7.81462e-06	-16.6733	0	0	1	NA	ENSGALG00000040724
chr2	31272454	+	1.41757e-25	5.70396e-22	-15.9202	0	0	0	NA	NA
chr2	31272520	+	1.21819e-13	1.30613e-10	14.9248	0	0	0	NA	NA
chr2	32581567	+	0.000176671	0.0203467	-10.0547	0	0	0	NA	NA
chr2	32677969	+	6.59477e-22	1.74922e-18	16.1779	0	0	0	NA	NA
chr2	32677990	+	1.27649e-11	1.03053e-08	12.3363	0	0	0	NA	NA
chr2	32677994	+	1.19576e-10	8.17036e-08	11.6479	0	0	0	NA	NA
chr2	32678131	+	1.66003e-08	7.49434e-06	10.458	0	0	0	NA	NA
chr2	32863659	+	6.15826e-16	8.66589e-13	11.6095	0	0	1	NA	ENSGALG00000033207
chr2	32863708	+	1.67473e-13	1.75845e-10	-10.5465	0	0	1	NA	ENSGALG00000033207
chr2	33687146	+	5.99093e-06	0.00133385	11.1551	0	0	1	NA	ENSGALG00000011164
chr2	34779931	+	1.45068e-10	9.80647e-08	-19.2977	0	0	1	NA	ENSGALG00000011251
chr2	35740264	+	4.59391e-09	2.34651e-06	-10.5213	0	0	0	NA	NA
chr2	39533348	+	5.29825e-10	3.24316e-07	-12.5115	0	0	1	NA	ENSGALG00000011439
chr2	39533363	+	1.40463e-15	1.90265e-12	14.6696	0	0	1	NA	ENSGALG00000011439
chr2	40577435	+	3.86573e-26	1.63714e-22	-13.7796	0	0	1	NA	ENSGALG00000011498
chr2	42556826	+	2.16816e-07	7.45033e-05	-11.1777	1	1	0	ENSGALT00000074246.3	NA
chr2	42942289	+	1.40931e-30	8.96342e-27	-20.0811	0	0	0	NA	NA
chr2	42944160	+	6.6492e-05	0.00963957	-11.4779	0	0	0	NA	NA
chr2	47322285	+	3.05639e-16	4.46745e-13	-10.0613	0	0	1	NA	ENSGALG00000041820
chr2	48353386	+	8.17761e-11	5.75832e-08	-13.1192	1	0	1	ENSGALT00000095262.1	NA
chr2	50990717	+	7.00973e-07	0.000209263	-11.5629	0	0	0	NA	NA
chr2	52939940	+	1.62958e-12	1.49362e-09	-18.7602	0	0	1	NA	ENSGALG00000040298
chr2	52943227	+	0.000163036	0.0191769	12.6226	0	0	1	NA	ENSGALG00000040298
chr2	53032538	+	1.48601e-08	6.77343e-06	14.6502	0	0	0	NA	NA
chr2	55710336	+	5.00253e-05	0.00769559	10.3799	0	0	0	NA	NA
chr2	60568216	+	4.23373e-24	1.40686e-20	13.3728	1	0	0	ENSGALT00000097136.1	NA
chr2	61090204	+	1.59809e-07	5.68881e-05	13.6038	0	0	1	NA	ENSGALG00000012702
chr2	61140735	+	2.6871e-20	6.02805e-17	12.8158	0	0	1	NA	ENSGALG00000012702
chr2	61149811	+	2.27282e-05	0.00407093	10.9364	0	0	1	NA	ENSGALG00000012702
chr2	61279861	+	3.39156e-09	1.77686e-06	-14.0299	0	0	1	NA	ENSGALG00000012703
chr2	61566472	+	5.3707e-13	5.25948e-10	-23.7019	0	0	0	NA	NA
chr2	61566488	+	3.00742e-09	1.59635e-06	-11.5387	0	0	0	NA	NA
chr2	61579950	+	1.01057e-09	5.88521e-07	10.7779	0	1	0	NA	ENSGALG00000012709
chr2	61580110	+	2.03261e-29	1.16349e-25	14.1225	0	1	0	NA	ENSGALG00000012709
chr2	61580509	+	1.56853e-17	2.65331e-14	-16.938	0	1	0	NA	ENSGALG00000012709
chr2	61689721	+	0.000390881	0.0362122	13.441	0	0	0	NA	NA
chr2	62128943	+	1.38782e-15	1.88132e-12	-14.7564	0	0	0	NA	NA
chr2	62516817	+	2.48721e-11	1.91558e-08	10.1251	0	0	1	NA	ENSGALG00000012732
chr2	64716254	+	4.13721e-18	7.37086e-15	-17.0864	1	0	1	ENSGALT00000104785.1	NA
chr2	66005380	+	4.27768e-10	2.66888e-07	-15.5902	0	0	0	NA	NA
chr2	66058571	+	1.65491e-11	1.31215e-08	15.5559	1	0	1	ENSGALG00000049566	ENSGALG00000049566
chr2	66260874	+	6.90877e-06	0.00150475	-11.0231	0	0	0	NA	NA
chr2	66280563	+	5.41554e-12	4.61785e-09	-10.4335	0	0	1	NA	ENSGALG00000012821
chr2	66280581	+	4.57711e-10	2.83786e-07	-10.3512	0	0	1	NA	ENSGALG00000012821
chr2	66295676	+	3.62506e-17	5.92319e-14	10.262	0	1	1	NA	ENSGALG00000029659,ENSGALG00000054420
chr2	66405752	+	0.000295106	0.0296528	11.67	1	0	0	ENSGALT00000104593.1	NA
chr2	76330921	+	4.62744e-11	3.39871e-08	12.9776	0	0	1	NA	ENSGALG00000012964
chr2	77059943	+	1.99692e-07	6.92629e-05	11.5511	0	0	0	NA	NA
chr2	77572309	+	3.16599e-17	5.19702e-14	10.7031	0	0	1	NA	ENSGALG00000050676
chr2	86292510	+	2.88154e-15	3.80448e-12	11.5268	0	0	0	NA	NA
chr2	88599756	+	3.70126e-41	5.71113e-37	-15.42	0	0	0	NA	NA
chr2	90798292	+	0.000119225	0.0151537	-14.7044	0	0	1	NA	ENSGALG00000013660
chr2	96268350	+	5.41955e-08	2.16206e-05	-14.5416	0	0	0	NA	NA
chr2	97032599	+	4.19988e-09	2.16079e-06	13.5678	0	0	1	NA	ENSGALG00000013867
chr2	98762343	+	1.78892e-28	9.39168e-25	-13.0998	0	0	0	NA	NA
chr2	98849248	+	3.21111e-22	8.82047e-19	12.136	0	0	0	NA	NA
chr2	98852124	+	4.53379e-17	7.34711e-14	-14.2031	0	0	0	NA	NA
chr2	98852161	+	9.35835e-17	1.45159e-13	12.4949	0	0	0	NA	NA
chr2	101929894	+	2.0913e-05	0.00380144	-10.5598	0	1	0	NA	ENSGALG00000014860
chr2	104248982	+	1.71709e-09	9.56642e-07	-12.5809	0	0	0	NA	NA
chr2	105463258	+	1.85297e-26	8.07874e-23	-11.0944	0	0	0	NA	NA
chr2	105828685	+	3.36018e-06	0.000817854	-12.1917	0	0	0	NA	NA
chr2	105839325	+	1.83547e-40	2.69173e-36	10.2767	0	0	0	NA	NA
chr2	107470678	+	8.67167e-05	0.0118772	11.3596	0	0	1	NA	ENSGALG00000015211
chr2	107610612	+	1.69549e-08	7.64382e-06	10.323	0	0	1	NA	ENSGALG00000015215
chr2	108069149	+	1.64559e-07	5.83779e-05	11.6752	0	0	0	NA	NA
chr2	108873881	+	6.59166e-20	1.41094e-16	12.8717	0	0	1	NA	ENSGALG00000015248
chr2	111084277	+	3.66816e-08	1.52544e-05	-11.6822	1	0	0	ENSGALT00000024757.6	NA
chr2	113009739	+	8.10198e-22	2.13305e-18	-10.2048	0	0	0	NA	NA
chr2	114558781	+	1.10936e-07	4.10197e-05	12.5347	0	0	0	NA	NA
chr2	115103627	+	1.1397e-31	7.74852e-28	-14.9079	0	0	0	NA	NA
chr2	115295949	+	2.45629e-21	6.06206e-18	-10.0417	0	0	1	NA	ENSGALG00000034424
chr2	119495232	+	0.000392966	0.0363598	-10.7481	0	0	1	NA	ENSGALG00000035752
chr2	120706500	+	7.33258e-13	7.02564e-10	-10.2845	0	0	0	NA	NA
chr2	120893155	+	2.15737e-09	1.18191e-06	-10.9167	0	0	0	NA	NA
chr2	121973511	+	2.31115e-08	1.01023e-05	13.2066	0	0	1	NA	ENSGALG00000054967
chr2	122514545	+	1.87773e-32	1.41186e-28	-14.327	0	1	0	NA	ENSGALG00000054775
chr2	123414825	+	4.90162e-10	3.02414e-07	-14.205	0	0	0	NA	NA
chr2	123414831	+	1.48428e-10	9.99553e-08	-14.6991	0	0	0	NA	NA
chr2	128712559	+	1.49464e-18	2.78008e-15	11.6184	0	0	0	NA	NA
chr2	129898253	+	1.54794e-24	5.33357e-21	13.0044	0	0	1	NA	ENSGALG00000033630
chr2	130590055	+	5.6226e-15	7.11638e-12	-12.5751	1	1	1	ENSGALG00000054307	ENSGALG00000054307,ENSGALG00000053220
chr2	130625319	+	2.20408e-14	2.60739e-11	12.4356	0	0	1	NA	ENSGALG00000051765
chr2	130728046	+	1.35698e-10	9.2011e-08	14.9707	0	0	1	NA	ENSGALG00000049677
chr2	130785480	+	7.86929e-11	5.55886e-08	12.6715	0	0	1	NA	ENSGALG00000029867
chr2	130804054	+	1.54408e-08	7.02008e-06	12.4499	0	0	1	NA	ENSGALG00000029867
chr2	130809005	+	2.20101e-07	7.55149e-05	12.9619	0	0	0	NA	NA
chr2	130809968	+	4.20264e-12	3.64669e-09	-11.1625	0	0	1	NA	ENSGALG00000053353
chr2	130831313	+	1.31351e-08	6.08084e-06	-12.2067	1	0	1	ENSGALT00000105884.1	NA
chr2	130877566	+	1.07172e-08	5.0377e-06	12.4333	0	0	1	NA	ENSGALG00000053353
chr2	130879139	+	2.46896e-11	1.90235e-08	13.9608	0	0	1	NA	ENSGALG00000053353
chr2	130905074	+	2.55017e-11	1.95981e-08	10.0775	0	0	1	NA	ENSGALG00000036821
chr2	131180221	+	9.40557e-08	3.53226e-05	14.9658	0	0	1	NA	ENSGALG00000054187
chr2	131180948	+	2.67283e-10	1.72845e-07	16.7818	0	0	1	NA	ENSGALG00000054187
chr2	131182365	+	0.000111821	0.014435	-10.8264	0	0	1	NA	ENSGALG00000054187
chr2	131188606	+	2.36507e-06	0.000605155	10.9042	0	1	0	NA	ENSGALG00000048025
chr2	131195283	+	5.43289e-10	3.32088e-07	13.4704	0	0	1	NA	ENSGALG00000048025
chr2	131203819	+	0.000202086	0.022515	12.2291	0	0	1	NA	ENSGALG00000048025
chr2	131221108	+	7.70221e-06	0.00165125	-10.4177	0	1	0	NA	ENSGALG00000042375
chr2	131237182	+	6.19007e-12	5.23303e-09	-10.4786	0	1	0	NA	ENSGALG00000042375
chr2	139291361	+	4.09551e-06	0.000969113	-10.2933	0	0	1	NA	ENSGALG00000041233
chr2	139772400	+	2.4939e-14	2.93071e-11	-10.8017	0	0	0	NA	NA
chr2	145450691	+	1.5776e-06	0.00042798	11.3999	0	0	1	NA	ENSGALG00000042766
chr2	148310885	+	4.51355e-15	5.80797e-12	12.853	0	0	0	NA	NA
chr2	148310889	+	4.70058e-12	4.05103e-09	15.1073	0	0	0	NA	NA
chr2	148811370	+	2.86953e-09	1.52727e-06	13.3313	0	1	0	NA	ENSGALG00000043265
chr2	149106301	+	3.73363e-12	3.26527e-09	-11.3254	0	0	1	NA	ENSGALG00000039346
chr2	149336010	+	5.30604e-07	0.000163576	11.1688	0	0	1	NA	ENSGALG00000033626
chr2	149479532	+	5.16814e-16	7.35424e-13	10.9718	0	0	1	NA	ENSGALG00000029760
chr2	149500618	+	3.10144e-08	1.31225e-05	-12.7438	0	0	0	NA	NA
chr2	149544298	+	1.21036e-05	0.00240428	-10.2602	0	1	0	NA	ENSGALG00000034392
chr2	149647297	+	1.16512e-14	1.42585e-11	-13.8142	0	0	0	NA	NA
chr20	1080319	+	1.48312e-08	6.76372e-06	-11.5214	0	0	1	NA	ENSGALG00000040856,ENSGALG00000030253
chr20	1080341	+	3.71441e-08	1.54287e-05	-10.8605	0	0	1	NA	ENSGALG00000040856,ENSGALG00000030253
chr20	1080357	+	4.00787e-09	2.0692e-06	-11.3386	0	0	1	NA	ENSGALG00000040856,ENSGALG00000030253
chr20	1250601	+	2.12928e-07	7.33518e-05	14.8554	1	0	0	ENSGALT00000050885.2	NA
chr20	1425406	+	5.99611e-05	0.00888401	13.6324	0	1	0	NA	ENSGALG00000038721
chr20	2310167	+	4.22319e-08	1.7335e-05	10.6865	0	0	1	NA	ENSGALG00000003106
chr20	2417646	+	3.9096e-26	1.65178e-22	-15.7663	0	0	0	NA	NA
chr20	2417801	+	0.000459686	0.0405599	-12.6126	0	0	0	NA	NA
chr20	3533885	+	2.26743e-20	5.11895e-17	-11.7993	0	0	0	NA	NA
chr20	3553788	+	1.63067e-07	5.79012e-05	12.0592	0	0	0	NA	NA
chr20	4254875	+	5.27695e-08	2.11087e-05	-11.4642	0	0	0	NA	NA
chr20	4687175	+	8.43687e-17	1.3202e-13	-13.439	0	0	0	NA	NA
chr20	4687178	+	8.33298e-13	7.91153e-10	-10.8584	0	0	0	NA	NA
chr20	4687187	+	6.5254e-17	1.03385e-13	-12.619	0	0	0	NA	NA
chr20	4687848	+	2.37019e-06	0.000606137	-10.2508	0	0	0	NA	NA
chr20	4688116	+	1.2496e-07	4.56438e-05	-11.2866	0	0	0	NA	NA
chr20	4804617	+	3.18656e-08	1.34342e-05	-12.0299	0	0	0	NA	NA
chr20	6324031	+	1.67249e-07	5.92021e-05	-11.9487	0	0	1	NA	ENSGALG00000004621
chr20	7567339	+	7.27772e-05	0.0103354	-11.0749	0	0	1	NA	ENSGALG00000005102
chr20	7567342	+	0.000138125	0.0169186	-10.81	0	0	1	NA	ENSGALG00000005102
chr20	9328392	+	9.48404e-05	0.0127492	11.7339	0	0	1	NA	ENSGALG00000049365,ENSGALG00000049022,ENSGALG00000048703
chr20	9397708	+	1.29687e-14	1.57837e-11	-10.5413	0	0	0	NA	NA
chr20	9895024	+	1.06227e-07	3.94779e-05	-10.338	0	0	1	NA	ENSGALG00000040755
chr20	9906031	+	0.000507934	0.0434872	-10.7172	1	0	0	ENSGALT00000083651.2	NA
chr20	9915656	+	5.5259e-06	0.001248	11.0128	1	0	0	ENSGALT00000044900.3	NA
chr20	10254721	+	8.13195e-11	5.72844e-08	12.1915	0	1	0	NA	ENSGALG00000041461
chr20	10254752	+	1.18252e-09	6.80622e-07	11.1128	0	1	0	NA	ENSGALG00000041461
chr20	10480023	+	2.90951e-05	0.00498875	10.9412	1	0	1	ENSGALT00000099121.1	NA
chr20	10491242	+	3.66976e-09	1.90741e-06	-10.0183	1	1	0	ENSGALT00000090623.1	NA
chr20	10495405	+	1.06631e-06	0.000302935	11.2141	0	0	0	NA	NA
chr20	10562163	+	4.53617e-12	3.92076e-09	11.6099	0	0	1	NA	ENSGALG00000041370
chr20	10588738	+	2.57321e-16	3.79244e-13	-10.9623	0	0	1	NA	ENSGALG00000042199
chr20	10591453	+	1.76414e-13	1.84251e-10	11.3586	0	0	1	NA	ENSGALG00000042199
chr20	10593567	+	4.82033e-18	8.4941e-15	-10.7518	0	0	1	NA	ENSGALG00000042199
chr20	10600622	+	2.52461e-13	2.57611e-10	-11.6651	0	1	0	NA	ENSGALG00000042199
chr20	10602346	+	1.36809e-12	1.2644e-09	10.1282	0	0	0	NA	NA
chr20	10620865	+	5.76456e-14	6.43742e-11	16.4939	1	0	0	ENSGALT00000097114.1	NA
chr20	10620898	+	4.32966e-06	0.00101478	12.9849	1	0	0	ENSGALT00000097114.1	NA
chr20	10679024	+	1.59113e-25	6.35907e-22	14.3958	0	1	0	NA	ENSGALG00000007211
chr20	12320820	+	1.50812e-14	1.82671e-11	-12.874	0	0	0	NA	NA
chr20	13133468	+	1.22204e-05	0.00242341	10.4498	0	1	0	NA	ENSGALG00000007912
chr21	383181	+	8.15778e-09	3.95837e-06	12.8378	0	0	1	NA	ENSGALG00000047857
chr21	611502	+	6.41085e-05	0.00936904	-10.1728	0	0	1	NA	ENSGALG00000000645
chr21	614040	+	0.000288614	0.0292017	11.3853	1	1	0	ENSGALT00000000918.7	NA
chr21	631133	+	6.10118e-06	0.00135478	-10.5325	1	1	0	ENSGALG00000032060	ENSGALG00000032060
chr21	686891	+	1.00514e-08	4.77026e-06	-14.6754	0	0	1	NA	ENSGALG00000037241
chr21	688978	+	1.01399e-08	4.80676e-06	-10.1457	1	0	1	ENSGALT00000048540.2	NA
chr21	1064789	+	0.00024139	0.0256829	-10.322	0	0	1	NA	ENSGALG00000036728
chr21	1240716	+	3.98115e-06	0.000946257	10.3577	0	0	1	NA	ENSGALG00000036728
chr21	1264360	+	4.97177e-17	8.02025e-14	-10.3305	1	1	0	ENSGALG00000001078	ENSGALG00000001078
chr21	1369450	+	0.000112837	0.0145302	-11.3096	0	0	1	NA	ENSGALG00000001081
chr21	2383257	+	6.73608e-09	3.312e-06	18.7897	1	0	0	ENSGALT00000002630.6	NA
chr21	2598900	+	3.28271e-12	2.89661e-09	-10.446	1	1	0	ENSGALT00000002990.7	NA
chr21	2631449	+	3.49221e-10	2.2195e-07	11.3044	0	0	0	NA	NA
chr21	2697844	+	2.66502e-13	2.70693e-10	-14.3602	0	0	1	NA	ENSGALG00000035017
chr21	2750412	+	1.30515e-05	0.00256417	11.6874	0	0	1	NA	ENSGALG00000039193
chr21	2780036	+	1.02596e-09	5.96901e-07	14.1216	0	0	0	NA	NA
chr21	3466319	+	6.72527e-11	4.80621e-08	-10.2596	0	0	1	NA	ENSGALG00000002527
chr21	3887648	+	7.26217e-11	5.15461e-08	13.8091	0	0	1	NA	ENSGALG00000002888
chr21	3911669	+	2.50057e-14	2.9366e-11	-11.9116	0	0	1	NA	ENSGALG00000002888
chr21	4222771	+	3.4307e-09	1.79419e-06	10.6956	0	1	0	NA	ENSGALG00000003439
chr21	4227119	+	1.71349e-15	2.30519e-12	13.5927	1	1	0	ENSGALT00000106318.1	NA
chr21	4333454	+	9.47087e-08	3.55153e-05	-15.6942	0	0	1	NA	ENSGALG00000046964
chr21	4333540	+	3.36438e-13	3.37289e-10	-18.7962	0	0	1	NA	ENSGALG00000046964
chr21	4365903	+	4.92342e-20	1.06673e-16	11.5317	0	0	1	NA	ENSGALG00000003731
chr21	4416095	+	0.000192565	0.0217409	10.8096	0	1	0	NA	ENSGALG00000030647
chr21	4429000	+	8.94006e-22	2.33293e-18	-12.5757	0	1	0	NA	ENSGALG00000003774
chr21	6146661	+	8.15135e-19	1.56203e-15	11.0554	1	0	0	ENSGALT00000007554.6	NA
chr21	6328421	+	6.78635e-11	4.84206e-08	-12.4667	0	0	0	NA	NA
chr21	6546516	+	6.17377e-13	5.993e-10	10.5678	0	1	0	NA	ENSGALG00000035717
chr22	1564420	+	3.76841e-16	5.4454e-13	-12.8602	0	0	1	NA	ENSGALG00000052825
chr22	2463006	+	1.46139e-06	0.000400246	-11.7051	0	0	0	NA	NA
chr22	2674059	+	1.39141e-05	0.00270547	-12.7417	0	0	0	NA	NA
chr22	2888843	+	1.70569e-05	0.00320683	-10.3226	1	0	0	ENSGALT00000089330.2	NA
chr22	2924984	+	5.63123e-05	0.00844745	10.474	1	1	0	ENSGALT00000017098.7	NA
chr22	3790072	+	1.36105e-07	4.91983e-05	14.8071	0	0	1	NA	ENSGALG00000039206
chr22	3829106	+	2.9196e-09	1.55206e-06	-12.4955	1	1	0	ENSGALG00000041634	ENSGALG00000041634
chr22	3846690	+	4.65907e-30	2.82164e-26	-17.8479	0	0	0	NA	NA
chr22	3847520	+	5.86276e-18	1.02901e-14	14.5362	0	0	0	NA	NA
chr22	3848033	+	1.75214e-17	2.94425e-14	14.0659	0	0	0	NA	NA
chr22	3849648	+	9.70366e-17	1.50252e-13	-14.8916	1	0	0	ENSGALT00000084862.2	NA
chr22	3853605	+	3.04944e-15	4.00826e-12	14.0162	0	0	0	NA	NA
chr22	3891665	+	2.41749e-07	8.21639e-05	11.6925	0	0	1	NA	ENSGALG00000032146
chr22	4026535	+	1.05276e-16	1.62443e-13	13.0365	1	0	0	ENSGALT00000106316.1	NA
chr22	4063126	+	0.000113662	0.0146142	-10.6674	1	0	1	ENSGALT00000079072.2	NA
chr22	5155971	+	2.47708e-05	0.00436757	-11.4028	1	0	1	ENSGALT00000093003.1	NA
chr22	5204214	+	0.000226723	0.0245104	-11.2947	0	1	0	NA	ENSGALG00000014155
chr22	5207001	+	4.89305e-05	0.00756522	10.5137	0	0	1	NA	ENSGALG00000014155
chr22	5207009	+	6.18408e-07	0.000187742	14.1254	0	0	1	NA	ENSGALG00000014155
chr22	5207021	+	5.35996e-09	2.69972e-06	14.6648	0	0	1	NA	ENSGALG00000014155
chr22	5207027	+	3.31353e-07	0.000108203	12.4578	0	0	1	NA	ENSGALG00000014155
chr22	5210382	+	0.000113251	0.0145713	-12.3768	1	1	0	ENSGALT00000044106.3	NA
chr22	5223840	+	0.000609092	0.0492827	-12.5759	0	0	1	NA	ENSGALG00000038299
chr22	5233739	+	7.65428e-06	0.00164216	14.343	0	0	1	NA	ENSGALG00000033061
chr22	5233744	+	0.000598908	0.0487208	10.616	0	0	1	NA	ENSGALG00000033061
chr23	135888	+	7.38878e-12	6.14972e-09	-10.9886	0	1	0	NA	ENSGALG00000039883
chr23	1311509	+	5.91466e-19	1.15334e-15	-11.3702	0	0	1	NA	ENSGALG00000026153
chr23	1316924	+	6.12793e-21	1.45372e-17	10.7526	0	0	1	NA	ENSGALG00000026153
chr23	1323416	+	0.000261585	0.0271977	10.7964	0	0	0	NA	NA
chr23	1499135	+	4.66895e-05	0.00728411	-10.5534	0	0	0	NA	NA
chr23	1976676	+	9.83106e-11	6.81178e-08	-11.1255	0	0	1	NA	ENSGALG00000034251
chr23	1983691	+	0.000250935	0.0263752	10.7465	0	0	1	NA	ENSGALG00000034251
chr23	2051458	+	1.11792e-13	1.20153e-10	-15.6183	0	0	1	NA	ENSGALG00000030706
chr23	2101401	+	2.66871e-15	3.54193e-12	-12.4383	0	0	0	NA	NA
chr23	2107273	+	7.85365e-14	8.62382e-11	13.7927	0	0	0	NA	NA
chr23	2212686	+	9.98272e-18	1.72484e-14	-10.8101	0	0	1	NA	ENSGALG00000032199
chr23	2212694	+	1.04143e-13	1.12545e-10	-13.3162	0	0	1	NA	ENSGALG00000032199
chr23	2221564	+	2.32183e-18	4.22134e-15	12.8413	0	0	1	NA	ENSGALG00000013409
chr23	2222624	+	3.13595e-12	2.77263e-09	-10.1876	0	1	0	NA	ENSGALG00000013409
chr23	2257553	+	1.1364e-09	6.55564e-07	15.3055	0	0	1	NA	ENSGALG00000037603
chr23	2316682	+	1.4073e-15	1.90482e-12	13.4044	0	0	0	NA	NA
chr23	2378595	+	7.3967e-71	1.19321e-65	-23.8246	1	0	1	ENSGALT00000092546.1	NA
chr23	2537238	+	9.17028e-07	0.000265889	11.5475	1	0	0	ENSGALT00000056129.2	NA
chr23	2597596	+	2.02244e-09	1.11452e-06	-10.8149	0	0	1	NA	ENSGALG00000043372
chr23	3372147	+	2.29499e-16	3.39649e-13	-13.6999	1	0	1	ENSGALT00000016903.6	NA
chr23	3928330	+	3.96964e-22	1.07707e-18	-23.0815	1	0	0	ENSGALT00000069195.2	NA
chr23	4038252	+	4.07382e-23	1.22732e-19	11.6857	0	0	1	NA	ENSGALG00000002098
chr23	4146807	+	9.20003e-06	0.00191005	11.0717	0	0	1	NA	ENSGALG00000032925
chr23	4151286	+	8.7937e-08	3.32075e-05	-12.1943	0	0	1	NA	ENSGALG00000032925
chr23	4393548	+	1.5793e-17	2.66897e-14	-11.7323	1	0	0	ENSGALT00000107801.1	NA
chr23	4557776	+	0.00029845	0.0299171	-11.9755	0	0	0	NA	NA
chr23	4573718	+	2.31375e-09	1.25864e-06	12.5413	0	0	0	NA	NA
chr23	4642471	+	5.72089e-06	0.00128523	-11.4563	0	0	1	NA	ENSGALG00000054293
chr23	4881947	+	8.8457e-05	0.0120696	12.0258	0	0	1	NA	ENSGALG00000030229
chr23	4991485	+	5.286e-11	3.84708e-08	-12.0116	0	0	1	NA	ENSGALG00000030229
chr23	5131357	+	1.42083e-05	0.00275243	-15.3227	0	1	0	NA	ENSGALG00000054999
chr23	5142096	+	7.56449e-09	3.68764e-06	10.2999	0	1	0	NA	ENSGALG00000043209
chr23	5156156	+	3.14029e-06	0.000771369	10.0189	0	1	0	NA	ENSGALG00000043209
chr23	5160812	+	3.17069e-05	0.00534045	10.698	1	0	1	ENSGALT00000049498.2	NA
chr23	5421334	+	1.15771e-11	9.38475e-09	12.3278	0	0	0	NA	NA
chr23	5524465	+	5.64468e-07	0.000172874	17.0034	0	0	1	NA	ENSGALG00000003693
chr23	6100271	+	6.82244e-12	5.7267e-09	-10.7162	0	0	1	NA	ENSGALG00000045611
chr23	6109929	+	1.76865e-06	0.000471944	-12.7023	0	0	1	NA	ENSGALG00000048034
chr24	622432	+	8.03402e-05	0.0111842	-11.0495	0	0	1	NA	ENSGALG00000029197
chr24	1772626	+	1.03374e-05	0.00210894	-11.5721	0	0	0	NA	NA
chr24	2067393	+	2.64106e-10	1.70915e-07	-10.3766	0	0	1	NA	ENSGALG00000001437
chr24	2321166	+	5.6996e-20	1.2274e-16	-12.0184	0	0	1	NA	ENSGALG00000001442
chr24	2469128	+	2.01741e-16	3.00575e-13	10.3884	0	1	0	NA	ENSGALG00000001450
chr24	3509712	+	3.32192e-05	0.00554427	11.1513	0	0	0	NA	NA
chr24	3600406	+	2.91838e-07	9.67059e-05	12.0725	0	0	1	NA	ENSGALG00000018819
chr24	4150587	+	1.89889e-18	3.47375e-15	11.0806	0	0	0	NA	NA
chr24	4295590	+	6.02947e-05	0.00892562	-13.4725	1	1	0	ENSGALG00000006779	ENSGALG00000006779
chr24	4313236	+	2.42227e-14	2.85219e-11	-17.2846	0	0	0	NA	NA
chr24	4363943	+	0.00044824	0.0398572	10.1815	0	0	0	NA	NA
chr24	4374150	+	1.27966e-24	4.47875e-21	-15.7806	1	1	0	ENSGALT00000011015.6	NA
chr24	4374189	+	3.63088e-15	4.72007e-12	-11.3312	1	1	0	ENSGALT00000011015.6	NA
chr24	4443529	+	1.14173e-06	0.000321429	10.3464	0	0	1	NA	ENSGALG00000006922
chr24	5133944	+	1.13238e-12	1.05479e-09	10.2329	1	0	0	ENSGALT00000023211.6	NA
chr24	5140739	+	7.19921e-19	1.39311e-15	11.4503	0	1	0	NA	ENSGALG00000007114
chr24	5237592	+	1.35669e-07	4.90607e-05	-10.404	0	1	0	NA	ENSGALG00000011902
chr24	5253624	+	4.06498e-05	0.0065272	11.4122	0	0	1	NA	ENSGALG00000029220
chr24	5403609	+	2.05582e-05	0.00374769	10.8151	0	0	0	NA	NA
chr24	5606359	+	1.87861e-09	1.04043e-06	16.0903	0	0	0	NA	NA
chr24	5714418	+	0.000595694	0.0485283	-10.9831	1	0	0	ENSGALT00000097836.1	NA
chr25	12463	+	0.00019377	0.0218397	10.0992	0	1	0	NA	ENSGALG00000037595
chr25	22961	+	5.02961e-15	6.42543e-12	12.9844	0	1	0	NA	ENSGALG00000054971
chr25	125609	+	0.000143137	0.017392	13.7764	0	1	0	NA	ENSGALG00000037540
chr25	126165	+	1.55905e-05	0.00297312	-12.0538	0	0	1	NA	ENSGALG00000037540
chr25	169279	+	2.20826e-11	1.71713e-08	21.6751	0	1	1	NA	ENSGALG00000000775
chr25	252611	+	5.94479e-17	9.47787e-14	11.3644	0	1	1	NA	ENSGALG00000046607
chr25	256902	+	2.08489e-13	2.14852e-10	10.8681	0	1	1	NA	ENSGALG00000030247
chr25	263057	+	1.3925e-05	0.002707	-10.1398	1	0	0	ENSGALT00000101322.1	NA
chr25	271840	+	7.50558e-11	5.31463e-08	13.1771	0	1	0	NA	ENSGALG00000027372
chr25	281609	+	3.03362e-08	1.2872e-05	10.2555	0	0	1	NA	ENSGALG00000028505
chr25	281685	+	8.03098e-13	7.64527e-10	13.4934	0	0	1	NA	ENSGALG00000028505
chr25	281695	+	4.05984e-08	1.67265e-05	10.1348	0	0	1	NA	ENSGALG00000028505
chr25	286815	+	2.3196e-08	1.01331e-05	13.747	1	0	0	ENSGALT00000062436.2	NA
chr25	287113	+	2.05129e-08	9.06139e-06	11.8379	1	0	0	ENSGALT00000062436.2	NA
chr25	287159	+	1.8683e-16	2.79296e-13	15.9825	1	1	0	ENSGALT00000062436.2	NA
chr25	289151	+	1.66874e-06	0.000448724	12.6182	0	1	0	NA	ENSGALG00000040270
chr25	291824	+	4.41105e-10	2.74546e-07	14.3234	0	1	0	NA	ENSGALG00000040270
chr25	293176	+	1.16772e-10	7.98804e-08	13.2723	0	1	0	NA	ENSGALG00000040270
chr25	318196	+	1.19095e-06	0.000334121	12.5748	0	0	1	NA	ENSGALG00000018415
chr25	342940	+	1.96041e-14	2.33784e-11	10.9497	0	1	0	NA	ENSGALG00000000866
chr25	398494	+	1.89726e-11	1.49495e-08	14.2822	0	1	0	NA	ENSGALG00000000920
chr25	617475	+	3.02024e-06	0.000745492	-10.0795	0	0	0	NA	NA
chr25	641050	+	5.26642e-22	1.4074e-18	-10.2977	0	0	1	NA	ENSGALG00000039891
chr25	718547	+	9.68439e-12	7.94853e-09	11.0425	0	0	0	NA	NA
chr25	728273	+	6.85812e-12	5.75393e-09	11.5742	0	0	1	NA	ENSGALG00000014016
chr25	733448	+	4.33746e-13	4.28309e-10	-11.9296	0	0	1	NA	ENSGALG00000014016
chr25	1480921	+	3.56674e-07	0.000115284	-10.8022	0	1	0	NA	ENSGALG00000049193
chr25	1492792	+	7.00515e-08	2.71823e-05	10.3106	0	0	1	NA	ENSGALG00000049193
chr25	1540757	+	2.60677e-07	8.80338e-05	10.0552	0	0	1	NA	ENSGALG00000042214
chr25	1541020	+	1.72965e-17	2.90922e-14	10.423	0	0	1	NA	ENSGALG00000042214
chr25	1562851	+	2.89023e-06	0.000717493	10.5765	0	0	1	NA	ENSGALG00000037802
chr25	1565438	+	1.29467e-06	0.00035975	16.9219	0	0	0	NA	NA
chr25	1565660	+	1.73518e-09	9.65515e-07	-10.7132	0	0	0	NA	NA
chr25	1786531	+	6.22832e-09	3.08801e-06	11.5279	1	0	0	ENSGALT00000103737.1	NA
chr25	1870529	+	6.80834e-06	0.0014871	-14.0187	1	0	1	ENSGALT00000098205.1	NA
chr25	1927646	+	8.81613e-09	4.24417e-06	-12.4447	0	0	0	NA	NA
chr25	1963453	+	7.28525e-11	5.16893e-08	-15.6105	0	0	1	NA	ENSGALG00000052329
chr25	1963863	+	3.41758e-31	2.26284e-27	-22.5694	0	0	1	NA	ENSGALG00000052329
chr25	2217669	+	2.03972e-07	7.06091e-05	12.3906	1	1	0	ENSGALG00000047022	ENSGALG00000047022
chr25	2530355	+	5.21018e-32	3.74305e-28	-13.2309	0	0	0	NA	NA
chr25	2721599	+	4.86863e-16	6.93916e-13	-10.9082	0	0	0	NA	NA
chr25	2813003	+	1.58791e-10	1.06449e-07	10.1562	0	1	0	NA	ENSGALG00000034042
chr25	2883650	+	9.07922e-12	7.47257e-09	-12.6112	1	0	0	ENSGALT00000045374.3	NA
chr25	2891854	+	1.24247e-07	4.54114e-05	10.149	0	0	1	NA	ENSGALG00000024094
chr25	2912726	+	2.52669e-07	8.56457e-05	12.0084	1	1	1	ENSGALT00000090505.1	NA
chr25	3173211	+	3.3907e-09	1.77686e-06	17.2968	1	1	0	ENSGALT00000040815.2	NA
chr25	3287330	+	6.79765e-07	0.000203858	11.8456	0	1	1	NA	ENSGALG00000039750,ENSGALG00000039876
chr25	3366268	+	1.33827e-10	9.09163e-08	10.1727	0	0	1	NA	ENSGALG00000027046
chr25	3416154	+	1.98211e-07	6.88178e-05	12.4926	0	0	1	NA	ENSGALG00000051276
chr25	3416227	+	1.44124e-05	0.0027865	10.3275	0	0	1	NA	ENSGALG00000051276
chr25	3422146	+	1.27462e-13	1.36334e-10	16.0124	0	0	1	NA	ENSGALG00000051276
chr25	3424764	+	1.74438e-06	0.000466591	-10.8832	0	0	1	NA	ENSGALG00000051276
chr25	3424814	+	1.84497e-06	0.000488927	-12.7227	0	0	1	NA	ENSGALG00000051276
chr25	3477561	+	1.20093e-06	0.000336602	12.5009	1	1	1	ENSGALG00000047751	ENSGALG00000047751,ENSGALG00000052681
chr25	3839354	+	5.01021e-17	8.07492e-14	-20.5581	1	0	0	ENSGALT00000053527.2	NA
chr25	3839363	+	1.44565e-09	8.18792e-07	-18.0563	1	0	0	ENSGALT00000053527.2	NA
chr25	3862409	+	1.83615e-05	0.0034053	13.2876	1	0	1	ENSGALG00000039887	ENSGALG00000039887
chr25	3898033	+	8.98795e-13	8.48346e-10	-13.075	0	0	0	NA	NA
chr25	3901275	+	9.95271e-23	2.85312e-19	-12.4599	1	0	0	ENSGALT00000060155.2	NA
chr25	3923890	+	1.0817e-15	1.4891e-12	12.9583	0	0	1	NA	ENSGALG00000051119,ENSGALG00000042095
chr25	3923900	+	1.08492e-22	3.10011e-19	14.0882	0	0	1	NA	ENSGALG00000051119,ENSGALG00000042095
chr25	3960291	+	1.55083e-29	8.96388e-26	-19.8643	0	1	0	NA	ENSGALG00000030502
chr25	3966354	+	5.76849e-09	2.8842e-06	12.1265	1	1	0	ENSGALG00000041418	ENSGALG00000041418
chr26	173592	+	1.28391e-05	0.0025282	14.6906	1	0	1	ENSGALT00000069221.2	NA
chr26	336859	+	3.31932e-12	2.92455e-09	10.2982	0	0	0	NA	NA
chr26	403841	+	2.68983e-11	2.05557e-08	10.1831	0	0	1	NA	ENSGALG00000000584
chr26	410884	+	3.94445e-06	0.000938878	10.3041	1	1	0	ENSGALT00000101043.1	NA
chr26	464881	+	9.36482e-16	1.29825e-12	10.2417	0	0	1	NA	ENSGALG00000000568
chr26	478377	+	8.18002e-05	0.0113462	-10.5251	0	0	0	NA	NA
chr26	478869	+	3.30792e-12	2.91596e-09	10.7771	0	0	0	NA	NA
chr26	497600	+	7.80123e-06	0.00166764	10.0159	0	1	0	NA	ENSGALG00000045676
chr26	497608	+	7.3893e-17	1.16449e-13	17.0662	0	1	0	NA	ENSGALG00000045676
chr26	518854	+	6.91189e-09	3.3928e-06	-11.314	0	1	0	NA	ENSGALG00000000518
chr26	590627	+	1.74103e-05	0.00326266	11.0533	0	0	1	NA	ENSGALG00000000397
chr26	614125	+	5.76776e-08	2.28505e-05	11.7453	0	0	1	NA	ENSGALG00000031175
chr26	643546	+	3.14871e-07	0.000103392	-10.6832	0	0	1	NA	ENSGALG00000037370
chr26	658046	+	3.6026e-18	6.44427e-15	-11.5448	0	0	1	NA	ENSGALG00000037370
chr26	663805	+	6.21464e-25	2.28383e-21	16.3669	0	0	1	NA	ENSGALG00000037370
chr26	671847	+	4.28008e-16	6.12491e-13	-24.546	0	0	0	NA	NA
chr26	778763	+	3.99206e-24	1.33154e-20	12.9317	0	0	1	NA	ENSGALG00000000318
chr26	780344	+	0.000505899	0.0433549	12.6331	0	0	1	NA	ENSGALG00000000318
chr26	976643	+	7.39417e-23	2.16514e-19	15.1108	0	1	0	NA	ENSGALG00000000217
chr26	983818	+	6.44134e-27	2.96114e-23	12.4131	0	0	0	NA	NA
chr26	1190168	+	4.49061e-16	6.41067e-13	-11.6023	0	1	1	NA	ENSGALG00000034630
chr26	1190190	+	1.65746e-16	2.48826e-13	10.7138	0	1	1	NA	ENSGALG00000034630
chr26	1196215	+	7.54968e-09	3.68143e-06	10.4794	1	1	0	ENSGALT00000103088.1	NA
chr26	1224213	+	2.16368e-11	1.68542e-08	-15.6728	1	1	1	ENSGALT00000106643.1	NA
chr26	1233915	+	1.07857e-08	5.06723e-06	-11.9149	1	1	0	ENSGALT00000101061.1	NA
chr26	1279919	+	1.67649e-13	1.75924e-10	-10.8275	1	0	0	ENSGALT00000099650.1	NA
chr26	1328047	+	8.24356e-16	1.1491e-12	11.5793	0	1	0	NA	ENSGALG00000037995
chr26	1359028	+	1.86215e-10	1.2399e-07	13.921	0	0	1	NA	ENSGALG00000000394
chr26	1401050	+	7.85169e-10	4.65663e-07	13.2629	0	1	0	NA	ENSGALG00000000401
chr26	1702516	+	1.3713e-12	1.2667e-09	-18.0564	0	0	1	NA	ENSGALG00000000583
chr26	1727446	+	5.67295e-11	4.11046e-08	-10.0413	0	1	0	NA	ENSGALG00000000545
chr26	1727458	+	5.2422e-08	2.09839e-05	-10.383	0	1	0	NA	ENSGALG00000000545
chr26	1727462	+	4.32625e-11	3.19601e-08	-13.8656	0	1	0	NA	ENSGALG00000000545
chr26	1805899	+	1.35977e-11	1.0918e-08	-13.1143	0	1	0	NA	ENSGALG00000037043
chr26	1805972	+	4.2877e-15	5.53742e-12	11.2543	0	1	0	NA	ENSGALG00000037043
chr26	2129498	+	0.00017221	0.0199714	-11.5965	0	0	0	NA	NA
chr26	2213627	+	2.34488e-08	1.02263e-05	-10.7053	1	0	1	ENSGALG00000042137	ENSGALG00000042137
chr26	2606057	+	7.12111e-12	5.94926e-09	-13.8271	0	0	1	NA	ENSGALG00000001091
chr26	2606119	+	4.20845e-07	0.00013364	14.245	0	0	1	NA	ENSGALG00000001091
chr26	2606374	+	1.36337e-09	7.75901e-07	11.2968	0	1	1	NA	ENSGALG00000001091
chr26	2606483	+	5.08035e-07	0.000157384	11.8645	0	0	1	NA	ENSGALG00000001091
chr26	2729203	+	1.79984e-07	6.3006e-05	12.8319	0	0	1	NA	ENSGALG00000001177
chr26	2817252	+	0.000427344	0.0385713	11.0984	0	0	1	NA	ENSGALG00000001264
chr26	2880498	+	1.10791e-13	1.19149e-10	-10.974	0	1	0	NA	ENSGALG00000053530
chr26	2949861	+	0.000346525	0.0332222	10.4223	0	0	0	NA	NA
chr26	3146442	+	1.11577e-07	4.12395e-05	16.6113	1	0	1	ENSGALT00000103476.1	NA
chr26	3450712	+	1.57248e-09	8.82895e-07	-10.9398	0	0	0	NA	NA
chr26	5426822	+	4.80587e-10	2.97243e-07	-15.81	1	1	0	ENSGALT00000106611.1	NA
chr27	122147	+	2.88166e-06	0.000715666	-11.5053	1	0	0	ENSGALT00000096148.1	NA
chr27	123107	+	5.7195e-13	5.58565e-10	-11.9341	0	1	0	NA	ENSGALG00000052431
chr27	229480	+	8.48523e-16	1.18e-12	10.2686	0	0	0	NA	NA
chr27	229496	+	2.72833e-19	5.55201e-16	11.3589	0	0	0	NA	NA
chr27	229657	+	2.25853e-05	0.00404983	11.1007	0	0	0	NA	NA
chr27	1541278	+	1.15411e-12	1.07447e-09	10.7294	0	0	0	NA	NA
chr27	1541294	+	2.08053e-11	1.62851e-08	10.817	0	0	0	NA	NA
chr27	2375771	+	2.87522e-21	7.04697e-18	20.8141	0	0	1	NA	ENSGALG00000036395,ENSGALG00000043654
chr27	2375776	+	5.7086e-15	7.2098e-12	10.2395	0	0	1	NA	ENSGALG00000036395,ENSGALG00000043654
chr27	2375784	+	7.09166e-16	9.94781e-13	13.8482	0	0	1	NA	ENSGALG00000036395,ENSGALG00000043654
chr27	2375790	+	2.60029e-20	5.8407e-17	15.8908	0	0	1	NA	ENSGALG00000036395,ENSGALG00000043654
chr27	2375795	+	1.55528e-21	3.91461e-18	14.9671	0	0	1	NA	ENSGALG00000036395,ENSGALG00000043654
chr27	2375798	+	1.57333e-20	3.61637e-17	15.1206	0	0	1	NA	ENSGALG00000036395,ENSGALG00000043654
chr27	2375801	+	1.605e-17	2.70725e-14	15.6387	0	0	1	NA	ENSGALG00000036395,ENSGALG00000043654
chr27	2375805	+	1.13791e-17	1.95092e-14	14.2419	0	0	1	NA	ENSGALG00000036395,ENSGALG00000043654
chr27	2375810	+	3.2995e-19	6.60078e-16	15.9701	0	0	1	NA	ENSGALG00000036395,ENSGALG00000043654
chr27	2375821	+	1.70482e-18	3.13812e-15	14.5118	0	0	1	NA	ENSGALG00000036395,ENSGALG00000043654
chr27	2375838	+	9.3456e-23	2.68342e-19	15.8751	0	0	1	NA	ENSGALG00000036395,ENSGALG00000043654
chr27	2375846	+	2.4946e-22	6.90578e-19	15.8351	0	0	1	NA	ENSGALG00000036395,ENSGALG00000043654
chr27	2375848	+	1.05093e-21	2.73037e-18	15.7206	0	0	1	NA	ENSGALG00000036395,ENSGALG00000043654
chr27	2375861	+	7.88568e-16	1.10181e-12	15.855	0	0	1	NA	ENSGALG00000036395,ENSGALG00000043654
chr27	2375866	+	1.89281e-25	7.49719e-22	18.7599	0	0	1	NA	ENSGALG00000036395,ENSGALG00000043654
chr27	2375868	+	9.00929e-17	1.39989e-13	16.0003	0	0	1	NA	ENSGALG00000036395,ENSGALG00000043654
chr27	2375871	+	1.54607e-22	4.38955e-19	18.2819	0	0	1	NA	ENSGALG00000036395,ENSGALG00000043654
chr27	2375876	+	5.26621e-12	4.5035e-09	16.5377	0	0	1	NA	ENSGALG00000036395,ENSGALG00000043654
chr27	2399190	+	6.92739e-05	0.00994699	15.6761	0	0	1	NA	ENSGALG00000036395,ENSGALG00000043654
chr27	2400274	+	0.00013568	0.016709	10.4462	0	0	1	NA	ENSGALG00000036395,ENSGALG00000043654
chr27	2408018	+	1.12148e-18	2.11481e-15	11.2001	1	0	1	ENSGALT00000091471.1	NA
chr27	2408024	+	2.39203e-23	7.3691e-20	13.535	1	0	1	ENSGALT00000091471.1	NA
chr27	2408029	+	3.35095e-22	9.1762e-19	10.1455	1	0	1	ENSGALT00000091471.1	NA
chr27	2408045	+	7.71393e-32	5.38905e-28	11.8974	1	0	1	ENSGALT00000091471.1	NA
chr27	2408053	+	1.02651e-27	5.00417e-24	11.4546	1	0	1	ENSGALT00000091471.1	NA
chr27	2408081	+	4.77764e-27	2.22514e-23	11.8175	1	0	1	ENSGALT00000091471.1	NA
chr27	2408083	+	1.88972e-31	1.27018e-27	12.6213	1	0	1	ENSGALT00000091471.1	NA
chr27	2408088	+	3.03674e-19	6.1304e-16	10.2195	1	0	1	ENSGALT00000091471.1	NA
chr27	2408093	+	4.72028e-25	1.75598e-21	11.9677	1	0	1	ENSGALT00000091471.1	NA
chr27	2408113	+	4.16793e-16	5.98372e-13	10.1914	1	0	1	ENSGALT00000091471.1	NA
chr27	2408115	+	1.65522e-18	3.05317e-15	10.907	1	0	1	ENSGALT00000091471.1	NA
chr27	2408118	+	9.75159e-20	2.05999e-16	12.3583	1	0	1	ENSGALT00000091471.1	NA
chr27	2408445	+	6.3628e-06	0.00140448	-10.8736	1	0	1	ENSGALT00000091471.1	NA
chr27	2423703	+	4.48687e-21	1.07593e-17	11.0658	1	0	1	ENSGALT00000108322.1	NA
chr27	2427880	+	2.22504e-22	6.19825e-19	13.4458	1	0	1	ENSGALT00000043609.3	NA
chr27	2427892	+	1.87288e-33	1.5386e-29	13.1598	1	0	1	ENSGALT00000043609.3	NA
chr27	2427909	+	3.36714e-39	4.561e-35	15.4154	1	0	1	ENSGALT00000043609.3	NA
chr27	2427911	+	9.95097e-39	1.30798e-34	15.7736	1	0	1	ENSGALT00000043609.3	NA
chr27	2427915	+	2.42764e-44	4.78643e-40	14.6234	1	0	1	ENSGALT00000043609.3	NA
chr27	2427917	+	3.01829e-43	5.46518e-39	15.0377	1	0	1	ENSGALT00000043609.3	NA
chr27	2427930	+	1.85674e-32	1.40801e-28	12.6539	1	0	1	ENSGALT00000043609.3	NA
chr27	2427935	+	1.55734e-26	6.85722e-23	11.3126	1	0	1	ENSGALT00000043609.3	NA
chr27	2427937	+	5.15662e-30	3.11234e-26	13.4974	1	0	1	ENSGALT00000043609.3	NA
chr27	2427947	+	3.1583e-19	6.36132e-16	12.2611	1	0	1	ENSGALT00000043609.3	NA
chr27	2428060	+	2.31789e-15	3.08786e-12	13.973	1	1	1	ENSGALT00000043609.3	NA
chr27	2428082	+	5.59335e-20	1.20599e-16	10.1073	1	0	1	ENSGALT00000089447.2	NA
chr27	2448366	+	1.15002e-07	4.23201e-05	10.0854	0	0	1	NA	ENSGALG00000036395,ENSGALG00000044547
chr27	2448373	+	9.585e-07	0.000276379	10.0662	0	0	1	NA	ENSGALG00000036395,ENSGALG00000044547
chr27	2448376	+	9.04007e-09	4.33903e-06	10.2466	0	0	1	NA	ENSGALG00000036395,ENSGALG00000044547
chr27	2448378	+	2.78898e-08	1.19396e-05	10.3412	0	0	1	NA	ENSGALG00000036395,ENSGALG00000044547
chr27	2448402	+	2.54744e-06	0.000645194	11.5874	0	0	1	NA	ENSGALG00000036395,ENSGALG00000044547
chr27	2448417	+	1.10098e-07	4.0769e-05	12.5635	0	0	1	NA	ENSGALG00000036395,ENSGALG00000044547
chr27	2448423	+	2.72437e-08	1.17026e-05	12.8086	0	0	1	NA	ENSGALG00000036395,ENSGALG00000044547
chr27	2448429	+	2.33248e-10	1.52615e-07	14.2416	0	0	1	NA	ENSGALG00000036395,ENSGALG00000044547
chr27	2448434	+	9.05977e-09	4.34731e-06	13.5275	0	0	1	NA	ENSGALG00000036395,ENSGALG00000044547
chr27	2454303	+	1.99304e-18	3.63848e-15	-10.7123	1	0	1	ENSGALT00000090201.2	NA
chr27	2454319	+	3.81303e-13	3.79055e-10	10.5991	1	0	1	ENSGALT00000090201.2	NA
chr27	2471725	+	2.6746e-21	6.57343e-18	12.3164	0	0	1	NA	ENSGALG00000036395,ENSGALG00000045960
chr27	2471730	+	1.60096e-20	3.67511e-17	13.5037	0	0	1	NA	ENSGALG00000036395,ENSGALG00000045960
chr27	2471734	+	2.15786e-23	6.67086e-20	14.5029	0	0	1	NA	ENSGALG00000036395,ENSGALG00000045960
chr27	2471741	+	1.02601e-23	3.22808e-20	14.6593	0	0	1	NA	ENSGALG00000036395,ENSGALG00000045960
chr27	2471748	+	6.78809e-25	2.4683e-21	14.6455	0	0	1	NA	ENSGALG00000036395,ENSGALG00000045960
chr27	2471766	+	2.95467e-21	7.21181e-18	13.9395	0	0	1	NA	ENSGALG00000036395,ENSGALG00000045960
chr27	2471768	+	1.53405e-23	4.79249e-20	14.4905	0	0	1	NA	ENSGALG00000036395,ENSGALG00000045960
chr27	2471771	+	1.93667e-24	6.64714e-21	15.0548	0	0	1	NA	ENSGALG00000036395,ENSGALG00000045960
chr27	2492824	+	2.32126e-10	1.52049e-07	10.4006	0	0	1	NA	ENSGALG00000036395,ENSGALG00000045960
chr27	2492839	+	3.81762e-12	3.33051e-09	10.7618	0	0	1	NA	ENSGALG00000036395,ENSGALG00000045960
chr27	2492845	+	3.47798e-13	3.47695e-10	10.4693	0	0	1	NA	ENSGALG00000036395,ENSGALG00000045960
chr27	2492863	+	5.53326e-16	7.82985e-13	10.2628	0	0	1	NA	ENSGALG00000036395,ENSGALG00000045960
chr27	2492866	+	1.12627e-20	2.6159e-17	11.7735	0	0	1	NA	ENSGALG00000036395,ENSGALG00000045960
chr27	2492871	+	6.9034e-17	1.09082e-13	10.1839	0	0	1	NA	ENSGALG00000036395,ENSGALG00000045960
chr27	2492876	+	4.87397e-15	6.23557e-12	10.2946	0	0	1	NA	ENSGALG00000036395,ENSGALG00000045960
chr27	2519120	+	2.71003e-17	4.4859e-14	11.7907	0	0	1	NA	ENSGALG00000036395,ENSGALG00000045960
chr27	2519127	+	1.52737e-21	3.8553e-18	14.6241	0	0	1	NA	ENSGALG00000036395,ENSGALG00000045960
chr27	2519142	+	1.60175e-16	2.4087e-13	12.4516	0	0	1	NA	ENSGALG00000036395,ENSGALG00000045960
chr27	2519148	+	9.25855e-21	2.17316e-17	13.0955	0	0	1	NA	ENSGALG00000036395,ENSGALG00000045960
chr27	2519150	+	3.68422e-17	6.00879e-14	11.3522	0	0	1	NA	ENSGALG00000036395,ENSGALG00000045960
chr27	2519154	+	8.93584e-19	1.70683e-15	11.5033	0	0	1	NA	ENSGALG00000036395,ENSGALG00000045960
chr27	2519159	+	3.71154e-23	1.1239e-19	13.7215	0	0	1	NA	ENSGALG00000036395,ENSGALG00000045960
chr27	2519166	+	1.29471e-20	2.99534e-17	11.3366	0	0	1	NA	ENSGALG00000036395,ENSGALG00000045960
chr27	2519169	+	3.18748e-21	7.76937e-18	11.0674	0	0	1	NA	ENSGALG00000036395,ENSGALG00000045960
chr27	2527580	+	8.19115e-22	2.15333e-18	20.7141	1	1	1	ENSGALT00000086624.2	NA
chr27	2527586	+	4.31711e-20	9.45039e-17	20.6022	1	1	1	ENSGALT00000086624.2	NA
chr27	2527588	+	3.94691e-29	2.17506e-25	24.3636	1	1	1	ENSGALT00000086624.2	NA
chr27	2527593	+	2.21713e-21	5.49474e-18	22.0552	1	1	1	ENSGALT00000086624.2	NA
chr27	2527596	+	1.69793e-20	3.87266e-17	19.6304	1	1	1	ENSGALT00000086624.2	NA
chr27	2527598	+	7.29701e-19	1.40896e-15	19.0121	1	1	1	ENSGALT00000086624.2	NA
chr27	2527601	+	6.43972e-20	1.38343e-16	19.7196	1	1	1	ENSGALT00000086624.2	NA
chr27	2527607	+	6.5731e-16	9.235e-13	14.0301	1	1	1	ENSGALT00000086624.2	NA
chr27	2527629	+	1.63885e-05	0.0031033	12.2164	1	1	1	ENSGALT00000086624.2	NA
chr27	2527636	+	1.23339e-07	4.5117e-05	11.4273	1	1	1	ENSGALT00000086624.2	NA
chr27	2569476	+	1.55753e-10	1.0461e-07	-10.5224	0	0	1	NA	ENSGALG00000036395,ENSGALG00000045960,ENSGALG00000044631
chr27	2614555	+	7.04239e-13	6.7732e-10	10.5798	0	0	1	NA	ENSGALG00000036395
chr27	2614624	+	7.48156e-13	7.15293e-10	12.0303	0	0	1	NA	ENSGALG00000036395
chr27	2614629	+	2.04612e-13	2.11338e-10	11.8186	0	0	1	NA	ENSGALG00000036395
chr27	2614631	+	7.9559e-14	8.71991e-11	11.5871	0	0	1	NA	ENSGALG00000036395
chr27	2614634	+	1.71689e-11	1.35887e-08	11.6517	0	0	1	NA	ENSGALG00000036395
chr27	2934211	+	3.35066e-08	1.40726e-05	-13.525	0	0	1	NA	ENSGALG00000046694,ENSGALG00000042956
chr27	3542346	+	9.28445e-35	8.71694e-31	-15.9426	1	1	0	ENSGALT00000044828.2	NA
chr27	3631509	+	1.03559e-18	1.95908e-15	12.9744	1	0	0	ENSGALT00000072103.2	NA
chr27	3631515	+	1.24872e-15	1.70185e-12	11.8967	1	0	0	ENSGALT00000072103.2	NA
chr27	3655929	+	1.02384e-11	8.38383e-09	-10.0893	0	0	0	NA	NA
chr27	3683054	+	1.08902e-13	1.17473e-10	11.6241	0	0	1	NA	ENSGALG00000000988
chr27	3718652	+	7.40899e-15	9.23249e-12	-11.577	0	1	0	NA	ENSGALG00000000870
chr27	3720833	+	2.21972e-05	0.00399152	-11.6748	0	0	1	NA	ENSGALG00000000870
chr27	3816041	+	5.58108e-07	0.000171104	-10.0108	1	0	1	ENSGALT00000096347.1	NA
chr27	3824825	+	1.03627e-10	7.1494e-08	10.7076	0	0	1	NA	ENSGALG00000032658,ENSGALG00000000674
chr27	3851020	+	5.18528e-15	6.60528e-12	-14.3328	0	0	1	NA	ENSGALG00000032658,ENSGALG00000000674
chr27	3982041	+	1.29202e-05	0.00254175	12.3813	0	0	0	NA	NA
chr27	3982057	+	1.93491e-06	0.000508734	13.9772	0	1	0	NA	ENSGALG00000031762
chr27	4005212	+	1.87616e-07	6.5368e-05	10.8449	1	1	0	ENSGALT00000105863.1	NA
chr27	4112959	+	2.24787e-11	1.74412e-08	11.6499	0	1	0	NA	ENSGALG00000032993
chr27	4442735	+	5.01609e-06	0.00114999	11.9621	0	0	0	NA	NA
chr27	4442822	+	1.81709e-08	8.13417e-06	11.2238	0	0	0	NA	NA
chr27	4841575	+	3.87508e-60	2.98967e-55	24.9458	0	0	1	NA	ENSGALG00000000461
chr27	4853182	+	1.34349e-25	5.43049e-22	-10.6455	0	0	0	NA	NA
chr27	4998656	+	2.26351e-20	5.11662e-17	-13.8762	0	1	0	NA	ENSGALG00000000478
chr27	5224393	+	6.52724e-05	0.00950079	10.8851	1	0	1	ENSGALG00000000564	ENSGALG00000000564
chr27	5334837	+	6.24448e-13	6.05171e-10	-12.6531	0	0	1	NA	ENSGALG00000000603
chr27	5334869	+	1.23739e-26	5.54475e-23	17.8898	0	0	1	NA	ENSGALG00000000603
chr27	5407044	+	3.0877e-08	1.30858e-05	15.514	0	0	1	NA	ENSGALG00000042894
chr27	5434265	+	1.35102e-18	2.52354e-15	-16.8309	0	1	0	NA	ENSGALG00000039978
chr27	5434281	+	3.27826e-07	0.000107269	10.0421	0	1	0	NA	ENSGALG00000039978
chr27	5511767	+	0.000139852	0.0170877	-11.9637	0	1	0	NA	ENSGALG00000052674
chr27	5538944	+	5.0539e-10	3.11159e-07	-17.1937	0	0	1	NA	ENSGALG00000041555
chr27	5562206	+	9.97345e-06	0.00204457	11.0633	0	0	1	NA	ENSGALG00000029917
chr27	5570308	+	4.2806e-07	0.000135591	11.0742	0	1	0	NA	ENSGALG00000029276
chr27	5571410	+	4.56884e-17	7.39717e-14	-13.9916	0	1	0	NA	ENSGALG00000029276
chr27	5573712	+	1.03838e-07	3.86529e-05	-12.0971	0	0	1	NA	ENSGALG00000029276
chr27	5573735	+	1.10301e-07	4.08274e-05	12.0761	0	0	1	NA	ENSGALG00000029276
chr27	5631463	+	3.9896e-08	1.64676e-05	-13.2579	0	0	0	NA	NA
chr27	5669243	+	2.43617e-05	0.00430741	-11.3716	0	0	0	NA	NA
chr27	5675222	+	0.00058746	0.0480805	12.3235	0	0	0	NA	NA
chr27	6044933	+	1.07792e-05	0.00218225	10.084	1	0	0	ENSGALT00000087970.2	NA
chr27	6534033	+	0.00024302	0.0258085	10.0554	0	1	0	NA	ENSGALG00000032149
chr27	6554543	+	0.000244142	0.0258904	-10.7902	0	0	0	NA	NA
chr27	6645217	+	5.32917e-06	0.00121097	10.6393	0	0	1	NA	ENSGALG00000050797
chr27	6693877	+	1.22461e-08	5.7005e-06	-11.7598	0	0	1	NA	ENSGALG00000032628
chr27	6905421	+	1.97919e-08	8.78004e-06	-12.0881	0	0	1	NA	ENSGALG00000023881
chr27	6916401	+	5.78845e-09	2.89337e-06	11.0556	0	1	1	NA	ENSGALG00000025788
chr27	6916431	+	1.61875e-14	1.94741e-11	14.7995	0	1	1	NA	ENSGALG00000025788
chr27	6996643	+	5.81334e-08	2.30148e-05	-10.8985	0	0	0	NA	NA
chr27	7037786	+	3.45218e-06	0.000838004	-12.7705	1	0	0	ENSGALT00000105789.1	NA
chr27	7037834	+	2.21141e-05	0.00398102	-10.0529	1	0	0	ENSGALT00000105789.1	NA
chr27	7037958	+	0.000136483	0.0167812	-11.8746	1	0	0	ENSGALT00000105789.1	NA
chr27	7038190	+	0.000242907	0.0258011	-10.6363	1	0	0	ENSGALT00000105789.1	NA
chr27	7039581	+	0.000538778	0.0452651	-10.1609	0	0	1	NA	ENSGALG00000053690
chr27	7053253	+	0.000221827	0.0241252	-10.0981	0	0	1	NA	ENSGALG00000031529
chr27	7053397	+	4.21686e-13	4.17796e-10	-11.5896	0	0	1	NA	ENSGALG00000031529
chr27	7054766	+	1.08327e-08	5.08528e-06	10.4772	0	1	0	NA	ENSGALG00000031529
chr27	7056046	+	0.000167522	0.0195607	10.914	0	0	1	NA	ENSGALG00000031529
chr27	7056183	+	4.4725e-07	0.00014094	10.6358	0	0	1	NA	ENSGALG00000031529
chr27	7100998	+	2.20766e-16	3.27272e-13	17.8938	0	0	0	NA	NA
chr27	7101115	+	5.2952e-12	4.52611e-09	-14.9761	0	0	0	NA	NA
chr27	7107580	+	5.5447e-16	7.83979e-13	-19.0897	1	0	1	ENSGALG00000040017	ENSGALG00000040017
chr27	7108538	+	5.21833e-16	7.41377e-13	11.8338	1	0	1	ENSGALT00000045549.3	NA
chr27	7113436	+	0.000144704	0.017552	-13.2777	0	0	1	NA	ENSGALG00000040017,ENSGALG00000029142
chr27	7124713	+	1.04684e-08	4.93778e-06	11.4813	0	0	1	NA	ENSGALG00000040017,ENSGALG00000033162
chr27	7126909	+	3.21683e-19	6.47187e-16	13.5101	1	1	1	ENSGALT00000058288.2	NA
chr27	7137417	+	8.68412e-11	6.06445e-08	10.6686	0	0	1	NA	ENSGALG00000040017,ENSGALG00000013506
chr27	7161677	+	1.14819e-24	4.05056e-21	15.4038	0	1	1	NA	ENSGALG00000040017
chr27	7178522	+	1.7086e-09	9.52518e-07	10.7893	0	0	1	NA	ENSGALG00000030739
chr27	7195159	+	0.000291184	0.0293854	10.0632	0	1	0	NA	ENSGALG00000035690
chr27	7391190	+	7.74045e-06	0.0016574	-13.1982	1	0	1	ENSGALG00000041858	ENSGALG00000041858
chr27	7391234	+	1.94611e-08	8.65061e-06	-11.9079	1	0	1	ENSGALG00000041858	ENSGALG00000041858
chr27	7455105	+	1.04596e-08	4.93494e-06	-11.7966	1	0	0	ENSGALT00000067072.2	NA
chr27	7472312	+	6.32747e-07	0.00019157	17.3416	0	0	1	NA	ENSGALG00000023847
chr27	7582518	+	7.48435e-06	0.00161116	-12.0709	0	1	0	NA	ENSGALG00000003403
chr27	7582538	+	5.51722e-11	4.00089e-08	-14.5596	0	1	0	NA	ENSGALG00000003403
chr27	7650412	+	1.54021e-11	1.22779e-08	13.2209	0	0	1	NA	ENSGALG00000003369
chr27	7673129	+	1.29987e-14	1.58093e-11	14.7233	0	1	0	NA	ENSGALG00000003354
chr27	7682899	+	1.56883e-12	1.44241e-09	13.2788	1	1	0	ENSGALT00000093794.1	NA
chr27	7708957	+	2.05555e-07	7.10741e-05	-12.8856	0	0	0	NA	NA
chr27	7714478	+	4.8258e-10	2.98372e-07	-16.0853	0	0	0	NA	NA
chr27	8065492	+	0.000174557	0.0201777	13.5801	0	0	1	NA	ENSGALG00000054749
chr28	1093992	+	1.86001e-13	1.93127e-10	10.1913	0	1	0	NA	ENSGALG00000000748
chr28	1143254	+	3.24769e-05	0.00544393	10.0891	0	1	0	NA	ENSGALG00000037888
chr28	1160446	+	1.40643e-25	5.67199e-22	16.5768	0	0	1	NA	ENSGALG00000000795,ENSGALG00000053742
chr28	1162895	+	5.65548e-13	5.52921e-10	-10.1355	1	1	1	ENSGALT00000106925.1	NA
chr28	1183146	+	2.1186e-14	2.51633e-11	11.2575	1	1	0	ENSGALG00000039733	ENSGALG00000039733
chr28	1184848	+	9.0046e-18	1.55887e-14	-11.0571	1	0	0	ENSGALT00000028221.4	NA
chr28	1211145	+	3.42879e-07	0.000111332	-12.2879	0	0	1	NA	ENSGALG00000041643
chr28	1213995	+	2.11132e-06	0.000548133	-11.701	0	0	1	NA	ENSGALG00000041643
chr28	1277061	+	1.75299e-08	7.87503e-06	16.4911	0	0	1	NA	ENSGALG00000041371
chr28	1277099	+	1.45301e-06	0.000398261	19.3912	0	0	1	NA	ENSGALG00000041371
chr28	1289440	+	1.78117e-12	1.62752e-09	16.4114	0	1	0	NA	ENSGALG00000041371
chr28	1326814	+	1.47289e-21	3.73374e-18	-17.9401	1	0	0	ENSGALT00000056704.2	NA
chr28	1326819	+	4.57867e-25	1.70688e-21	-18.4482	1	0	0	ENSGALT00000056704.2	NA
chr28	1326826	+	1.3001e-21	3.33862e-18	-17.9363	1	0	0	ENSGALT00000056704.2	NA
chr28	1326989	+	1.0977e-24	3.88457e-21	-15.9272	1	0	0	ENSGALT00000056704.2	NA
chr28	1380137	+	2.02451e-06	0.000527757	10.2878	1	0	0	ENSGALT00000021815.6	NA
chr28	1426825	+	1.23955e-15	1.69067e-12	-13.5082	0	1	0	NA	ENSGALG00000026716
chr28	1522808	+	1.03534e-11	8.46238e-09	-14.7523	1	0	1	ENSGALT00000098930.1	NA
chr28	1531102	+	9.92321e-19	1.88326e-15	-11.681	0	0	0	NA	NA
chr28	1564232	+	6.33151e-17	1.00583e-13	-11.3528	0	0	1	NA	ENSGALG00000037733
chr28	1614719	+	3.62288e-07	0.000116886	-12.7938	1	0	0	ENSGALT00000041254.3	NA
chr28	1846898	+	1.98566e-05	0.00363922	-11.3339	0	1	0	NA	ENSGALG00000001571
chr28	1852162	+	8.48518e-17	1.32659e-13	10.8594	0	0	1	NA	ENSGALG00000001571
chr28	2557759	+	1.53163e-24	5.28764e-21	13.0012	0	1	0	NA	ENSGALG00000052296
chr28	2557765	+	3.66292e-25	1.37339e-21	12.6166	0	1	0	NA	ENSGALG00000052296
chr28	2558908	+	3.56898e-10	2.26343e-07	11.4831	0	0	0	NA	NA
chr28	2653317	+	3.80432e-10	2.39725e-07	10.6515	0	1	0	NA	ENSGALG00000001171
chr28	2693063	+	5.41087e-28	2.72769e-24	-13.4028	0	1	0	NA	ENSGALG00000001235
chr28	2693341	+	3.50562e-20	7.74674e-17	-13.3266	0	1	0	NA	ENSGALG00000001235
chr28	2781870	+	4.41057e-08	1.80167e-05	10.403	0	0	1	NA	ENSGALG00000001328
chr28	2925796	+	0.000224653	0.0243416	-14.3365	0	1	0	NA	ENSGALG00000038529
chr28	2950974	+	2.96043e-06	0.000732665	-12.5423	0	1	0	NA	ENSGALG00000026231
chr28	3003509	+	1.3701e-05	0.00267108	-10.6588	0	0	0	NA	NA
chr28	3004248	+	2.37021e-08	1.03262e-05	-10.2425	0	0	0	NA	NA
chr28	3014438	+	1.62964e-08	7.36942e-06	-10.5526	0	1	0	NA	ENSGALG00000027777
chr28	3014759	+	4.11602e-15	5.32345e-12	-10.9476	0	1	0	NA	ENSGALG00000027777
chr28	3128355	+	2.07312e-15	2.77219e-12	11.4707	0	0	1	NA	ENSGALG00000040008
chr28	3141004	+	9.63858e-09	4.60264e-06	-12.0363	0	0	0	NA	NA
chr28	3143160	+	0.000225857	0.0244331	-11.0561	0	0	0	NA	NA
chr28	3167677	+	0.000504638	0.0432802	11.3454	0	0	1	NA	ENSGALG00000033150
chr28	3188936	+	3.36454e-19	6.7233e-16	-15.6374	0	0	0	NA	NA
chr28	3237456	+	5.04032e-05	0.00773629	-10.0249	0	0	0	NA	NA
chr28	3466991	+	1.23359e-10	8.40944e-08	-10.2183	0	0	1	NA	ENSGALG00000037316
chr28	3481494	+	1.02313e-20	2.3857e-17	-11.2246	0	0	0	NA	NA
chr28	3542772	+	3.47716e-09	1.81669e-06	14.2442	0	1	0	NA	ENSGALG00000037011
chr28	3551957	+	6.90562e-11	4.9153e-08	10.699	0	0	1	NA	ENSGALG00000041897
chr28	3553144	+	1.75371e-05	0.00328227	-12.5382	0	0	1	NA	ENSGALG00000041897
chr28	3642471	+	2.08937e-07	7.21029e-05	-10.0487	0	0	1	NA	ENSGALG00000026563
chr28	3650346	+	1.0946e-06	0.000309832	-12.2814	0	1	0	NA	ENSGALG00000036484
chr28	3976241	+	5.61535e-09	2.81239e-06	-10.712	1	1	0	ENSGALT00000035038.5	NA
chr28	3985469	+	9.91453e-11	6.86425e-08	11.0508	0	1	0	NA	ENSGALG00000026146
chr28	4005921	+	3.16907e-10	2.02428e-07	-12.6047	0	0	1	NA	ENSGALG00000033513
chr28	4009187	+	1.94324e-11	1.52983e-08	16.5465	0	0	1	NA	ENSGALG00000033513
chr28	4009193	+	1.27417e-10	8.67276e-08	17.3854	0	0	1	NA	ENSGALG00000033513
chr28	4090486	+	9.72622e-10	5.69039e-07	11.1984	1	1	0	ENSGALT00000080507.2	NA
chr28	4094112	+	2.48536e-14	2.9226e-11	-11.291	0	0	1	NA	ENSGALG00000030068
chr28	4110067	+	7.08782e-06	0.00153849	11.2166	0	0	1	NA	ENSGALG00000003428
chr28	4134846	+	2.87714e-08	1.22756e-05	-11.2337	1	0	1	ENSGALT00000105712.1	NA
chr28	4213088	+	4.85897e-05	0.00752105	-10.0479	1	0	0	ENSGALT00000059243.2	NA
chr3	395806	+	3.01438e-13	3.0409e-10	10.6128	0	0	0	NA	NA
chr3	492245	+	1.95055e-06	0.000512011	-12.9554	0	0	0	NA	NA
chr3	1601779	+	3.49687e-06	0.000846652	-14.0175	0	0	0	NA	NA
chr3	3387979	+	2.84919e-13	2.88409e-10	10.7241	0	0	0	NA	NA
chr3	3476138	+	4.12814e-30	2.51728e-26	-12.3053	0	0	0	NA	NA
chr3	3659317	+	6.07208e-05	0.00897597	-17.2558	0	0	0	NA	NA
chr3	3827561	+	4.27e-06	0.00100384	-10.3605	0	0	0	NA	NA
chr3	4348200	+	1.44009e-08	6.59288e-06	10.5526	1	1	0	ENSGALT00000098925.1	NA
chr3	4364738	+	2.05526e-12	1.85882e-09	12.4673	1	0	1	ENSGALG00000008597	ENSGALG00000008597
chr3	4408056	+	3.75031e-20	8.25662e-17	18.6475	0	0	1	NA	ENSGALG00000008609
chr3	5492874	+	7.65611e-23	2.2308e-19	12.0366	0	0	0	NA	NA
chr3	8400990	+	3.5592e-05	0.00586635	10.45	0	0	1	NA	ENSGALG00000009078
chr3	8642525	+	2.98169e-12	2.64414e-09	10.5973	0	0	0	NA	NA
chr3	8674347	+	0.000229689	0.0247407	-13.454	0	0	0	NA	NA
chr3	9531726	+	2.68862e-11	2.05553e-08	-10.8595	1	0	1	ENSGALT00000086455.2	NA
chr3	9981974	+	0.000332777	0.032321	-12.6804	1	1	1	ENSGALT00000073653.2	NA
chr3	9986652	+	0.000341174	0.0328542	-10.2749	0	0	1	NA	ENSGALG00000028817
chr3	10005841	+	8.53154e-06	0.00179431	-11.3329	0	0	1	NA	ENSGALG00000008866
chr3	10337982	+	3.0677e-09	1.62543e-06	13.0671	1	0	0	ENSGALT00000044527.3	NA
chr3	11407454	+	0.000208814	0.0230763	-10.5908	0	0	0	NA	NA
chr3	11514966	+	7.0249e-05	0.0100569	-12.9104	0	0	0	NA	NA
chr3	13105577	+	9.06046e-08	3.4106e-05	-13.0622	1	1	0	ENSGALT00000100735.1	NA
chr3	13693462	+	1.57945e-13	1.66234e-10	10.744	0	0	1	NA	ENSGALG00000009016
chr3	13943245	+	6.92159e-06	0.0015072	11.5131	0	0	1	NA	ENSGALG00000008947
chr3	13943249	+	4.32312e-06	0.0010136	11.6699	0	0	1	NA	ENSGALG00000008947
chr3	13974289	+	6.32943e-10	3.80855e-07	10.307	0	0	1	NA	ENSGALG00000008947
chr3	13975950	+	5.98475e-16	8.4284e-13	-10.7406	0	0	1	NA	ENSGALG00000008947
chr3	16135927	+	5.63157e-15	7.12265e-12	10.8356	0	1	0	NA	ENSGALG00000049318
chr3	16171813	+	7.16951e-18	1.25095e-14	-10.5001	0	0	0	NA	NA
chr3	16495623	+	6.28793e-11	4.51732e-08	-16.8267	1	0	0	ENSGALT00000010139.4	NA
chr3	16633958	+	2.91397e-05	0.00499349	-12.9983	0	1	1	NA	ENSGALG00000013828,ENSGALG00000038528
chr3	16748049	+	5.54215e-15	7.02458e-12	11.3733	0	0	1	NA	ENSGALG00000039450
chr3	17043240	+	8.52942e-28	4.19259e-24	14.1532	0	1	0	NA	ENSGALG00000055061
chr3	17049125	+	2.7683e-09	1.47871e-06	13.4867	0	0	1	NA	ENSGALG00000009219
chr3	17277012	+	3.76759e-05	0.00614194	-10.6274	1	1	0	ENSGALT00000060958.3	NA
chr3	18422625	+	0.000440995	0.0394046	-11.9295	1	0	0	ENSGALT00000015381.2	NA
chr3	18706042	+	3.67911e-26	1.56559e-22	-11.4629	0	0	0	NA	NA
chr3	20437250	+	1.05038e-07	3.90665e-05	13.5451	0	0	0	NA	NA
chr3	20839991	+	3.42697e-20	7.59185e-17	13.4643	0	0	1	NA	ENSGALG00000009678
chr3	23045684	+	0.000198805	0.0222332	-10.3212	0	0	0	NA	NA
chr3	23136581	+	2.75312e-07	9.19894e-05	15.2803	0	0	0	NA	NA
chr3	27500742	+	2.06481e-11	1.61764e-08	-10.2235	0	1	0	NA	ENSGALG00000010036
chr3	30419860	+	3.55581e-21	8.60804e-18	-14.0339	0	0	0	NA	NA
chr3	30430916	+	7.56202e-22	1.99979e-18	14.781	0	1	0	NA	ENSGALG00000030587
chr3	34925190	+	3.60442e-11	2.69986e-08	10.0428	0	0	1	NA	ENSGALG00000010702
chr3	38193908	+	4.90368e-07	0.000152738	10.7864	1	0	0	ENSGALT00000050858.2	NA
chr3	38278620	+	5.1634e-11	3.76585e-08	10.5256	1	0	0	ENSGALT00000081891.2	NA
chr3	40089667	+	3.51842e-14	4.04362e-11	12.1251	0	0	1	NA	ENSGALG00000011086
chr3	40927840	+	6.7258e-13	6.48981e-10	10.0308	0	1	0	NA	ENSGALG00000011182
chr3	41181045	+	5.26135e-08	2.10558e-05	12.6718	0	0	0	NA	NA
chr3	43061187	+	5.3913e-09	2.71319e-06	12.6718	0	0	1	NA	ENSGALG00000053666
chr3	44028527	+	5.42878e-17	8.69426e-14	10.4538	0	0	0	NA	NA
chr3	45130738	+	6.05585e-11	4.37005e-08	10.9101	0	0	1	NA	ENSGALG00000011562
chr3	47919373	+	8.22901e-18	1.43159e-14	12.7639	0	0	1	NA	ENSGALG00000012345
chr3	48318806	+	2.05212e-05	0.00374249	10.8625	1	0	0	ENSGALT00000037591.4	NA
chr3	48318854	+	2.00508e-21	4.99014e-18	-14.8165	1	0	0	ENSGALT00000037591.4	NA
chr3	55007362	+	1.50344e-24	5.20044e-21	13.4347	0	1	0	NA	ENSGALG00000030545
chr3	56644076	+	3.00114e-14	3.47841e-11	11.9131	0	1	0	NA	ENSGALG00000053921
chr3	56644091	+	2.48785e-13	2.54152e-10	-14.6257	0	1	0	NA	ENSGALG00000053921
chr3	63058145	+	8.42757e-93	2.49242e-87	12.6738	0	0	0	NA	NA
chr3	67371721	+	1.69631e-06	0.00045538	13.9196	0	0	1	NA	ENSGALG00000015297
chr3	75539228	+	0.000415971	0.0378373	11.0525	0	0	1	NA	ENSGALG00000015733
chr3	76171708	+	0.000381347	0.0355685	-10.5217	1	0	0	ENSGALT00000104632.1	NA
chr3	81303947	+	6.4481e-41	9.77948e-37	-10.1014	0	0	1	NA	ENSGALG00000054871
chr3	81552110	+	6.70149e-18	1.17159e-14	15.0849	0	0	0	NA	NA
chr3	81741942	+	6.41762e-08	2.50835e-05	-10.227	0	0	1	NA	ENSGALG00000037249
chr3	89810944	+	3.88185e-05	0.00628604	-10.5047	0	0	1	NA	ENSGALG00000035230
chr3	91888183	+	8.93408e-06	0.00186356	-10.8565	0	0	1	NA	ENSGALG00000016362
chr3	95980567	+	2.35543e-28	1.2257e-24	18.9758	0	0	1	NA	ENSGALG00000016412
chr3	96467492	+	5.10741e-14	5.74696e-11	12.9204	0	0	1	NA	ENSGALG00000038495
chr3	96616005	+	7.60308e-18	1.32529e-14	14.8446	0	0	1	NA	ENSGALG00000046878
chr3	97171246	+	3.37171e-26	1.44517e-22	11.6068	0	0	0	NA	NA
chr3	101566748	+	1.40469e-18	2.62101e-15	13.4852	1	0	0	ENSGALT00000026589.6	NA
chr3	102136543	+	9.32007e-11	6.47796e-08	-16.3629	0	0	0	NA	NA
chr3	103566050	+	6.88434e-16	9.66462e-13	-14.5009	0	0	0	NA	NA
chr3	103695081	+	6.99131e-08	2.71345e-05	-10.3925	0	0	0	NA	NA
chr3	104325286	+	9.76055e-08	3.65167e-05	13.1887	1	0	0	ENSGALT00000026632.5	NA
chr3	104422595	+	1.68223e-05	0.00317135	10.5871	0	0	1	NA	ENSGALG00000016514
chr3	104430906	+	2.59709e-06	0.000655637	12.0857	0	1	0	NA	ENSGALG00000016516
chr3	104476056	+	9.59209e-10	5.61932e-07	-11.5677	0	0	1	NA	ENSGALG00000033143
chr3	104523136	+	3.34873e-09	1.75962e-06	10.7976	0	0	1	NA	ENSGALG00000042005
chr3	104523197	+	4.80798e-06	0.00110844	10.0804	0	1	0	NA	ENSGALG00000042005
chr3	104535431	+	5.16112e-05	0.00788351	-10.1826	1	0	0	ENSGALT00000102110.1	NA
chr3	104571709	+	3.58461e-09	1.86753e-06	11.0008	0	0	1	NA	ENSGALG00000041454
chr3	104590493	+	2.17877e-15	2.9069e-12	-13.6132	0	0	0	NA	NA
chr3	104611035	+	8.7438e-19	1.67375e-15	11.9909	0	0	0	NA	NA
chr3	104612425	+	2.53151e-34	2.24605e-30	12.9826	0	0	0	NA	NA
chr3	104910223	+	1.41887e-21	3.60194e-18	-12.8715	0	1	0	NA	ENSGALG00000048459
chr3	105093202	+	1.90122e-08	8.47227e-06	14.7595	0	0	1	NA	ENSGALG00000016580
chr3	105237986	+	5.78995e-10	3.51252e-07	-10.8272	0	0	0	NA	NA
chr3	105555234	+	5.66953e-11	4.10965e-08	14.672	0	0	1	NA	ENSGALG00000016617
chr3	105988865	+	5.03759e-07	0.000156223	10.8502	0	0	1	NA	ENSGALG00000016630
chr3	105998321	+	5.52877e-14	6.19361e-11	18.849	0	1	0	NA	ENSGALG00000016630
chr3	109819899	+	1.8132e-14	2.16666e-11	13.2231	1	0	0	ENSGALT00000084070.2	NA
chr3	109819981	+	1.05916e-17	1.82705e-14	10.6605	1	0	0	ENSGALT00000084070.2	NA
chr30	34471	+	6.17544e-06	0.00136892	10.8322	0	0	1	NA	ENSGALG00000047929
chr30	321403	+	2.19526e-07	7.53324e-05	13.8112	0	1	0	NA	ENSGALG00000052168
chr30	321413	+	4.84369e-08	1.95385e-05	13.6548	0	1	0	NA	ENSGALG00000052168
chr30	337194	+	6.37055e-09	3.1471e-06	10.4833	0	0	0	NA	NA
chr30	370890	+	2.83028e-07	9.42439e-05	-11.3846	0	1	1	NA	ENSGALG00000049498
chr30	520352	+	0.000432358	0.0388397	10.4444	0	0	1	NA	ENSGALG00000030038,ENSGALG00000034725
chr30	581284	+	4.10902e-11	3.05077e-08	-11.3031	0	0	1	NA	ENSGALG00000030038,ENSGALG00000051144
chr30	854570	+	9.68205e-33	7.56852e-29	15.3565	0	1	0	NA	ENSGALG00000039773
chr30	868843	+	4.59298e-08	1.86716e-05	-16.6685	0	0	1	NA	ENSGALG00000050803
chr30	988999	+	0.000550763	0.0459136	-12.0648	0	0	0	NA	NA
chr30	1000869	+	0.000471912	0.041304	-15.5285	0	1	0	NA	ENSGALG00000038018
chr30	1151825	+	3.30564e-08	1.38966e-05	11.2116	0	0	1	NA	ENSGALG00000047242
chr30	1193592	+	1.77498e-07	6.22585e-05	10.3065	1	1	0	ENSGALT00000065240.2	NA
chr30	1376547	+	3.20302e-14	3.70272e-11	-13.7504	0	1	0	NA	ENSGALG00000041008
chr30	1376552	+	2.07737e-15	2.77579e-12	-14.2835	0	1	0	NA	ENSGALG00000041008
chr30	1376611	+	5.16455e-08	2.07011e-05	-11.3794	0	0	1	NA	ENSGALG00000041008
chr30	1376670	+	0.000227962	0.0246024	-11.1853	0	0	1	NA	ENSGALG00000041008
chr30	1394155	+	1.64101e-11	1.30346e-08	11.5629	0	0	0	NA	NA
chr30	1425235	+	0.000110456	0.01432	10.0723	0	0	1	NA	ENSGALG00000037131
chr30	1472245	+	1.65822e-07	5.87671e-05	12.239	0	0	1	NA	ENSGALG00000054250
chr30	1477761	+	8.18452e-10	4.84838e-07	-14.5496	1	1	0	ENSGALT00000096794.1	NA
chr30	1489163	+	7.44499e-06	0.0016041	10.2411	0	0	1	NA	ENSGALG00000047412
chr31	523196	+	2.43959e-08	1.05818e-05	13.4933	0	0	1	NA	ENSGALG00000047389
chr31	2213990	+	0.000153035	0.0183126	-10.5922	0	0	1	NA	ENSGALG00000047182
chr31	2216378	+	1.45909e-05	0.00281453	11.5285	0	0	0	NA	NA
chr31	2259437	+	2.6043e-10	1.68721e-07	17.972	0	1	0	NA	ENSGALG00000054251,ENSGALG00000054294
chr31	2313138	+	2.59524e-09	1.3972e-06	-10.8029	0	1	1	NA	ENSGALG00000049026
chr31	2374716	+	1.6024e-08	7.25734e-06	10.1805	1	0	0	ENSGALT00000105629.1	NA
chr31	2388372	+	5.02617e-05	0.00772192	12.5387	1	0	0	ENSGALT00000105296.1	NA
chr31	2455680	+	2.43113e-05	0.00430151	-10.4999	0	0	0	NA	NA
chr31	3149078	+	1.7946e-06	0.000477923	-12.2216	0	0	0	NA	NA
chr31	4264353	+	2.85673e-06	0.00071047	10.3679	1	0	1	ENSGALT00000077413.2	NA
chr31	4705248	+	2.37878e-50	7.27773e-46	-11.649	0	0	0	NA	NA
chr31	5618618	+	3.91565e-19	7.73744e-16	12.6544	0	0	0	NA	NA
chr31	6012349	+	1.32963e-06	0.000368251	11.54	0	0	0	NA	NA
chr31	6016120	+	2.77812e-26	1.19944e-22	-23.6952	0	0	0	NA	NA
chr31	6126237	+	2.22821e-20	5.04325e-17	14.421	1	0	0	ENSGALT00000106888.1	NA
chr32	37546	+	2.80218e-18	5.05324e-15	-11.9686	0	0	1	NA	ENSGALG00000049533
chr32	86844	+	9.46729e-06	0.00195838	13.8776	0	0	1	NA	ENSGALG00000036496
chr32	210531	+	5.19486e-11	3.78724e-08	-11.7679	0	0	1	NA	ENSGALG00000031325
chr32	243156	+	2.19148e-08	9.62555e-06	-12.4762	0	0	1	NA	ENSGALG00000031325,ENSGALG00000039473
chr32	243342	+	3.8827e-08	1.60638e-05	10.476	0	1	1	NA	ENSGALG00000031325,ENSGALG00000039473
chr32	286092	+	5.73847e-21	1.36316e-17	-17.753	0	0	1	NA	ENSGALG00000032223
chr32	306864	+	4.97345e-05	0.00765882	-12.1371	0	0	1	NA	ENSGALG00000052101
chr32	329685	+	2.11258e-09	1.16024e-06	10.2078	0	1	0	NA	ENSGALG00000054458
chr32	340488	+	2.79466e-24	9.48193e-21	18.1824	1	0	0	ENSGALT00000098751.1	NA
chr32	513290	+	4.50428e-12	3.8951e-09	-11.1743	1	1	0	ENSGALT00000094674.1	NA
chr32	653513	+	7.70701e-09	3.75402e-06	-12.5276	0	1	0	NA	ENSGALG00000036101
chr32	691916	+	1.17408e-05	0.00234588	-11.7937	0	1	0	NA	ENSGALG00000041384
chr33	134493	+	7.17136e-11	5.0922e-08	12.6763	0	0	0	NA	NA
chr33	2119335	+	1.05494e-11	8.61464e-09	-16.7747	0	0	1	NA	ENSGALG00000049312
chr33	3252263	+	2.8691e-12	2.5494e-09	-11.7623	0	0	0	NA	NA
chr33	3267569	+	9.9096e-19	1.88269e-15	-21.3425	0	1	0	NA	ENSGALG00000052464
chr33	3292020	+	7.6013e-06	0.00163257	15.617	0	1	0	NA	ENSGALG00000029599
chr33	3369104	+	2.7948e-19	5.6613e-16	12.6923	0	0	1	NA	ENSGALG00000047646
chr33	3377841	+	1.03942e-05	0.00211833	10.9887	0	1	0	NA	ENSGALG00000050760
chr33	3411169	+	1.92418e-16	2.87409e-13	13.7311	1	1	0	ENSGALG00000030917	ENSGALG00000030917
chr33	3729526	+	1.05949e-17	1.82705e-14	22.8235	1	1	0	ENSGALG00000050865	ENSGALG00000050865
chr33	3729556	+	8.97364e-11	6.25186e-08	17.5167	1	1	0	ENSGALG00000050865	ENSGALG00000050865
chr33	4583842	+	0.000317486	0.0312706	10.6438	0	0	1	NA	ENSGALG00000051603
chr33	4583859	+	1.15435e-05	0.00231427	12.8516	0	0	1	NA	ENSGALG00000051603
chr33	4708298	+	1.11408e-15	1.53012e-12	-10.6825	0	0	1	NA	ENSGALG00000030904
chr33	5034291	+	4.73781e-05	0.00737079	-12.2939	0	1	0	NA	ENSGALG00000037929
chr33	5064302	+	8.36317e-23	2.42487e-19	10.7515	0	0	1	NA	ENSGALG00000041101
chr33	5406785	+	9.54108e-13	8.97213e-10	11.2558	0	1	0	NA	ENSGALG00000030002
chr33	5501119	+	8.56379e-09	4.13122e-06	-11.3084	1	0	1	ENSGALG00000036806	ENSGALG00000036806
chr33	5502974	+	7.32131e-12	6.10502e-09	-10.0384	0	0	1	NA	ENSGALG00000036806
chr33	5549733	+	1.2846e-05	0.00252911	15.4998	0	0	1	NA	ENSGALG00000042422
chr33	5549782	+	0.000352793	0.0336354	-10.9248	0	0	1	NA	ENSGALG00000042422
chr33	5563309	+	0.00016842	0.0196371	11.9918	0	1	0	NA	ENSGALG00000055023
chr33	5594863	+	0.000290243	0.0293312	10.2977	0	0	1	NA	ENSGALG00000043736
chr33	5597678	+	6.28111e-09	3.11071e-06	10.1916	0	0	1	NA	ENSGALG00000043736
chr33	5911811	+	7.65354e-06	0.00164216	10.008	0	1	0	NA	ENSGALG00000040220
chr33	5915894	+	7.4846e-14	8.23898e-11	14.5197	0	0	1	NA	ENSGALG00000040220
chr33	5932183	+	8.34224e-15	1.03663e-11	11.5541	0	0	1	NA	ENSGALG00000036380
chr33	5934848	+	2.52338e-20	5.67512e-17	14.0026	0	0	1	NA	ENSGALG00000036380
chr33	5970907	+	1.44608e-05	0.00279464	-10.3553	0	0	1	NA	ENSGALG00000039970
chr33	5986171	+	4.38762e-06	0.00102657	-11.1098	0	0	0	NA	NA
chr33	5986183	+	2.15155e-06	0.000557353	-15.5965	0	0	0	NA	NA
chr33	6027497	+	1.64807e-06	0.000444041	-13.0993	1	1	1	ENSGALG00000039022	ENSGALG00000039022
chr33	6074359	+	4.83229e-08	1.9497e-05	-11.8523	0	0	1	NA	ENSGALG00000053196
chr33	6162483	+	1.06395e-08	5.00651e-06	-10.9891	0	0	0	NA	NA
chr33	6204162	+	1.58624e-08	7.1878e-06	10.4792	0	0	1	NA	ENSGALG00000047565
chr33	6204169	+	2.5116e-11	1.93268e-08	12.5856	0	0	1	NA	ENSGALG00000047565
chr33	6230209	+	2.80826e-05	0.00484888	11.0313	0	0	0	NA	NA
chr33	6274844	+	3.3012e-07	0.00010786	-11.3979	1	0	1	ENSGALG00000048236	ENSGALG00000048236
chr33	6309886	+	0.00027091	0.0279149	12.0607	0	1	0	NA	ENSGALG00000053836
chr33	6370373	+	2.00438e-08	8.8807e-06	-11.8328	1	1	0	ENSGALT00000105404.1	NA
chr33	6372286	+	1.35556e-14	1.64753e-11	-10.5662	0	1	0	NA	ENSGALG00000046210
chr33	6430308	+	3.86591e-05	0.00626538	-13.8784	1	0	0	ENSGALT00000095717.1	NA
chr33	6586465	+	8.81755e-08	3.32763e-05	11.2851	0	0	1	NA	ENSGALG00000041685
chr33	6630602	+	4.78665e-05	0.00743373	-12.1732	0	0	0	NA	NA
chr33	6644651	+	3.4094e-10	2.16932e-07	10.4111	1	1	0	ENSGALT00000073674.2	NA
chr33	6685170	+	1.87153e-07	6.52323e-05	10.5728	0	0	1	NA	ENSGALG00000053825
chr33	6685221	+	2.76812e-06	0.000691632	11.2396	0	0	1	NA	ENSGALG00000053825
chr33	6692593	+	4.93372e-10	3.04091e-07	-15.0401	0	0	1	NA	ENSGALG00000053299
chr33	6700466	+	3.06557e-17	5.04149e-14	12.142	1	0	1	ENSGALT00000101740.1	NA
chr33	7069585	+	0.000422731	0.0382618	-11.2233	0	0	1	NA	ENSGALG00000035734
chr33	7076387	+	4.27954e-06	0.00100533	11.0251	1	0	0	ENSGALT00000072321.2	NA
chr33	7099107	+	2.21637e-07	7.59394e-05	10.2363	0	0	1	NA	ENSGALG00000038110
chr33	7205861	+	2.19661e-12	1.97659e-09	-12.029	1	0	1	ENSGALT00000046707.2	NA
chr33	7205863	+	1.80662e-11	1.42543e-08	-11.704	1	0	1	ENSGALT00000046707.2	NA
chr33	7350779	+	8.29731e-16	1.15568e-12	11.6058	1	1	0	ENSGALT00000055331.2	NA
chr33	7491790	+	4.21634e-14	4.80835e-11	-10.3185	0	0	0	NA	NA
chr33	7523954	+	2.74447e-11	2.09282e-08	-18.4182	0	0	0	NA	NA
chr33	7690575	+	1.48983e-17	2.52498e-14	15.5945	0	1	0	NA	ENSGALG00000053345
chr33	7717822	+	5.30449e-10	3.24576e-07	-11.5232	1	0	0	ENSGALT00000102325.1	NA
chr33	7760652	+	3.06118e-09	1.62246e-06	13.0541	0	1	0	NA	ENSGALG00000048773
chr33	7761229	+	0.000281382	0.0286825	10.4292	0	1	0	NA	ENSGALG00000048773
chr4	710430	+	6.27348e-05	0.0092184	-10.6505	0	0	0	NA	NA
chr4	938196	+	9.24755e-11	6.43007e-08	-10.9244	0	0	0	NA	NA
chr4	1197283	+	2.30023e-06	0.000591431	-11.961	1	1	0	ENSGALG00000004475	ENSGALG00000004475
chr4	1467871	+	7.4631e-05	0.0105447	15.5165	0	0	0	NA	NA
chr4	1612934	+	6.96284e-07	0.000208143	-11.7592	1	0	0	ENSGALT00000006334.6	NA
chr4	1816400	+	1.01724e-09	5.92212e-07	-10.4186	0	1	0	NA	ENSGALG00000028084
chr4	1825307	+	2.5666e-07	8.68491e-05	11.6622	0	0	1	NA	ENSGALG00000029502
chr4	1829754	+	4.07705e-15	5.28075e-12	11.9415	1	0	1	ENSGALG00000004734	ENSGALG00000004734
chr4	1831387	+	5.45896e-09	2.74336e-06	12.3856	0	0	1	NA	ENSGALG00000004734
chr4	1842675	+	1.9e-13	1.96933e-10	10.2712	0	0	1	NA	ENSGALG00000003841
chr4	1916765	+	4.02762e-15	5.22053e-12	10.1168	0	0	0	NA	NA
chr4	1971244	+	7.83841e-05	0.0109667	11.6919	1	0	0	ENSGALT00000007851.6	NA
chr4	2007621	+	1.44109e-38	1.85303e-34	-10.89	0	0	0	NA	NA
chr4	2315062	+	6.67809e-10	4.00341e-07	-11.0153	0	0	1	NA	ENSGALG00000045036
chr4	2315170	+	1.70721e-12	1.56316e-09	12.6785	0	0	1	NA	ENSGALG00000045036
chr4	2320735	+	2.0254e-23	6.2723e-20	17.7568	1	0	0	ENSGALT00000008890.5	NA
chr4	2321932	+	1.42715e-13	1.5128e-10	-12.3637	0	0	0	NA	NA
chr4	2323346	+	1.68574e-14	2.02388e-11	-11.272	0	1	0	NA	ENSGALG00000005553
chr4	2394050	+	1.15299e-16	1.76985e-13	-12.6732	1	1	0	ENSGALT00000009061.7	NA
chr4	2394380	+	2.83485e-05	0.00488439	11.2964	1	0	0	ENSGALT00000009061.7	NA
chr4	2402671	+	5.12355e-06	0.00117069	12.0622	1	1	1	ENSGALT00000102109.1	NA
chr4	2402753	+	3.42911e-12	3.0168e-09	11.7625	1	1	1	ENSGALT00000102109.1	NA
chr4	2402886	+	1.25231e-08	5.81201e-06	-11.0522	1	0	1	ENSGALT00000102109.1	NA
chr4	2496543	+	1.02928e-15	1.42135e-12	14.2606	0	1	0	NA	ENSGALG00000041900
chr4	2527934	+	8.9125e-33	7.02889e-29	-14.0503	0	0	1	NA	ENSGALG00000041900
chr4	2969017	+	3.16208e-24	1.0627e-20	13.6794	0	0	1	NA	ENSGALG00000005930
chr4	3321524	+	4.48983e-20	9.81168e-17	12.0458	0	0	1	NA	ENSGALG00000006017
chr4	3605904	+	5.05351e-05	0.00775318	-12.5727	0	0	1	NA	ENSGALG00000034250
chr4	3727519	+	5.75251e-13	5.61479e-10	10.7812	0	0	1	NA	ENSGALG00000054506
chr4	4308790	+	6.75118e-27	3.09556e-23	10.7677	0	0	1	NA	ENSGALG00000006393
chr4	4460956	+	1.60895e-09	9.01114e-07	-15.8794	0	0	0	NA	NA
chr4	4460958	+	9.45854e-11	6.56649e-08	-16.7676	0	0	0	NA	NA
chr4	4467958	+	1.5514e-06	0.000421838	-11.1273	0	0	0	NA	NA
chr4	5165186	+	1.38578e-07	5.00107e-05	11.4395	0	0	1	NA	ENSGALG00000006786
chr4	5185439	+	2.13026e-25	8.38217e-22	-11.4538	0	1	0	NA	ENSGALG00000006821
chr4	5195452	+	0.000519797	0.0441768	-12.6585	0	0	0	NA	NA
chr4	10992535	+	7.86959e-08	3.01151e-05	-10.4652	1	0	1	ENSGALT00000106131.1	NA
chr4	10992582	+	3.12025e-16	4.55704e-13	-10.3482	1	0	1	ENSGALT00000106131.1	NA
chr4	11464518	+	2.81349e-07	9.37728e-05	-10.0877	0	1	0	NA	ENSGALG00000037361
chr4	12447862	+	1.53132e-13	1.6184e-10	-13.0583	0	0	1	NA	ENSGALG00000007755
chr4	12962984	+	2.91517e-05	0.00499459	11.4888	0	0	0	NA	NA
chr4	12971247	+	7.38136e-05	0.0104542	-10.3692	0	0	0	NA	NA
chr4	13293250	+	4.82936e-05	0.00748762	10.4521	0	0	1	NA	ENSGALG00000007993
chr4	14252918	+	2.91445e-16	4.27054e-13	19.2337	0	1	0	NA	ENSGALG00000050162
chr4	14353103	+	4.35959e-12	3.77918e-09	12.8576	0	0	0	NA	NA
chr4	16874170	+	3.9598e-17	6.44048e-14	-10.3206	0	0	1	NA	ENSGALG00000008888
chr4	24685795	+	2.50281e-08	1.08321e-05	11.574	1	1	0	ENSGALG00000050976	ENSGALG00000050976
chr4	29504959	+	2.54175e-25	9.78366e-22	12.8529	0	0	1	NA	ENSGALG00000009809
chr4	29504975	+	4.45337e-24	1.47708e-20	16.6187	0	0	1	NA	ENSGALG00000009809
chr4	29506513	+	2.76523e-24	9.40007e-21	15.4735	0	0	1	NA	ENSGALG00000009809
chr4	31504388	+	1.48632e-07	5.33246e-05	10.0467	0	0	1	NA	ENSGALG00000010006
chr4	31514180	+	1.1946e-14	1.45891e-11	11.0695	0	0	1	NA	ENSGALG00000010006
chr4	32316704	+	4.4135e-06	0.00103129	10.4448	0	1	0	NA	ENSGALG00000010035
chr4	33672414	+	6.08355e-06	0.00135175	-10.879	0	0	0	NA	NA
chr4	33933694	+	4.55659e-15	5.85486e-12	10.1285	1	1	0	ENSGALT00000097636.1	NA
chr4	34965887	+	2.70339e-14	3.15958e-11	12.5278	1	0	1	ENSGALT00000094164.1	NA
chr4	37859757	+	2.13041e-25	8.38217e-22	-13.7573	0	0	0	NA	NA
chr4	37870377	+	3.06091e-20	6.82349e-17	-12.011	0	0	0	NA	NA
chr4	37887958	+	1.26289e-16	1.92854e-13	11.4984	0	0	1	NA	ENSGALG00000031960
chr4	37889579	+	3.16404e-08	1.33551e-05	-14.1995	0	0	1	NA	ENSGALG00000031960
chr4	39405069	+	0.000154519	0.0184391	10.7797	0	0	1	NA	ENSGALG00000050111
chr4	46207834	+	0.000420839	0.0381486	11.6789	0	0	1	NA	ENSGALG00000011124
chr4	46759261	+	3.22198e-13	3.24239e-10	-10.1299	0	0	0	NA	NA
chr4	46850722	+	3.10576e-05	0.00525718	11.8237	0	0	0	NA	NA
chr4	46887039	+	3.21303e-08	1.35394e-05	-13.674	0	0	1	NA	ENSGALG00000043669
chr4	46891688	+	2.82924e-15	3.7382e-12	10.4667	0	0	1	NA	ENSGALG00000043669
chr4	49716266	+	0.000222986	0.0242097	-11.1036	0	0	0	NA	NA
chr4	50186111	+	1.33491e-08	6.16867e-06	-18.111	0	0	0	NA	NA
chr4	50802223	+	1.08915e-06	0.000308635	12.26	0	0	1	NA	ENSGALG00000011642
chr4	52641910	+	1.86344e-07	6.49886e-05	-10.1133	0	1	0	NA	ENSGALG00000011823
chr4	53855751	+	0.00013809	0.0169176	13.2614	0	0	0	NA	NA
chr4	57797993	+	5.42308e-07	0.000166813	-18.94	0	1	0	NA	ENSGALG00000042492
chr4	64016793	+	1.08032e-05	0.00218575	10.7919	0	0	1	NA	ENSGALG00000013684
chr4	79929245	+	4.87622e-08	1.96519e-05	10.45	0	0	1	NA	ENSGALG00000015547
chr4	79929252	+	2.14979e-10	1.41654e-07	11.5585	0	0	1	NA	ENSGALG00000015547
chr4	84608261	+	0.000148268	0.0178663	10.0252	0	0	1	NA	ENSGALG00000039942
chr4	85345851	+	1.78941e-32	1.36277e-28	-10.7075	0	0	0	NA	NA
chr4	85703291	+	2.17612e-05	0.00392626	13.8711	0	0	1	NA	ENSGALG00000044755,ENSGALG00000038559
chr4	86651077	+	4.56706e-08	1.85875e-05	10.5066	0	0	0	NA	NA
chr4	87756588	+	7.13184e-06	0.00154691	14.8406	0	0	1	NA	ENSGALG00000027853
chr4	89684035	+	1.23927e-10	8.44492e-08	13.181	0	1	0	NA	ENSGALG00000039477
chr4	89754955	+	3.23786e-10	2.06673e-07	10.4797	0	1	1	NA	ENSGALG00000047393
chr4	89835619	+	7.38427e-07	0.000219521	12.842	0	0	1	NA	ENSGALG00000016094
chr4	89928534	+	0.000334693	0.0324272	10.363	0	0	1	NA	ENSGALG00000016098
chr4	90004151	+	1.10504e-17	1.89822e-14	12.3446	0	0	1	NA	ENSGALG00000016098
chr4	90121247	+	1.99162e-10	1.31918e-07	12.2728	0	0	0	NA	NA
chr4	90408123	+	5.63136e-09	2.81961e-06	-12.1076	0	0	0	NA	NA
chr4	90659923	+	3.00258e-19	6.06833e-16	-19.9473	0	0	1	NA	ENSGALG00000016105
chr4	90866965	+	9.79359e-06	0.00201536	10.203	0	0	1	NA	ENSGALG00000036547
chr4	90886173	+	9.73068e-10	5.69112e-07	11.7869	0	1	0	NA	ENSGALG00000036547
chr4	90898197	+	6.3643e-11	4.56663e-08	10.5983	0	0	1	NA	ENSGALG00000033656
chr4	90907190	+	1.09932e-12	1.02615e-09	15.1557	0	1	0	NA	ENSGALG00000054625
chr4	90915074	+	3.95651e-05	0.00638363	11.4697	0	0	0	NA	NA
chr4	90923959	+	4.72277e-06	0.00109191	11.2315	0	0	0	NA	NA
chr4	90935350	+	1.16026e-09	6.68456e-07	-10.3661	0	0	1	NA	ENSGALG00000031211
chr4	91011019	+	8.43169e-22	2.21002e-18	-11.4574	0	0	1	NA	ENSGALG00000035156
chr4	91014951	+	4.60179e-18	8.12514e-15	-13.721	0	0	1	NA	ENSGALG00000035156
chr4	91020310	+	9.68346e-13	9.09157e-10	-10.9047	0	0	1	NA	ENSGALG00000035156
chr4	91026408	+	3.40715e-09	1.78345e-06	13.6548	0	0	1	NA	ENSGALG00000035156
chr4	91026426	+	1.39497e-08	6.41444e-06	-19.1136	0	0	1	NA	ENSGALG00000035156
chr4	91026460	+	9.82736e-09	4.67991e-06	17.3826	0	0	1	NA	ENSGALG00000035156
chr4	91027147	+	5.32768e-08	2.12876e-05	11.3046	0	0	1	NA	ENSGALG00000035156
chr4	91059086	+	3.11796e-09	1.64861e-06	14.4259	0	1	0	NA	ENSGALG00000034510
chr4	91085148	+	0.000413534	0.0376871	-11.2096	1	0	0	ENSGALT00000069922.2	NA
chr4	91085822	+	2.73947e-15	3.6277e-12	15.6857	1	0	0	ENSGALT00000069922.2	NA
chr4	91112490	+	6.54923e-05	0.00952734	-11.492	0	1	0	NA	ENSGALG00000047979
chr4	91112686	+	3.33582e-15	4.37174e-12	14.4583	0	1	0	NA	ENSGALG00000047979
chr4	91114681	+	2.2079e-19	4.53981e-16	15.0941	1	0	0	ENSGALT00000100202.1	NA
chr4	91114686	+	9.36124e-30	5.50042e-26	18.1633	1	0	0	ENSGALT00000100202.1	NA
chr4	91114745	+	2.39364e-25	9.31461e-22	17.1659	1	0	0	ENSGALT00000100202.1	NA
chr4	91114780	+	2.55151e-10	1.65664e-07	-10.4464	1	0	0	ENSGALT00000100202.1	NA
chr4	91122027	+	1.45923e-05	0.00281453	-15.0186	0	0	1	NA	ENSGALG00000053041
chr4	91123450	+	3.34502e-16	4.8494e-13	-16.3987	0	1	0	NA	ENSGALG00000053041
chr4	91143977	+	2.50355e-12	2.24028e-09	11.3825	0	1	0	NA	ENSGALG00000047323
chr4	91213100	+	4.60719e-34	3.93045e-30	-20.532	0	1	0	NA	ENSGALG00000049119
chr4	91213597	+	4.15915e-05	0.00664714	11.7209	1	1	0	ENSGALT00000092858.1	NA
chr4	91238847	+	1.42068e-16	2.15467e-13	14.5976	0	0	0	NA	NA
chr4	91270495	+	1.05577e-11	8.61747e-09	11.2082	0	1	0	NA	ENSGALG00000051068
chr5	240985	+	1.06077e-10	7.3071e-08	12.0465	0	0	1	NA	ENSGALG00000035153
chr5	261952	+	2.8712e-45	6.03393e-41	15.4152	0	0	1	NA	ENSGALG00000040619
chr5	278824	+	6.46292e-25	2.3646e-21	14.1938	0	0	1	NA	ENSGALG00000031067
chr5	281719	+	4.48425e-18	7.93339e-15	15.1691	1	1	0	ENSGALT00000106749.1	NA
chr5	292275	+	8.90064e-06	0.00185768	-10.7838	0	0	1	NA	ENSGALG00000031735
chr5	308149	+	2.83519e-17	4.68433e-14	-15.1075	0	0	1	NA	ENSGALG00000043089
chr5	327226	+	3.07299e-07	0.000101186	-14.5151	1	0	1	ENSGALG00000037854	ENSGALG00000037854
chr5	336881	+	4.49542e-08	1.83211e-05	-10.303	0	0	1	NA	ENSGALG00000039648
chr5	338485	+	1.28349e-06	0.000356977	10.2659	0	0	0	NA	NA
chr5	353787	+	2.76782e-30	1.71729e-26	19.371	0	0	1	NA	ENSGALG00000043139
chr5	355498	+	3.13605e-20	6.97349e-17	10.6747	0	0	1	NA	ENSGALG00000043139
chr5	360468	+	0.000145055	0.0175795	10.6546	0	0	1	NA	ENSGALG00000043139
chr5	552169	+	4.73609e-11	3.47132e-08	12.0796	0	0	1	NA	ENSGALG00000036044
chr5	564097	+	5.73025e-15	7.232e-12	11.5793	0	1	0	NA	ENSGALG00000038143
chr5	565084	+	3.64285e-07	0.000117382	10.6148	0	0	1	NA	ENSGALG00000038143
chr5	565096	+	8.45508e-12	6.98479e-09	16.7946	0	0	1	NA	ENSGALG00000038143
chr5	581544	+	3.65545e-09	1.9022e-06	11.9671	0	1	0	NA	ENSGALG00000036805
chr5	637143	+	8.22255e-06	0.00173906	-12.3269	1	0	0	ENSGALT00000059312.2	NA
chr5	667769	+	4.73174e-06	0.00109367	10.7143	0	1	0	NA	ENSGALG00000034124
chr5	1132344	+	2.60114e-07	8.78684e-05	10.1295	1	1	0	ENSGALG00000029332	ENSGALG00000029332
chr5	1714305	+	4.39858e-09	2.25453e-06	-10.8707	0	0	1	NA	ENSGALG00000004306
chr5	6000118	+	7.88627e-19	1.5145e-15	10.1227	1	1	0	ENSGALT00000088714.2	NA
chr5	9793411	+	1.09052e-09	6.30945e-07	-10.5577	0	0	1	NA	ENSGALG00000005903
chr5	9793689	+	4.15366e-12	3.60771e-09	-10.2111	0	0	1	NA	ENSGALG00000005903
chr5	9797211	+	0.00015463	0.0184461	-12.5678	0	1	0	NA	ENSGALG00000005903
chr5	10387132	+	8.53642e-24	2.71464e-20	11.3994	0	0	1	NA	ENSGALG00000035679
chr5	10396454	+	1.88364e-11	1.48489e-08	10.6807	0	0	1	NA	ENSGALG00000035679
chr5	10402370	+	7.22236e-09	3.52958e-06	-10.9216	0	0	0	NA	NA
chr5	10641672	+	5.0062e-09	2.53811e-06	-13.0722	1	0	1	ENSGALT00000103081.1	NA
chr5	11561843	+	4.80246e-05	0.00745264	12.6034	0	0	1	NA	ENSGALG00000006074
chr5	14320230	+	2.92241e-13	2.95316e-10	10.4166	1	0	1	ENSGALT00000010676.5	NA
chr5	14347072	+	4.99621e-11	3.65142e-08	-10.7447	0	0	1	NA	ENSGALG00000006608
chr5	15659341	+	9.89655e-30	5.79577e-26	-12.9908	0	0	1	NA	ENSGALG00000006837
chr5	16106145	+	5.88878e-10	3.56882e-07	-13.1253	1	1	0	ENSGALT00000011134.7	NA
chr5	16253482	+	2.9038e-05	0.00498136	13.1487	0	0	0	NA	NA
chr5	16983044	+	3.56211e-09	1.85635e-06	-12.7548	0	0	0	NA	NA
chr5	17035710	+	6.83589e-10	4.09525e-07	-15.1421	0	0	0	NA	NA
chr5	17037885	+	3.41953e-15	4.47813e-12	-10.7109	0	0	0	NA	NA
chr5	17046755	+	2.74666e-07	9.18214e-05	14.6168	0	1	0	NA	ENSGALG00000053601
chr5	17052370	+	1.10596e-13	1.19011e-10	13.432	0	0	1	NA	ENSGALG00000053601
chr5	17154998	+	2.42902e-10	1.58174e-07	-12.0312	0	0	1	NA	ENSGALG00000053601,ENSGALG00000049562
chr5	17194459	+	0.000545616	0.0456345	12.7517	0	0	0	NA	NA
chr5	17194643	+	3.88582e-05	0.0062894	12.4045	0	0	0	NA	NA
chr5	17311663	+	5.07617e-11	3.70681e-08	11.3542	0	0	0	NA	NA
chr5	21884446	+	7.34853e-20	1.56917e-16	10.4932	1	1	0	ENSGALT00000046548.2	NA
chr5	22075314	+	2.59218e-05	0.00454208	-10.7798	0	0	0	NA	NA
chr5	23689328	+	8.67035e-09	4.17512e-06	-11.426	1	0	0	ENSGALT00000092642.1	NA
chr5	23887524	+	3.54495e-15	4.62191e-12	12.5139	1	0	0	ENSGALT00000088684.2	NA
chr5	23979514	+	3.95112e-11	2.94339e-08	-10.5932	0	0	0	NA	NA
chr5	24014805	+	3.26952e-16	4.75236e-13	10.0359	0	0	1	NA	ENSGALG00000008403
chr5	24176465	+	0.000131265	0.0162931	11.9302	1	0	1	ENSGALT00000054366.2	NA
chr5	24219663	+	2.19604e-05	0.00395736	10.8769	0	0	0	NA	NA
chr5	24558105	+	2.09023e-28	1.0909e-24	-11.2999	0	0	0	NA	NA
chr5	24670157	+	1.47286e-15	1.99204e-12	-10.3565	0	0	1	NA	ENSGALG00000008553
chr5	27617624	+	2.78886e-11	2.12122e-08	-11.1986	0	0	1	NA	ENSGALG00000017652
chr5	27629166	+	2.46652e-13	2.52119e-10	-14.7208	1	0	0	ENSGALT00000046594.2	NA
chr5	27629597	+	2.99121e-10	1.92034e-07	12.0149	1	0	0	ENSGALT00000046594.2	NA
chr5	28374871	+	3.55053e-18	6.35755e-15	12.1418	0	0	1	NA	ENSGALG00000009463
chr5	28547599	+	6.55527e-11	4.69797e-08	-10.7003	0	0	0	NA	NA
chr5	28565639	+	1.00608e-09	5.86293e-07	-10.7944	0	0	1	NA	ENSGALG00000054960
chr5	38320060	+	5.72159e-11	4.14401e-08	-10.1766	0	0	1	NA	ENSGALG00000010294
chr5	38322359	+	2.49202e-24	8.48758e-21	12.8386	1	0	0	ENSGALT00000016749.6	NA
chr5	38437390	+	1.57455e-05	0.00299754	-15.0467	0	0	0	NA	NA
chr5	38483325	+	1.26694e-06	0.000352763	10.7616	0	0	0	NA	NA
chr5	38684698	+	1.3498e-19	2.82452e-16	-13.4694	1	0	0	ENSGALT00000037707.5	NA
chr5	38684701	+	2.42038e-18	4.38255e-15	-13.1602	1	0	0	ENSGALT00000037707.5	NA
chr5	38684706	+	2.11702e-22	5.91589e-19	-14.3844	1	0	0	ENSGALT00000037707.5	NA
chr5	39231153	+	4.52635e-15	5.82022e-12	11.6838	0	0	0	NA	NA
chr5	39460087	+	2.69379e-50	8.1018e-46	-18.5078	0	0	1	NA	ENSGALG00000010468
chr5	40316447	+	0.000257215	0.0268594	-11.7108	1	0	1	ENSGALG00000027255	ENSGALG00000027255,ENSGALG00000052444
chr5	43652706	+	5.24932e-10	3.21865e-07	-11.2071	0	0	1	NA	ENSGALG00000010665
chr5	48732124	+	1.1701e-21	3.01789e-18	-17.7117	0	1	0	NA	ENSGALG00000011220
chr5	48737958	+	1.08511e-10	7.46029e-08	-11.7998	0	0	1	NA	ENSGALG00000011220
chr5	49877648	+	4.055e-07	0.000129297	-12.6483	1	0	0	ENSGALT00000018569.5	NA
chr5	50524953	+	1.54344e-18	2.85589e-15	10.0675	1	0	0	ENSGALT00000018765.6	NA
chr5	51963067	+	7.00023e-07	0.000209121	-12.8762	0	1	0	NA	ENSGALG00000011639
chr5	52979750	+	2.18478e-14	2.58711e-11	11.4775	0	0	1	NA	ENSGALG00000011705
chr5	53086812	+	1.36003e-29	7.8867e-26	-14.6402	0	0	1	NA	ENSGALG00000011718
chr5	54326598	+	1.63536e-33	1.35603e-29	13.4243	0	0	1	NA	ENSGALG00000011889
chr5	54600342	+	6.66594e-41	1.00242e-36	-12.6099	0	0	0	NA	NA
chr5	55332716	+	7.96549e-13	7.58699e-10	11.0481	0	0	0	NA	NA
chr5	55332728	+	1.02746e-08	4.8629e-06	-10.0183	0	0	0	NA	NA
chr5	55911947	+	2.21657e-17	3.69667e-14	10.5344	0	0	1	NA	ENSGALG00000054167
chr5	56079235	+	1.39201e-13	1.4791e-10	-13.5188	0	0	1	NA	ENSGALG00000012118
chr5	56393101	+	5.0826e-23	1.51071e-19	-12.5315	0	1	0	NA	ENSGALG00000032563
chr5	56393121	+	1.05317e-33	8.85695e-30	-14.4895	0	1	0	NA	ENSGALG00000032563
chr5	56393596	+	1.55517e-09	8.73848e-07	-10.9044	0	1	0	NA	ENSGALG00000032563
chr5	56489518	+	1.05537e-15	1.45511e-12	13.4792	0	1	0	NA	ENSGALG00000012179
chr5	56575377	+	0.000303397	0.0302727	-11.7009	0	0	1	NA	ENSGALG00000041790
chr5	57079841	+	9.79713e-11	6.79092e-08	-14.0151	0	1	0	NA	ENSGALG00000012228
chr5	57749277	+	1.0087e-13	1.09208e-10	12.6467	0	1	0	NA	ENSGALG00000012232
chr5	57948815	+	9.96361e-32	6.85278e-28	13.3885	1	0	0	ENSGALT00000020088.5	NA
chr5	58102107	+	3.70933e-19	7.35432e-16	-10.1522	0	0	1	NA	ENSGALG00000012361
chr5	58120417	+	5.79872e-06	0.00129956	11.0747	0	0	1	NA	ENSGALG00000012365
chr5	58207052	+	5.68669e-08	2.25646e-05	12.5879	1	0	1	ENSGALT00000096592.1	NA
chr5	58233300	+	9.33892e-25	3.34781e-21	-15.3045	1	1	0	ENSGALT00000081720.2	NA
chr5	58252498	+	9.19737e-13	8.6719e-10	13.3053	1	1	0	ENSGALT00000090601.1	NA
chr5	58254119	+	1.63568e-06	0.000440972	-10.145	0	1	0	NA	ENSGALG00000012394
chr5	58415369	+	2.32274e-12	2.0848e-09	-10.1645	0	1	0	NA	ENSGALG00000012425
chr5	58424304	+	6.81481e-13	6.57212e-10	-11.8263	0	0	1	NA	ENSGALG00000012425
chr5	58608676	+	3.87746e-19	7.67052e-16	-10.1528	0	0	0	NA	NA
chr6	525818	+	1.0658e-15	1.46835e-12	-16.6757	0	0	0	NA	NA
chr6	533635	+	2.27443e-07	7.77634e-05	-11.1969	0	0	0	NA	NA
chr6	916795	+	4.62718e-08	1.87876e-05	-10.3346	1	0	1	ENSGALT00000084769.2	NA
chr6	1133336	+	3.2767e-09	1.7274e-06	-12.306	0	0	0	NA	NA
chr6	1164658	+	9.41441e-14	1.02363e-10	-12.3022	0	0	0	NA	NA
chr6	1865932	+	0.000201058	0.0224202	-11.5902	0	0	1	NA	ENSGALG00000052127
chr6	4664537	+	1.58859e-13	1.66899e-10	10.006	0	0	0	NA	NA
chr6	5099834	+	1.42935e-08	6.54878e-06	-11.4424	0	0	1	NA	ENSGALG00000002414
chr6	6704470	+	6.92291e-24	2.2458e-20	15.0926	0	0	1	NA	ENSGALG00000047891
chr6	9898795	+	1.2969e-16	1.97878e-13	10.1147	0	0	0	NA	NA
chr6	10354281	+	2.40033e-10	1.56478e-07	13.9085	0	0	1	NA	ENSGALG00000003695
chr6	11114354	+	2.31809e-08	1.0129e-05	11.3274	0	0	0	NA	NA
chr6	12486543	+	2.78681e-06	0.000695811	10.0262	0	0	1	NA	ENSGALG00000004569
chr6	12758123	+	9.97507e-15	1.2292e-11	12.0625	1	0	0	ENSGALT00000102347.1	NA
chr6	12905229	+	9.47481e-13	8.924e-10	-10.4246	0	0	0	NA	NA
chr6	17654613	+	1.64986e-06	0.000444455	11.1002	0	0	0	NA	NA
chr6	23485164	+	4.56285e-06	0.001062	15.3129	1	0	1	ENSGALT00000060112.2	NA
chr6	23485205	+	1.00893e-05	0.00206499	11.1476	1	0	1	ENSGALT00000060112.2	NA
chr6	23615284	+	0.000102715	0.0135423	-11.2556	0	0	1	NA	ENSGALG00000007666
chr6	23685720	+	0.000287322	0.0291124	-11.7703	0	0	0	NA	NA
chr6	23859055	+	5.13724e-08	2.06056e-05	16.0869	0	0	1	NA	ENSGALG00000007820
chr6	23991824	+	6.29527e-05	0.00924046	-11.4643	0	0	0	NA	NA
chr6	23999132	+	9.73922e-14	1.057e-10	-21.3825	1	0	0	ENSGALT00000012707.5	NA
chr6	24002073	+	7.8892e-06	0.00168239	-11.1129	0	0	0	NA	NA
chr6	24002106	+	9.61604e-05	0.0128852	-12.5977	0	0	0	NA	NA
chr6	24032936	+	1.46059e-10	9.8622e-08	11.7734	0	1	0	NA	ENSGALG00000048448
chr6	24043730	+	2.05208e-11	1.60909e-08	13.5808	1	0	0	NA	NA
chr6	24044432	+	1.45949e-07	5.24363e-05	-11.8834	0	1	0	NA	ENSGALG00000026957
chr6	24215311	+	1.05684e-12	9.88583e-10	13.7663	0	0	1	NA	ENSGALG00000008096
chr6	24595815	+	1.10583e-15	1.51996e-12	10.8958	1	0	0	ENSGALT00000013462.5	NA
chr6	24702529	+	2.73087e-46	6.21265e-42	21.0253	0	1	0	NA	ENSGALG00000008281
chr6	24937854	+	6.2612e-07	0.000189794	12.3991	0	0	1	NA	ENSGALG00000008293
chr6	26771719	+	2.49374e-10	1.62032e-07	-15.8386	0	0	0	NA	NA
chr6	27126932	+	3.38147e-08	1.41785e-05	10.127	0	0	1	NA	ENSGALG00000008771
chr6	28756283	+	3.40467e-16	4.92782e-13	10.668	0	0	1	NA	ENSGALG00000008999
chr6	32090067	+	3.17324e-05	0.00534285	-10.172	0	0	0	NA	NA
chr6	32345478	+	4.71932e-06	0.00109131	-10.1184	1	0	0	ENSGALT00000105950.1	NA
chr6	32538805	+	5.33057e-19	1.04289e-15	10.7003	0	0	1	NA	ENSGALG00000048794
chr6	32615279	+	7.74752e-06	0.00165836	-11.8093	0	0	0	NA	NA
chr6	32636436	+	5.4871e-11	3.98067e-08	-13.643	0	0	0	NA	NA
chr6	32670419	+	2.83294e-11	2.15104e-08	-12.0905	1	0	1	ENSGALT00000099587.1	NA
chr6	33097840	+	2.21423e-19	4.54757e-16	12.1676	0	0	0	NA	NA
chr6	33921369	+	1.79227e-06	0.000477386	12.1173	0	0	1	NA	ENSGALG00000042259
chr6	34472977	+	1.71243e-09	9.54356e-07	11.2904	0	0	0	NA	NA
chr7	2842088	+	3.55064e-06	0.000857863	-11.1045	1	1	0	ENSGALT00000050691.2	NA
chr7	2842093	+	1.98691e-07	6.89696e-05	-11.1573	1	0	0	ENSGALT00000050691.2	NA
chr7	3239476	+	1.06416e-33	8.90715e-30	13.2375	0	0	1	NA	ENSGALG00000003126
chr7	3316783	+	2.48033e-14	2.91862e-11	-11.6112	0	0	1	NA	ENSGALG00000003126
chr7	3567902	+	6.05246e-14	6.74196e-11	-28.5724	0	0	0	NA	NA
chr7	3567910	+	9.09436e-06	0.00189055	13.2455	0	0	0	NA	NA
chr7	3783676	+	2.3612e-25	9.20854e-22	19.0368	0	0	0	NA	NA
chr7	3783797	+	9.48417e-54	4.007e-49	-17.7542	0	0	0	NA	NA
chr7	4065020	+	9.45575e-05	0.012722	11.8025	0	0	1	NA	ENSGALG00000003148
chr7	4813307	+	2.16349e-19	4.45366e-16	-11.5231	0	1	0	NA	ENSGALG00000040716
chr7	4852837	+	1.28265e-19	2.69033e-16	-15.3846	0	0	1	NA	ENSGALG00000003923
chr7	4878864	+	2.7318e-35	2.72332e-31	-16.5952	0	0	1	NA	ENSGALG00000003923
chr7	4918574	+	3.25472e-09	1.71683e-06	-12.1799	0	0	1	NA	ENSGALG00000049457
chr7	4918791	+	1.66086e-08	7.49531e-06	-15.6031	0	0	1	NA	ENSGALG00000049457
chr7	5041316	+	1.6774e-33	1.38442e-29	-15.9705	0	0	0	NA	NA
chr7	5191612	+	2.57356e-08	1.11058e-05	-10.4919	0	0	1	NA	ENSGALG00000003980
chr7	10565008	+	5.49682e-21	1.30926e-17	10.3339	0	0	0	NA	NA
chr7	10574169	+	3.60957e-22	9.85399e-19	12.9444	0	0	0	NA	NA
chr7	10579072	+	2.95225e-13	2.97992e-10	10.059	0	0	0	NA	NA
chr7	10579323	+	0.000240623	0.0256151	-10.9806	0	0	0	NA	NA
chr7	10803929	+	1.91663e-18	3.50259e-15	13.6049	0	0	1	NA	ENSGALG00000008135
chr7	10803936	+	1.87749e-17	3.14892e-14	10.5808	0	0	1	NA	ENSGALG00000008135
chr7	10922592	+	1.14311e-05	0.00229568	-11.5218	0	0	1	NA	ENSGALG00000008135
chr7	11092058	+	2.43163e-08	1.0555e-05	-10.2242	1	0	0	ENSGALT00000013241.6	NA
chr7	12687525	+	1.13056e-07	4.17253e-05	13.1375	0	0	1	NA	ENSGALG00000008621
chr7	12727418	+	0.000250004	0.026317	-12.6918	0	0	1	NA	ENSGALG00000008621
chr7	13131250	+	1.46971e-17	2.49805e-14	20.2462	1	0	0	ENSGALT00000067183.2	NA
chr7	14201902	+	0.000275078	0.0282248	10.7599	0	0	0	NA	NA
chr7	16234689	+	6.38432e-30	3.8273e-26	15.4876	0	0	1	NA	ENSGALG00000009264
chr7	16786080	+	2.95998e-24	1.00046e-20	-13.8112	0	0	1	NA	ENSGALG00000009293
chr7	16935804	+	6.60878e-17	1.04613e-13	-10.0281	0	0	0	NA	NA
chr7	17198256	+	2.91823e-50	8.63055e-46	-18.1841	0	0	1	NA	ENSGALG00000048327,ENSGALG00000034363
chr7	22084344	+	0.000613739	0.0495429	-10.2513	1	0	0	ENSGALT00000093739.1	NA
chr7	22084367	+	0.000267338	0.0276448	-11.1499	1	0	0	ENSGALT00000093739.1	NA
chr7	22094021	+	4.71284e-15	6.03814e-12	10.0003	0	0	1	NA	ENSGALG00000011250
chr7	22132321	+	8.0215e-23	2.33343e-19	-11.3211	0	0	1	NA	ENSGALG00000011252
chr7	22267449	+	0.000157451	0.0186908	-13.6217	0	0	1	NA	ENSGALG00000052271,ENSGALG00000011335
chr7	22482027	+	5.82211e-05	0.0086671	19.9908	0	0	1	NA	ENSGALG00000011393
chr7	22486829	+	6.73118e-07	0.000202069	15.5065	0	0	1	NA	ENSGALG00000026687
chr7	22487408	+	6.79298e-15	8.51763e-12	24.0386	0	0	1	NA	ENSGALG00000026687
chr7	22535996	+	5.32889e-13	5.2243e-10	-10.9341	0	1	0	NA	ENSGALG00000037286
chr7	22551181	+	7.88266e-06	0.0016813	-12.2422	0	1	0	NA	ENSGALG00000011434
chr7	22564591	+	0.000199576	0.0222941	10.2832	1	0	0	NA	NA
chr7	22640121	+	1.68866e-21	4.22635e-18	12.5898	0	1	0	NA	ENSGALG00000041013
chr7	22640172	+	4.91914e-28	2.48686e-24	14.7187	0	1	0	NA	ENSGALG00000041013
chr7	22641952	+	8.70621e-24	2.75382e-20	14.45	0	0	1	NA	ENSGALG00000041013
chr7	25274529	+	3.11554e-20	6.93658e-17	-13.0823	0	0	0	NA	NA
chr7	35504749	+	5.49659e-16	7.78416e-13	11.3073	0	1	0	NA	ENSGALG00000012525
chr7	36029415	+	1.28685e-07	4.68407e-05	-11.8604	0	0	0	NA	NA
chr7	36047766	+	0.000475451	0.0415277	10.6079	0	0	0	NA	NA
chr7	36185930	+	4.11349e-06	0.00097285	10.243	0	0	0	NA	NA
chr8	2686855	+	0.000147193	0.0177729	-11.0439	1	0	0	ENSGALT00000108150.1	NA
chr8	4075093	+	1.81014e-08	8.10715e-06	11.5969	0	1	0	NA	ENSGALG00000026572
chr8	4172208	+	6.87285e-14	7.6033e-11	-13.6416	0	0	0	NA	NA
chr8	4172954	+	3.45524e-13	3.45616e-10	11.0376	0	1	0	NA	ENSGALG00000002667
chr8	4304586	+	6.37764e-07	0.000192925	-11.6675	0	0	0	NA	NA
chr8	4510485	+	7.80197e-05	0.0109284	10.8202	1	0	1	ENSGALT00000070193.2	NA
chr8	4580231	+	1.36845e-08	6.30724e-06	10.7393	0	0	1	NA	ENSGALG00000002922
chr8	4627677	+	1.17034e-08	5.45648e-06	-10.4838	1	0	1	ENSGALT00000096119.1	NA
chr8	4712317	+	5.12604e-17	8.24663e-14	-10.3665	0	0	1	NA	ENSGALG00000032173
chr8	4847973	+	1.39139e-21	3.53723e-18	-11.7005	0	1	0	NA	ENSGALG00000003076
chr8	5180446	+	7.00858e-20	1.49838e-16	-11.298	1	0	1	ENSGALT00000087543.2	NA
chr8	5242644	+	6.06266e-08	2.38749e-05	12.9927	0	0	1	NA	ENSGALG00000003324
chr8	5645230	+	3.47202e-21	8.41669e-18	-15.0645	0	0	1	NA	ENSGALG00000003429
chr8	6052116	+	0.000451877	0.0400863	13.3252	0	0	0	NA	NA
chr8	6206338	+	5.91071e-11	4.27226e-08	-12.2422	0	1	0	NA	ENSGALG00000003885
chr8	6313822	+	0.000160474	0.0189636	10.2135	0	0	1	NA	ENSGALG00000003924
chr8	6377261	+	3.68854e-17	6.0103e-14	16.5229	1	0	0	ENSGALT00000006266.5	NA
chr8	14112455	+	3.45674e-08	1.44531e-05	-14.9728	0	0	1	NA	ENSGALG00000005752
chr8	14985814	+	9.50425e-12	7.81151e-09	14.6207	0	0	0	NA	NA
chr8	15075992	+	1.36132e-06	0.000375973	-12.9051	0	0	0	NA	NA
chr8	15469496	+	1.36399e-10	9.24512e-08	17.695	0	0	1	NA	ENSGALG00000006170
chr8	16625418	+	5.32283e-15	6.76592e-12	15.2561	1	0	0	ENSGALT00000014108.5	NA
chr8	16626816	+	5.28777e-11	3.84708e-08	10.0192	0	0	1	NA	ENSGALG00000008663
chr8	16727132	+	1.79859e-11	1.41973e-08	15.2754	0	1	0	NA	ENSGALG00000038776
chr8	20169255	+	2.26668e-10	1.48694e-07	-10.0066	0	0	0	NA	NA
chr8	20482157	+	4.23309e-18	7.53412e-15	16.7994	0	0	1	NA	ENSGALG00000010053
chr8	20482228	+	1.72274e-18	3.16783e-15	12.966	0	0	1	NA	ENSGALG00000010053
chr8	20490226	+	1.69701e-22	4.78745e-19	11.6508	0	1	0	NA	ENSGALG00000010053
chr8	20680388	+	1.09434e-05	0.0022105	-12.4017	0	0	1	NA	ENSGALG00000010083
chr8	20683748	+	4.52866e-14	5.13154e-11	-10.4164	0	1	0	NA	ENSGALG00000010083
chr8	20689382	+	2.37409e-34	2.12766e-30	22.0688	1	1	0	ENSGALG00000032098	ENSGALG00000032098
chr8	20740534	+	4.31116e-13	4.26424e-10	11.4979	0	0	1	NA	ENSGALG00000010098
chr8	20740539	+	3.91148e-23	1.18041e-19	-12.6865	0	0	1	NA	ENSGALG00000010098
chr8	20741898	+	2.99133e-08	1.27049e-05	-11.6304	0	0	1	NA	ENSGALG00000010098
chr8	20804608	+	3.60822e-07	0.000116434	-13.2133	0	0	0	NA	NA
chr8	20807214	+	0.000265558	0.0275024	-10.8464	0	0	1	NA	ENSGALG00000010106
chr8	20807760	+	7.25879e-05	0.0103168	11.3072	0	0	1	NA	ENSGALG00000010106
chr8	20821440	+	2.78803e-07	9.30116e-05	-10.5977	0	0	1	NA	ENSGALG00000010106
chr8	20852947	+	1.0575e-06	0.000300818	10.0517	0	0	1	NA	ENSGALG00000010106
chr8	20939273	+	4.62232e-14	5.22766e-11	12.4	0	0	1	NA	ENSGALG00000045795
chr8	20940893	+	5.40743e-09	2.71977e-06	-11.393	0	0	1	NA	ENSGALG00000045795
chr8	20986975	+	2.38124e-11	1.83956e-08	-10.8981	0	0	0	NA	NA
chr8	21015961	+	3.66861e-25	1.37339e-21	13.967	0	0	0	NA	NA
chr8	21016170	+	1.70411e-05	0.00320431	11.2432	0	0	0	NA	NA
chr8	21018375	+	4.87902e-33	3.89986e-29	-14.3213	0	0	0	NA	NA
chr8	21018472	+	2.74979e-17	4.54746e-14	-14.1111	0	0	0	NA	NA
chr8	21044139	+	2.46989e-25	9.54849e-22	10.3244	0	0	1	NA	ENSGALG00000010109
chr8	21044151	+	6.91739e-11	4.92171e-08	10.1227	0	0	1	NA	ENSGALG00000010109
chr8	21134281	+	2.9526e-06	0.000730932	-12.6563	1	0	0	ENSGALT00000079652.2	NA
chr8	21150727	+	1.20243e-06	0.000336914	11.1195	0	0	0	NA	NA
chr8	21172294	+	4.97398e-12	4.26799e-09	-10.4489	0	0	0	NA	NA
chr8	21173515	+	8.00714e-16	1.1179e-12	-10.2772	0	0	0	NA	NA
chr8	21173534	+	3.76982e-13	3.7518e-10	-10.8625	0	0	0	NA	NA
chr8	21527305	+	4.77537e-15	6.11384e-12	-10.9181	1	1	1	ENSGALG00000010243	ENSGALG00000010243,ENSGALG00000010244
chr8	21527313	+	1.01021e-16	1.56285e-13	-11.4257	1	1	1	ENSGALG00000010243	ENSGALG00000010243,ENSGALG00000010244
chr8	21832582	+	1.07275e-11	8.73598e-09	17.212	0	0	0	NA	NA
chr8	21846178	+	2.01039e-10	1.33028e-07	12.2766	0	0	0	NA	NA
chr8	21938257	+	5.32089e-25	1.96704e-21	-12.7334	0	0	1	NA	ENSGALG00000010356
chr8	24137391	+	1.06632e-05	0.00216295	-10.6362	0	0	0	NA	NA
chr8	24211102	+	2.05182e-46	4.72845e-42	12.454	0	0	1	NA	ENSGALG00000010536
chr8	24316610	+	3.54563e-19	7.03762e-16	-19.2657	0	0	1	NA	ENSGALG00000038391
chr8	24834872	+	0.000553964	0.046111	-10.1404	0	0	0	NA	NA
chr8	26045893	+	9.88264e-24	3.12037e-20	11.9296	0	0	0	NA	NA
chr8	26046846	+	3.56549e-14	4.09506e-11	11.2916	0	0	0	NA	NA
chr8	27626842	+	0.000385349	0.0358366	10.1404	0	0	1	NA	ENSGALG00000010924
chr8	27919626	+	5.48949e-09	2.75635e-06	15.1756	0	0	1	NA	ENSGALG00000010967
chr8	28214053	+	0.00022888	0.024676	10.8786	0	0	1	NA	ENSGALG00000011016
chr8	28800107	+	1.13117e-08	5.2836e-06	10.5693	0	0	1	NA	ENSGALG00000027565
chr8	28838189	+	0.000180215	0.0206594	10.6171	0	0	0	NA	NA
chr8	29599326	+	3.61507e-05	0.00593968	-11.7011	0	0	1	NA	ENSGALG00000011350
chr9	1748762	+	3.86115e-06	0.00092177	-11.8387	0	0	1	NA	ENSGALG00000002155
chr9	1853701	+	2.09758e-06	0.000544885	12.548	0	0	1	NA	ENSGALG00000002155,ENSGALG00000049075
chr9	1853766	+	1.07735e-07	3.99945e-05	10.146	0	0	1	NA	ENSGALG00000002155,ENSGALG00000049075
chr9	2863837	+	1.17439e-16	1.79803e-13	-11.7122	1	0	0	ENSGALT00000000544.5	NA
chr9	2897945	+	1.10194e-07	4.07964e-05	10.2224	0	0	1	NA	ENSGALG00000040316
chr9	3758505	+	6.35191e-11	4.55959e-08	11.4492	0	0	0	NA	NA
chr9	4033103	+	7.32471e-27	3.34126e-23	13.0501	0	0	0	NA	NA
chr9	4557032	+	7.31214e-11	5.18179e-08	-13.7312	0	1	1	NA	ENSGALG00000006543,ENSGALG00000006539
chr9	4750017	+	7.21337e-13	6.93013e-10	-11.3214	0	0	1	NA	ENSGALG00000006471
chr9	4921391	+	2.13426e-08	9.39282e-06	11.2158	0	1	1	NA	ENSGALG00000006375
chr9	5000252	+	7.31292e-19	1.4105e-15	11.6886	0	0	1	NA	ENSGALG00000006260
chr9	5039452	+	0.000394759	0.0364838	11.3501	0	0	1	NA	ENSGALG00000006221
chr9	5042016	+	9.90778e-19	1.88269e-15	-13.1899	0	0	1	NA	ENSGALG00000006221
chr9	5043948	+	6.23676e-06	0.00138095	11.1965	1	0	0	ENSGALT00000067223.2	NA
chr9	5062795	+	1.45979e-13	1.54556e-10	-10.5125	0	0	1	NA	ENSGALG00000043596
chr9	5291917	+	3.12136e-07	0.000102551	12.9291	0	0	1	NA	ENSGALG00000005768
chr9	5310326	+	6.75837e-06	0.00147892	11.5854	0	1	0	NA	ENSGALG00000005721
chr9	5310965	+	1.1099e-05	0.00223603	-10.7716	0	0	1	NA	ENSGALG00000005721
chr9	5360838	+	4.45447e-05	0.00701798	-10.1552	0	1	0	NA	ENSGALG00000005655
chr9	5360874	+	1.12798e-06	0.000317961	-13.903	0	1	0	NA	ENSGALG00000005655
chr9	5375976	+	3.61176e-18	6.45416e-15	-14.0828	1	0	1	ENSGALT00000102319.1	NA
chr9	5379058	+	6.51664e-15	8.19534e-12	-16.0657	0	1	0	NA	ENSGALG00000005631
chr9	5398868	+	1.65812e-06	0.00044641	15.0801	0	1	1	NA	ENSGALG00000050118,ENSGALG00000005554
chr9	5398884	+	6.52901e-12	5.496e-09	17.6147	0	1	1	NA	ENSGALG00000050118,ENSGALG00000005554
chr9	5634043	+	5.4248e-10	3.31708e-07	-10.1424	0	0	0	NA	NA
chr9	6686176	+	2.49819e-11	1.9232e-08	-12.434	0	0	1	NA	ENSGALG00000054788
chr9	6751935	+	4.52013e-21	1.08244e-17	10.9297	0	0	1	NA	ENSGALG00000032053
chr9	6751940	+	3.71535e-25	1.38796e-21	11.8782	0	0	1	NA	ENSGALG00000032053
chr9	6751946	+	3.6427e-21	8.80637e-18	11.1455	0	0	1	NA	ENSGALG00000032053
chr9	6751969	+	1.58417e-22	4.48338e-19	11.1322	0	0	1	NA	ENSGALG00000032053
chr9	6752035	+	2.93829e-21	7.18172e-18	11.3281	0	0	1	NA	ENSGALG00000032053
chr9	7821162	+	1.56693e-16	2.36034e-13	-11.3132	0	0	1	NA	ENSGALG00000005256
[truncated: 177 more rows]
