# Supplementary material for: Genome-Wide Assessment of DNA Methylation in Chicken Cardiac Tissue Exposed to Different Incubation Temperatures and CO2 Levels
Source: Front Genet. 2020 Oct 28;11:558189. doi: 10.3389/fgene.2020.558189 (PMC7655987; doi:10.3389/fgene.2020.558189)
Supplement: Supplementary file 6 [file Table_3.XLSX]

## Sheet: TableS3A
Table S3A. Enriched GO terms among EST promoter-DMGs
GO biological process complete	No. Background	No. Targets	No. Expected	Enr/Depl	Enrichment	Pvalue	FDR
animal organ development (GO:0048513)	3197	60	33.19	+	1.81	4.22e-06	0.0224
system development (GO:0048731)	4424	76	45.93	+	1.65	3.6e-06	0.0286
multicellular organism development (GO:0007275)	5026	84	52.18	+	1.61	2.06e-06	0.0328
anatomical structure development (GO:0048856)	5422	86	56.3	+	1.53	1.19e-05	0.0474

## Sheet: TableS3B
Table S3B. Enriched GO Terms among hypermethylated intragenic-DMGs
GO biological process complete	No. Background	No. Targets	No. Expected	Enr/Depl	Enrichment	Pvalue	FDR
system development (GO:0048731)	4424	160	80.28	+	1.99	8.72e-20	1.39e-15
nervous system development (GO:0007399)	2357	107	42.77	+	2.5	6.8e-19	5.41e-15
anatomical structure development (GO:0048856)	5422	179	98.39	+	1.82	1.93e-18	1.02e-14
multicellular organism development (GO:0007275)	5026	169	91.2	+	1.85	6.99e-18	2.78e-14
developmental process (GO:0032502)	5862	186	106.37	+	1.75	1.44e-17	4.57e-14
neurogenesis (GO:0022008)	1649	81	29.92	+	2.71	4.85e-16	1.28e-12
cell differentiation (GO:0030154)	3710	131	67.32	+	1.95	1.39e-14	3.15e-11
generation of neurons (GO:0048699)	1550	75	28.13	+	2.67	1.6e-14	3.19e-11
cellular developmental process (GO:0048869)	3806	131	69.06	+	1.9	7.82e-14	1.38e-10
cellular component organization (GO:0016043)	5642	169	102.38	+	1.65	4.47e-13	7.11e-10
cellular component organization or biogenesis (GO:0071840)	5830	173	105.79	+	1.64	4.9e-13	7.09e-10
cell development (GO:0048468)	1633	74	29.63	+	2.5	5.95e-13	7.89e-10
animal organ development (GO:0048513)	3197	114	58.01	+	1.97	9.19e-13	1.12e-09
regulation of multicellular organismal process (GO:0051239)	3147	112	57.11	+	1.96	1.93e-12	2.2e-09
multicellular organismal process (GO:0032501)	6973	194	126.53	+	1.53	2.04e-12	2.16e-09
regulation of cellular component organization (GO:0051128)	2491	95	45.2	+	2.1	3.24e-12	3.22e-09
positive regulation of biological process (GO:0048518)	6214	178	112.76	+	1.58	3.34e-12	3.12e-09
cellular process (GO:0009987)	14575	323	264.48	+	1.22	8.86e-12	7.83e-09
regulation of biological quality (GO:0065008)	4073	129	73.91	+	1.75	4.54e-11	3.8e-08
positive regulation of cellular process (GO:0048522)	5465	159	99.17	+	1.6	4.55e-11	3.62e-08
regulation of multicellular organismal development (GO:2000026)	2047	80	37.15	+	2.15	1.07e-10	8.08e-08
neuron differentiation (GO:0030182)	1012	51	18.36	+	2.78	1.2e-10	8.69e-08
regulation of developmental process (GO:0050793)	2592	93	47.04	+	1.98	2.05e-10	1.42e-07
negative regulation of cellular process (GO:0048523)	4754	142	86.27	+	1.65	2.19e-10	1.45e-07
regulation of cell differentiation (GO:0045595)	1824	73	33.1	+	2.21	2.57e-10	1.64e-07
central nervous system development (GO:0007417)	975	48	17.69	+	2.71	9.37e-10	5.73e-07
regulation of cell communication (GO:0010646)	3540	113	64.24	+	1.76	9.51e-10	5.6e-07
biological_process (GO:0008150)	17840	362	323.73	+	1.12	9.98e-10	5.67e-07
Unclassified (UNCLASSIFIED)	3156	19	57.27	-	0.33	9.98e-10	5.47e-07
regulation of signaling (GO:0023051)	3581	113	64.98	+	1.74	1.8e-09	9.55e-07
regulation of signal transduction (GO:0009966)	3154	103	57.23	+	1.8	2.3e-09	1.18e-06
biological regulation (GO:0065007)	12387	281	224.78	+	1.25	2.97e-09	1.48e-06
negative regulation of biological process (GO:0048519)	5333	150	96.77	+	1.55	3.39e-09	1.63e-06
neuron development (GO:0048666)	821	42	14.9	+	2.82	4.03e-09	1.88e-06
regulation of cell development (GO:0060284)	950	45	17.24	+	2.61	1.01e-08	4.59e-06
anatomical structure morphogenesis (GO:0009653)	2153	77	39.07	+	1.97	1.35e-08	5.95e-06
localization (GO:0051179)	5765	156	104.61	+	1.49	2.29e-08	9.83e-06
positive regulation of cellular component organization (GO:0051130)	1226	52	22.25	+	2.34	2.36e-08	9.89e-06
neuron projection development (GO:0031175)	680	36	12.34	+	2.92	2.47e-08	1.01e-05
positive regulation of multicellular organismal process (GO:0051240)	1762	66	31.97	+	2.06	2.89e-08	1.15e-05
regulation of nervous system development (GO:0051960)	935	43	16.97	+	2.53	6.45e-08	2.5e-05
cellular response to chemical stimulus (GO:0070887)	2926	93	53.1	+	1.75	6.67e-08	2.53e-05
head development (GO:0060322)	784	38	14.23	+	2.67	8.87e-08	3.28e-05
signaling (GO:0023052)	5393	146	97.86	+	1.49	8.91e-08	3.22e-05
cellular response to organic substance (GO:0071310)	2391	80	43.39	+	1.84	1.01e-07	3.57e-05
cell morphogenesis involved in differentiation (GO:0000904)	562	31	10.2	+	3.04	1.03e-07	3.55e-05
cell communication (GO:0007154)	5500	148	99.8	+	1.48	1.07e-07	3.61e-05
cell morphogenesis involved in neuron differentiation (GO:0048667)	443	27	8.04	+	3.36	1.09e-07	3.62e-05
cellular component morphogenesis (GO:0032989)	826	39	14.99	+	2.6	1.14e-07	3.7e-05
cellular response to stimulus (GO:0051716)	6703	172	121.63	+	1.41	1.21e-07	3.86e-05
response to stimulus (GO:0050896)	8495	206	154.15	+	1.34	1.23e-07	3.83e-05
regulation of response to stimulus (GO:0048583)	4331	123	78.59	+	1.57	1.43e-07	4.39e-05
vasculature development (GO:0001944)	516	29	9.36	+	3.1	1.86e-07	5.58e-05
blood vessel development (GO:0001568)	494	28	8.96	+	3.12	2.59e-07	7.62e-05
cardiovascular system development (GO:0072358)	526	29	9.54	+	3.04	2.71e-07	7.85e-05
positive regulation of metabolic process (GO:0009893)	3650	107	66.23	+	1.62	2.88e-07	8.18e-05
plasma membrane bounded cell projection morphogenesis (GO:0120039)	498	28	9.04	+	3.1	3.02e-07	8.42e-05
cell morphogenesis (GO:0000902)	724	35	13.14	+	2.66	3.13e-07	8.57e-05
regulation of cellular process (GO:0050794)	10981	249	199.26	+	1.25	3.51e-07	9.46e-05
cell projection morphogenesis (GO:0048858)	502	28	9.11	+	3.07	3.52e-07	9.32e-05
negative regulation of cell communication (GO:0010648)	1367	53	24.81	+	2.14	3.52e-07	9.19e-05
negative regulation of signaling (GO:0023057)	1371	53	24.88	+	2.13	3.71e-07	9.5e-05
locomotion (GO:0040011)	1304	51	23.66	+	2.16	3.89e-07	9.83e-05
axon development (GO:0061564)	415	25	7.53	+	3.32	4e-07	9.95e-05
negative regulation of response to stimulus (GO:0048585)	1640	60	29.76	+	2.02	4.22e-07	0.000103
negative regulation of signal transduction (GO:0009968)	1268	50	23.01	+	2.17	4.39e-07	0.000106
regulation of neurogenesis (GO:0050767)	827	38	15.01	+	2.53	4.47e-07	0.000106
brain development (GO:0007420)	739	35	13.41	+	2.61	4.94e-07	0.000116
regulation of biological process (GO:0050789)	11688	261	212.09	+	1.23	5.07e-07	0.000117
regulation of growth (GO:0040008)	680	33	12.34	+	2.67	6.37e-07	0.000145
positive regulation of cellular metabolic process (GO:0031325)	3344	99	60.68	+	1.63	6.89e-07	0.000154
regulation of cell projection organization (GO:0031344)	687	33	12.47	+	2.65	7.91e-07	0.000175
cell part morphogenesis (GO:0032990)	524	28	9.51	+	2.94	7.91e-07	0.000172
regulation of locomotion (GO:0040012)	998	42	18.11	+	2.32	7.97e-07	0.000171
neuron projection morphogenesis (GO:0048812)	494	27	8.96	+	3.01	8.3e-07	0.000176
regulation of cell migration (GO:0030334)	861	38	15.62	+	2.43	8.93e-07	0.000187
signal transduction (GO:0007165)	5061	135	91.84	+	1.47	9.18e-07	0.00019
movement of cell or subcellular component (GO:0006928)	1535	56	27.85	+	2.01	9.39e-07	0.000191
regulation of anatomical structure morphogenesis (GO:0022603)	1077	44	19.54	+	2.25	1.06e-06	0.000213
regulation of cell motility (GO:2000145)	926	40	16.8	+	2.38	1.07e-06	0.000213
positive regulation of macromolecule metabolic process (GO:0010604)	3375	99	61.24	+	1.62	1.09e-06	0.000213
axonogenesis (GO:0007409)	381	23	6.91	+	3.33	1.13e-06	0.00022
semaphorin-plexin signaling pathway (GO:0071526)	37	8	0.67	+	11.92	1.15e-06	0.00022
circulatory system development (GO:0072359)	872	38	15.82	+	2.4	1.16e-06	0.00022
macromolecule modification (GO:0043412)	3304	97	59.96	+	1.62	1.29e-06	0.000242
positive regulation of nitrogen compound metabolic process (GO:0051173)	3203	95	58.12	+	1.63	1.31e-06	0.000243
cytoskeleton organization (GO:0007010)	1095	44	19.87	+	2.21	1.41e-06	0.000258
localization of cell (GO:0051674)	1061	43	19.25	+	2.23	1.66e-06	0.000301
cell motility (GO:0048870)	1061	43	19.25	+	2.23	1.66e-06	0.000297
regulation of plasma membrane bounded cell projection organization (GO:0120035)	678	32	12.3	+	2.6	1.67e-06	0.000296
tube development (GO:0035295)	855	37	15.52	+	2.38	1.89e-06	0.00033
regulation of cell adhesion (GO:0030155)	684	32	12.41	+	2.58	2e-06	0.000345
positive regulation of developmental process (GO:0051094)	1373	51	24.91	+	2.05	2.02e-06	0.000345
phosphorylation (GO:0016310)	1306	49	23.7	+	2.07	2.18e-06	0.000368
response to organic substance (GO:0010033)	3019	90	54.78	+	1.64	2.2e-06	0.000368
anatomical structure formation involved in morphogenesis (GO:0048646)	884	38	16.04	+	2.37	2.32e-06	0.000384
cellular protein modification process (GO:0006464)	3084	91	55.96	+	1.63	2.74e-06	0.000449
protein modification process (GO:0036211)	3084	91	55.96	+	1.63	2.74e-06	0.000445
marginal zone B cell differentiation (GO:0002315)	9	5	0.16	+	30.62	3.07e-06	0.000494
cell migration (GO:0016477)	949	39	17.22	+	2.26	3.35e-06	0.000533
positive regulation of filopodium assembly (GO:0051491)	30	7	0.54	+	12.86	3.51e-06	0.000553
blood vessel morphogenesis (GO:0048514)	411	23	7.46	+	3.08	3.79e-06	0.00059
stem cell development (GO:0048864)	80	10	1.45	+	6.89	4.63e-06	0.000715
plasma membrane bounded cell projection organization (GO:0120036)	1114	43	20.21	+	2.13	5.44e-06	0.000831
forebrain development (GO:0030900)	393	22	7.13	+	3.08	6.13e-06	0.000928
regulation of cellular component movement (GO:0051270)	1009	40	18.31	+	2.18	6.16e-06	0.000924
regulation of localization (GO:0032879)	2790	83	50.63	+	1.64	6.57e-06	0.000976
intracellular signal transduction (GO:0035556)	1680	57	30.49	+	1.87	6.79e-06	0.000999
synapse organization (GO:0050808)	280	18	5.08	+	3.54	7.49e-06	0.00109
regulation of cellular biosynthetic process (GO:0031326)	4185	113	75.94	+	1.49	7.62e-06	0.0011
positive regulation of signal transduction (GO:0009967)	1691	57	30.69	+	1.86	7.65e-06	0.0011
cell projection organization (GO:0030030)	1159	44	21.03	+	2.09	8.04e-06	0.00114
regulation of cellular metabolic process (GO:0031323)	6216	154	112.8	+	1.37	9.49e-06	0.00134
cellular metabolic process (GO:0044237)	7671	182	139.2	+	1.31	1.01e-05	0.00141
regulation of transcription by RNA polymerase II (GO:0006357)	2294	71	41.63	+	1.71	1.04e-05	0.00144
tube morphogenesis (GO:0035239)	659	30	11.96	+	2.51	1.04e-05	0.00143
organonitrogen compound metabolic process (GO:1901564)	5331	136	96.74	+	1.41	1.06e-05	0.00144
negative regulation of developmental process (GO:0051093)	954	38	17.31	+	2.2	1.06e-05	0.00143
angiogenesis (GO:0001525)	319	19	5.79	+	3.28	1.17e-05	0.00156
regulation of biosynthetic process (GO:0009889)	4264	114	77.38	+	1.47	1.18e-05	0.00156
response to wounding (GO:0009611)	578	27	10.49	+	2.57	1.32e-05	0.00174
regulation of protein metabolic process (GO:0051246)	2804	82	50.88	+	1.61	1.41e-05	0.00184
nitrogen compound metabolic process (GO:0006807)	7023	169	127.44	+	1.33	1.42e-05	0.00184
regulation of GTPase activity (GO:0043087)	481	24	8.73	+	2.75	1.46e-05	0.00187
positive regulation of cellular biosynthetic process (GO:0031328)	2007	64	36.42	+	1.76	1.49e-05	0.0019
chordate embryonic development (GO:0043009)	640	29	11.61	+	2.5	1.58e-05	0.002
positive regulation of protein modification process (GO:0031401)	1240	45	22.5	+	2	1.6e-05	0.002
tissue development (GO:0009888)	1762	58	31.97	+	1.81	1.6e-05	0.00199
regulation of protein modification process (GO:0031399)	1851	60	33.59	+	1.79	1.65e-05	0.00204
response to chemical (GO:0042221)	4485	118	81.39	+	1.45	1.71e-05	0.00209
regulation of primary metabolic process (GO:0080090)	6023	149	109.3	+	1.36	1.73e-05	0.0021
positive regulation of cellular protein metabolic process (GO:0032270)	1616	54	29.32	+	1.84	1.85e-05	0.00223
positive regulation of biosynthetic process (GO:0009891)	2039	64	37	+	1.73	1.85e-05	0.00222
organelle organization (GO:0006996)	3418	95	62.02	+	1.53	1.87e-05	0.00222
macromolecule metabolic process (GO:0043170)	6193	152	112.38	+	1.35	2.03e-05	0.00239
negative regulation of transcription, DNA-templated (GO:0045892)	1208	44	21.92	+	2.01	2.06e-05	0.0024
neural crest cell development (GO:0014032)	76	9	1.38	+	6.53	2.06e-05	0.00239
embryo development ending in birth or egg hatching (GO:0009792)	657	29	11.92	+	2.43	2.1e-05	0.00242
organic substance metabolic process (GO:0071704)	7874	184	142.88	+	1.29	2.35e-05	0.00269
regulation of neuron differentiation (GO:0045664)	663	29	12.03	+	2.41	2.36e-05	0.00268
regulation of nucleic acid-templated transcription (GO:1903506)	3534	97	64.13	+	1.51	2.42e-05	0.00273
regulation of metabolic process (GO:0019222)	6690	161	121.4	+	1.33	2.43e-05	0.00272
regulation of RNA biosynthetic process (GO:2001141)	3539	97	64.22	+	1.51	2.47e-05	0.00275
positive regulation of cell communication (GO:0010647)	1842	59	33.43	+	1.77	2.49e-05	0.00275
embryo development (GO:0009790)	987	38	17.91	+	2.12	2.63e-05	0.00288
phosphate-containing compound metabolic process (GO:0006796)	2151	66	39.03	+	1.69	2.85e-05	0.0031
regulation of RNA metabolic process (GO:0051252)	3785	102	68.68	+	1.49	2.95e-05	0.0032
mesenchymal cell development (GO:0014031)	80	9	1.45	+	6.2	2.99e-05	0.00321
positive regulation of protein metabolic process (GO:0051247)	1722	56	31.25	+	1.79	3.09e-05	0.0033
regulation of nitrogen compound metabolic process (GO:0051171)	5839	144	105.96	+	1.36	3.15e-05	0.00334
positive regulation of GTPase activity (GO:0043547)	408	21	7.4	+	2.84	3.25e-05	0.00343
positive regulation of nucleic acid-templated transcription (GO:1903508)	1651	54	29.96	+	1.8	3.41e-05	0.00356
positive regulation of RNA biosynthetic process (GO:1902680)	1652	54	29.98	+	1.8	3.44e-05	0.00357
positive regulation of cell migration (GO:0030335)	511	24	9.27	+	2.59	3.69e-05	0.00381
regulation of molecular function (GO:0065009)	3022	85	54.84	+	1.55	3.71e-05	0.00381
positive regulation of signaling (GO:0023056)	1851	59	33.59	+	1.76	3.75e-05	0.00382
regulation of cellular macromolecule biosynthetic process (GO:2000112)	3908	104	70.92	+	1.47	3.77e-05	0.00382
regulation of transcription, DNA-templated (GO:0006355)	3467	95	62.91	+	1.51	3.82e-05	0.00385
glycosaminoglycan metabolic process (GO:0030203)	153	12	2.78	+	4.32	4.23e-05	0.00423
positive regulation of cell differentiation (GO:0045597)	978	37	17.75	+	2.08	4.27e-05	0.00424
negative regulation of nucleobase-containing compound metabolic process (GO:0045934)	1456	49	26.42	+	1.85	4.29e-05	0.00424
gland development (GO:0048732)	417	21	7.57	+	2.78	4.39e-05	0.00431
regulation of phosphate metabolic process (GO:0019220)	1793	57	32.54	+	1.75	4.45e-05	0.00434
phosphorus metabolic process (GO:0006793)	2178	66	39.52	+	1.67	4.48e-05	0.00434
regulation of phosphorus metabolic process (GO:0051174)	1794	57	32.55	+	1.75	4.48e-05	0.00432
mature B cell differentiation involved in immune response (GO:0002313)	18	5	0.33	+	15.31	4.52e-05	0.00433
neural crest cell differentiation (GO:0014033)	85	9	1.54	+	5.83	4.63e-05	0.00441
wound healing (GO:0042060)	485	23	8.8	+	2.61	4.65e-05	0.0044
regulation of filopodium assembly (GO:0051489)	47	7	0.85	+	8.21	4.66e-05	0.00438
positive regulation of transcription, DNA-templated (GO:0045893)	1553	51	28.18	+	1.81	4.99e-05	0.00467
positive regulation of macromolecule biosynthetic process (GO:0010557)	1919	60	34.82	+	1.72	5.02e-05	0.00467
negative regulation of nucleic acid-templated transcription (GO:1903507)	1261	44	22.88	+	1.92	5.04e-05	0.00466
cellular macromolecule metabolic process (GO:0044260)	5083	128	92.24	+	1.39	5.09e-05	0.00468
negative regulation of RNA biosynthetic process (GO:1902679)	1263	44	22.92	+	1.92	5.14e-05	0.0047
positive regulation of cell projection organization (GO:0031346)	390	20	7.08	+	2.83	5.25e-05	0.00477
axon guidance (GO:0007411)	267	16	4.85	+	3.3	5.32e-05	0.0048
negative regulation of transcription by RNA polymerase II (GO:0000122)	880	34	15.97	+	2.13	5.41e-05	0.00486
regulation of macromolecule metabolic process (GO:0060255)	6160	149	111.78	+	1.33	5.42e-05	0.00484
response to endogenous stimulus (GO:0009719)	1503	50	27.27	+	1.83	5.45e-05	0.00484
cellular response to oxygen-containing compound (GO:1901701)	1072	39	19.45	+	2	5.71e-05	0.00504
negative regulation of RNA metabolic process (GO:0051253)	1354	46	24.57	+	1.87	5.89e-05	0.00517
neuron projection guidance (GO:0097485)	270	16	4.9	+	3.27	6.02e-05	0.00526
regulation of macromolecule biosynthetic process (GO:0010556)	4046	106	73.42	+	1.44	6.24e-05	0.00543
protein phosphorylation (GO:0006468)	964	36	17.49	+	2.06	6.67e-05	0.00576
lipid phosphorylation (GO:0046834)	69	8	1.25	+	6.39	6.81e-05	0.00586
regulation of cell morphogenesis (GO:0022604)	499	23	9.06	+	2.54	7.02e-05	0.006
negative regulation of metabolic process (GO:0009892)	2918	82	52.95	+	1.55	7.17e-05	0.00609
metabolic process (GO:0008152)	8428	192	152.94	+	1.26	7.35e-05	0.00622
neural crest cell migration (GO:0001755)	51	7	0.93	+	7.56	7.44e-05	0.00626
aminoglycan metabolic process (GO:0006022)	163	12	2.96	+	4.06	7.48e-05	0.00626
positive regulation of RNA metabolic process (GO:0051254)	1736	55	31.5	+	1.75	7.5e-05	0.00625
negative regulation of cellular metabolic process (GO:0031324)	2567	74	46.58	+	1.59	7.61e-05	0.0063
regulation of intracellular signal transduction (GO:1902531)	1834	57	33.28	+	1.71	8.02e-05	0.00661
primary metabolic process (GO:0044238)	7501	174	136.12	+	1.28	8.03e-05	0.00658
dendrite development (GO:0016358)	115	10	2.09	+	4.79	8.28e-05	0.00675
regulation of neuron projection development (GO:0010975)	506	23	9.18	+	2.5	8.57e-05	0.00695
regulation of gene expression (GO:0010468)	4463	114	80.99	+	1.41	8.73e-05	0.00705
positive regulation of locomotion (GO:0040017)	568	25	10.31	+	2.43	8.96e-05	0.00719
regulation of cellular protein metabolic process (GO:0032268)	2633	75	47.78	+	1.57	9.21e-05	0.00736
cellular response to endogenous stimulus (GO:0071495)	1221	42	22.16	+	1.9	0.000101	0.00804
regulation of nucleobase-containing compound metabolic process (GO:0019219)	4040	105	73.31	+	1.43	0.000106	0.0084
cellular protein metabolic process (GO:0044267)	3713	98	67.38	+	1.45	0.00011	0.00862
regulation of small GTPase mediated signal transduction (GO:0051056)	348	18	6.31	+	2.85	0.000111	0.00873
positive regulation of cell motility (GO:2000147)	537	24	9.74	+	2.46	0.000114	0.00886
hematopoietic or lymphoid organ development (GO:0048534)	621	26	11.27	+	2.31	0.000116	0.009
negative regulation of nitrogen compound metabolic process (GO:0051172)	2369	69	42.99	+	1.61	0.000118	0.00907
negative regulation of cellular macromolecule biosynthetic process (GO:2000113)	1399	46	25.39	+	1.81	0.000122	0.00934
regulation of myeloid leukocyte differentiation (GO:0002761)	121	10	2.2	+	4.55	0.000123	0.00937
protein metabolic process (GO:0019538)	4315	110	78.3	+	1.4	0.000124	0.00944
regulation of myeloid cell differentiation (GO:0045637)	229	14	4.16	+	3.37	0.000127	0.0096
regulation of phosphorylation (GO:0042325)	1600	51	29.03	+	1.76	0.000134	0.0101
regulation of cell growth (GO:0001558)	420	20	7.62	+	2.62	0.000137	0.0103
regulation of hemopoiesis (GO:1903706)	455	21	8.26	+	2.54	0.000142	0.0106
detection of chemical stimulus (GO:0009593)	519	0	9.42	-	< 0.01	0.000143	0.0106
positive regulation of cellular component movement (GO:0051272)	553	24	10.03	+	2.39	0.000146	0.0108
mature B cell differentiation (GO:0002335)	24	5	0.44	+	11.48	0.000146	0.0108
signal transduction by protein phosphorylation (GO:0023014)	389	19	7.06	+	2.69	0.000147	0.0108
negative regulation of multicellular organismal process (GO:0051241)	1207	41	21.9	+	1.87	0.000152	0.0111
mesenchymal cell differentiation (GO:0048762)	151	11	2.74	+	4.01	0.000162	0.0117
negative regulation of cell differentiation (GO:0045596)	710	28	12.88	+	2.17	0.000176	0.0128
negative regulation of cellular component organization (GO:0051129)	711	28	12.9	+	2.17	0.00018	0.0129
dendrite morphogenesis (GO:0048813)	60	7	1.09	+	6.43	0.000188	0.0134
cell surface receptor signaling pathway (GO:0007166)	2417	69	43.86	+	1.57	0.000188	0.0134
stem cell differentiation (GO:0048863)	154	11	2.79	+	3.94	0.00019	0.0135
positive regulation of growth (GO:0045927)	269	15	4.88	+	3.07	0.000191	0.0135
animal organ morphogenesis (GO:0009887)	972	35	17.64	+	1.98	0.000195	0.0137
glycosaminoglycan catabolic process (GO:0006027)	61	7	1.11	+	6.32	0.000206	0.0144
positive regulation of nucleobase-containing compound metabolic process (GO:0045935)	1897	57	34.42	+	1.66	0.00021	0.0147
regulation of catalytic activity (GO:0050790)	2342	67	42.5	+	1.58	0.000215	0.0149
negative chemotaxis (GO:0050919)	43	6	0.78	+	7.69	0.000226	0.0156
response to hormone (GO:0009725)	915	33	16.6	+	1.99	0.000235	0.0162
negative regulation of myoblast differentiation (GO:0045662)	27	5	0.49	+	10.21	0.000237	0.0163
cellular response to alcohol (GO:0097306)	84	8	1.52	+	5.25	0.000239	0.0163
negative regulation of gene expression (GO:0010629)	1738	53	31.54	+	1.68	0.000247	0.0168
sensory perception (GO:0007600)	966	4	17.53	-	0.23	0.000248	0.0168
actin cytoskeleton organization (GO:0030036)	496	22	9	+	2.44	0.00025	0.0168
mesenchyme development (GO:0060485)	216	13	3.92	+	3.32	0.000253	0.017
response to alcohol (GO:0097305)	246	14	4.46	+	3.14	0.000255	0.0171
negative regulation of cell adhesion (GO:0007162)	277	15	5.03	+	2.98	0.000258	0.0172
regulation of cellular component biogenesis (GO:0044087)	946	34	17.17	+	1.98	0.000264	0.0175
regulation of striated muscle tissue development (GO:0016202)	134	10	2.43	+	4.11	0.000266	0.0175
lymphocyte activation involved in immune response (GO:0002285)	109	9	1.98	+	4.55	0.000268	0.0176
covalent chromatin modification (GO:0016569)	376	18	6.82	+	2.64	0.000276	0.0181
neuromuscular junction development (GO:0007528)	45	6	0.82	+	7.35	0.000282	0.0184
regulation of epithelial cell migration (GO:0010632)	219	13	3.97	+	3.27	0.000287	0.0186
compartment pattern specification (GO:0007386)	5	3	0.09	+	33.06	0.000294	0.019
aminoglycan catabolic process (GO:0006026)	65	7	1.18	+	5.93	0.000294	0.019
positive regulation of nervous system development (GO:0051962)	549	23	9.96	+	2.31	0.000297	0.019
positive regulation of gene expression (GO:0010628)	2011	59	36.49	+	1.62	0.000306	0.0196
positive regulation of molecular function (GO:0044093)	1797	54	32.61	+	1.66	0.000307	0.0195
immune system development (GO:0002520)	658	26	11.94	+	2.18	0.000311	0.0197
regulation of muscle tissue development (GO:1901861)	137	10	2.49	+	4.02	0.000314	0.0198
regulation of vesicle-mediated transport (GO:0060627)	552	23	10.02	+	2.3	0.000316	0.0198
detection of chemical stimulus involved in sensory perception (GO:0050907)	482	0	8.75	-	< 0.01	0.000324	0.0203
regulation of muscle organ development (GO:0048634)	138	10	2.5	+	3.99	0.000331	0.0207
regulation of protein phosphorylation (GO:0001932)	1448	46	26.28	+	1.75	0.000334	0.0207
negative regulation of cellular biosynthetic process (GO:0031327)	1539	48	27.93	+	1.72	0.000338	0.0209
chemotaxis (GO:0006935)	556	23	10.09	+	2.28	0.000343	0.0212
taxis (GO:0042330)	558	23	10.13	+	2.27	0.000358	0.022
ameboidal-type cell migration (GO:0001667)	169	11	3.07	+	3.59	0.000402	0.0246
positive regulation of muscle organ development (GO:0048636)	69	7	1.25	+	5.59	0.000411	0.025
positive regulation of striated muscle tissue development (GO:0045844)	69	7	1.25	+	5.59	0.000411	0.025
forebrain generation of neurons (GO:0021872)	69	7	1.25	+	5.59	0.000411	0.0249
heart development (GO:0007507)	528	22	9.58	+	2.3	0.000433	0.0261
telencephalon development (GO:0021537)	260	14	4.72	+	2.97	0.000434	0.026
positive regulation of muscle tissue development (GO:1901863)	70	7	1.27	+	5.51	0.000445	0.0266
response to growth factor (GO:0070848)	532	22	9.65	+	2.28	0.000469	0.028
sensory perception of smell (GO:0007608)	462	0	8.38	-	< 0.01	0.000485	0.0288
developmental growth (GO:0048589)	396	18	7.19	+	2.5	0.000497	0.0294
regulation of plasma membrane bounded cell projection assembly (GO:0120032)	174	11	3.16	+	3.48	0.000507	0.0298
modulation of chemical synaptic transmission (GO:0050804)	450	20	8.17	+	2.45	0.000519	0.0304
regulation of body fluid levels (GO:0050878)	497	21	9.02	+	2.33	0.00052	0.0304
regulation of trans-synaptic signaling (GO:0099177)	451	20	8.18	+	2.44	0.000524	0.0305
MAPK cascade (GO:0000165)	364	17	6.61	+	2.57	0.000529	0.0307
homeostatic process (GO:0042592)	1658	50	30.09	+	1.66	0.000538	0.0311
histone modification (GO:0016570)	365	17	6.62	+	2.57	0.000545	0.0314
negative regulation of biosynthetic process (GO:0009890)	1566	48	28.42	+	1.69	0.000546	0.0313
regulation of cell projection assembly (GO:0060491)	176	11	3.19	+	3.44	0.000554	0.0317
regulation of mRNA polyadenylation (GO:1900363)	18	4	0.33	+	12.25	0.000563	0.0321
negative regulation of macromolecule biosynthetic process (GO:0010558)	1481	46	26.87	+	1.71	0.000567	0.0322
protein modification by small protein conjugation or removal (GO:0070647)	987	34	17.91	+	1.9	0.000569	0.0322
regulation of cell-substrate adhesion (GO:0010810)	206	12	3.74	+	3.21	0.000571	0.0322
positive regulation of histone modification (GO:0031058)	97	8	1.76	+	4.54	0.000587	0.033
growth (GO:0040007)	402	18	7.29	+	2.47	0.000588	0.0329
neuron cellular homeostasis (GO:0070050)	34	5	0.62	+	8.1	0.000613	0.0342
response to organic cyclic compound (GO:0014070)	923	32	16.75	+	1.91	0.000624	0.0347
histone H4 acetylation (GO:0043967)	53	6	0.96	+	6.24	0.000626	0.0347
detection of stimulus (GO:0051606)	693	2	12.58	-	0.16	0.000631	0.0348
negative regulation of macromolecule metabolic process (GO:0010605)	2666	72	48.38	+	1.49	0.000632	0.0348
positive regulation of plasma membrane bounded cell projection assembly (GO:0120034)	99	8	1.8	+	4.45	0.000665	0.0365
forebrain neuron differentiation (GO:0021879)	54	6	0.98	+	6.12	0.000685	0.0375
positive regulation of developmental growth (GO:0048639)	181	11	3.28	+	3.35	0.00069	0.0376
hemopoiesis (GO:0030097)	571	23	10.36	+	2.22	0.000691	0.0375
detection of chemical stimulus involved in sensory perception of smell (GO:0050911)	433	0	7.86	-	< 0.01	0.000695	0.0376
actin filament-based process (GO:0030029)	573	23	10.4	+	2.21	0.000705	0.038
negative regulation of cellular component movement (GO:0051271)	308	15	5.59	+	2.68	0.00074	0.0398
regulation of cell morphogenesis involved in differentiation (GO:0010769)	308	15	5.59	+	2.68	0.00074	0.0396
phosphatidylinositol phosphorylation (GO:0046854)	55	6	1	+	6.01	0.000749	0.04
axon extension (GO:0048675)	36	5	0.65	+	7.65	0.000775	0.0412
negative regulation of cell growth (GO:0030308)	184	11	3.34	+	3.29	0.000785	0.0416
glycosaminoglycan biosynthetic process (GO:0006024)	102	8	1.85	+	4.32	0.000798	0.0422
gland morphogenesis (GO:0022612)	102	8	1.85	+	4.32	0.000798	0.042
regulation of leukocyte differentiation (GO:1902105)	278	14	5.04	+	2.78	0.00081	0.0425
negative regulation of growth (GO:0045926)	246	13	4.46	+	2.91	0.000812	0.0425
in utero embryonic development (GO:0001701)	383	17	6.95	+	2.45	0.000908	0.0473
regulation of cardiac muscle tissue development (GO:0055024)	80	7	1.45	+	4.82	0.00093	0.0483
macromolecule catabolic process (GO:0009057)	1066	35	19.34	+	1.81	0.000934	0.0484
positive regulation of response to stimulus (GO:0048584)	2461	67	44.66	+	1.5	0.000965	0.0498

## Sheet: TableS3C
Table S3C. Enriched GO terms among hypomethylated intragenic-DMGs
GO biological process complete	No. Background	No. Targets	No. Expected	Enr/Depl	Enrichment	Pvalue	FDR
anatomical structure development (GO:0048856)	5422	165	83.93	+	1.97	2.32e-21	3.7e-17
developmental process (GO:0032502)	5862	170	90.74	+	1.87	5.1e-20	4.06e-16
multicellular organism development (GO:0007275)	5026	154	77.8	+	1.98	8.67e-20	4.6e-16
system development (GO:0048731)	4424	139	68.48	+	2.03	3.63e-18	1.44e-14
nervous system development (GO:0007399)	2357	88	36.48	+	2.41	5.78e-15	1.84e-11
multicellular organismal process (GO:0032501)	6973	176	107.94	+	1.63	2.14e-14	5.67e-11
cell development (GO:0048468)	1633	66	25.28	+	2.61	1.17e-12	2.65e-09
cell differentiation (GO:0030154)	3710	111	57.43	+	1.93	1.65e-12	3.28e-09
generation of neurons (GO:0048699)	1550	63	23.99	+	2.63	3.38e-12	5.97e-09
cellular developmental process (GO:0048869)	3806	111	58.91	+	1.88	8.36e-12	1.33e-08
neurogenesis (GO:0022008)	1649	64	25.53	+	2.51	1.62e-11	2.35e-08
animal organ development (GO:0048513)	3197	98	49.49	+	1.98	1.94e-11	2.57e-08
skeletal system development (GO:0001501)	504	30	7.8	+	3.85	9.27e-10	1.13e-06
anatomical structure morphogenesis (GO:0009653)	2153	71	33.33	+	2.13	1.28e-09	1.45e-06
neuron differentiation (GO:0030182)	1012	44	15.66	+	2.81	1.4e-09	1.49e-06
positive regulation of cellular process (GO:0048522)	5465	135	84.59	+	1.6	1.67e-09	1.66e-06
neuron development (GO:0048666)	821	38	12.71	+	2.99	4.18e-09	3.91e-06
negative regulation of cellular process (GO:0048523)	4754	120	73.59	+	1.63	1.06e-08	9.39e-06
central nervous system development (GO:0007417)	975	41	15.09	+	2.72	1.34e-08	1.12e-05
positive regulation of biological process (GO:0048518)	6214	144	96.19	+	1.5	2.94e-08	2.34e-05
cellular component organization (GO:0016043)	5642	134	87.33	+	1.53	3.36e-08	2.54e-05
cellular component organization or biogenesis (GO:0071840)	5830	135	90.24	+	1.5	1.35e-07	9.77e-05
biological adhesion (GO:0022610)	926	37	14.33	+	2.58	2.48e-07	0.000171
movement of cell or subcellular component (GO:0006928)	1535	51	23.76	+	2.15	3.44e-07	0.000219
negative regulation of biological process (GO:0048519)	5333	125	82.55	+	1.51	3.38e-07	0.000224
locomotion (GO:0040011)	1304	46	20.18	+	2.28	3.88e-07	0.000237
regulation of plasma membrane bounded cell projection organization (GO:0120035)	678	30	10.49	+	2.86	4.96e-07	0.000292
regulation of cellular process (GO:0050794)	10981	215	169.98	+	1.26	5.61e-07	0.000319
regulation of cell projection organization (GO:0031344)	687	30	10.63	+	2.82	6.45e-07	0.000331
cell migration (GO:0016477)	949	37	14.69	+	2.52	6.25e-07	0.000331
cell morphogenesis (GO:0000902)	724	31	11.21	+	2.77	6.22e-07	0.000341
cell adhesion (GO:0007155)	920	36	14.24	+	2.53	8.86e-07	0.00044
positive regulation of transcription, DNA-templated (GO:0045893)	1553	50	24.04	+	2.08	1.2e-06	0.000577
cell morphogenesis involved in differentiation (GO:0000904)	562	26	8.7	+	2.99	1.35e-06	0.000633
positive regulation of metabolic process (GO:0009893)	3650	92	56.5	+	1.63	1.44e-06	0.000635
positive regulation of macromolecule metabolic process (GO:0010604)	3375	87	52.24	+	1.67	1.41e-06	0.000641
regulation of cell communication (GO:0010646)	3540	90	54.8	+	1.64	1.54e-06	0.000645
negative regulation of nitrogen compound metabolic process (GO:0051172)	2369	67	36.67	+	1.83	1.53e-06	0.000657
cellular process (GO:0009987)	14575	264	225.61	+	1.17	1.91e-06	0.00074
positive regulation of cellular metabolic process (GO:0031325)	3344	86	51.76	+	1.66	1.9e-06	0.000755
positive regulation of nitrogen compound metabolic process (GO:0051173)	3203	83	49.58	+	1.67	1.89e-06	0.000771
regulation of localization (GO:0032879)	2790	75	43.19	+	1.74	2.3e-06	0.00085
regulation of multicellular organismal process (GO:0051239)	3147	82	48.71	+	1.68	2.28e-06	0.000865
regulation of signaling (GO:0023051)	3581	90	55.43	+	1.62	2.51e-06	0.000907
positive regulation of gene expression (GO:0010628)	2011	59	31.13	+	1.9	2.64e-06	0.000935
cell motility (GO:0048870)	1061	38	16.42	+	2.31	2.77e-06	0.000938
localization of cell (GO:0051674)	1061	38	16.42	+	2.31	2.77e-06	0.000958
regulation of cellular component biogenesis (GO:0044087)	946	35	14.64	+	2.39	3.08e-06	0.00102
negative regulation of cellular metabolic process (GO:0031324)	2567	70	39.73	+	1.76	3.49e-06	0.00113
negative regulation of transcription, DNA-templated (GO:0045892)	1208	41	18.7	+	2.19	3.71e-06	0.00118
positive regulation of RNA biosynthetic process (GO:1902680)	1652	51	25.57	+	1.99	3.85e-06	0.00118
positive regulation of nucleic acid-templated transcription (GO:1903508)	1651	51	25.56	+	2	3.83e-06	0.00119
regulation of biological quality (GO:0065008)	4073	98	63.05	+	1.55	4.04e-06	0.00121
positive regulation of cellular biosynthetic process (GO:0031328)	2007	58	31.07	+	1.87	4.43e-06	0.0013
negative regulation of transcription by RNA polymerase II (GO:0000122)	880	33	13.62	+	2.42	4.89e-06	0.00141
regulation of multicellular organismal development (GO:2000026)	2047	59	31.69	+	1.86	5.09e-06	0.00144
regulation of myeloid leukocyte differentiation (GO:0002761)	121	11	1.87	+	5.87	5.86e-06	0.00163
positive regulation of RNA metabolic process (GO:0051254)	1736	52	26.87	+	1.94	6.53e-06	0.00179
response to wounding (GO:0009611)	578	25	8.95	+	2.79	6.71e-06	0.00181
positive regulation of biosynthetic process (GO:0009891)	2039	58	31.56	+	1.84	7.87e-06	0.00209
cellular component morphogenesis (GO:0032989)	826	31	12.79	+	2.42	9.85e-06	0.00257
negative regulation of nucleic acid-templated transcription (GO:1903507)	1261	41	19.52	+	2.1	1.06e-05	0.00266
negative regulation of cellular macromolecule biosynthetic process (GO:2000113)	1399	44	21.66	+	2.03	1.04e-05	0.00267
negative regulation of RNA biosynthetic process (GO:1902679)	1263	41	19.55	+	2.1	1.08e-05	0.00269
negative regulation of macromolecule metabolic process (GO:0010605)	2666	70	41.27	+	1.7	1.14e-05	0.00279
regulation of cellular component movement (GO:0051270)	1009	35	15.62	+	2.24	1.24e-05	0.003
regulation of leukocyte differentiation (GO:1902105)	278	16	4.3	+	3.72	1.27e-05	0.00302
regulation of biological process (GO:0050789)	11688	220	180.92	+	1.22	1.35e-05	0.00315
regulation of cell adhesion (GO:0030155)	684	27	10.59	+	2.55	1.4e-05	0.00323
biological regulation (GO:0065007)	12387	230	191.74	+	1.2	1.44e-05	0.00326
regulation of cellular component organization (GO:0051128)	2491	66	38.56	+	1.71	1.46e-05	0.00327
regulation of signal transduction (GO:0009966)	3154	79	48.82	+	1.62	1.54e-05	0.00339
positive regulation of nucleobase-containing compound metabolic process (GO:0045935)	1897	54	29.36	+	1.84	1.6e-05	0.00349
regulation of cell motility (GO:2000145)	926	33	14.33	+	2.3	1.66e-05	0.00357
negative regulation of metabolic process (GO:0009892)	2918	74	45.17	+	1.64	1.76e-05	0.00373
Unclassified (UNCLASSIFIED)	3156	23	48.85	-	0.47	1.96e-05	0.00394
regulation of developmental process (GO:0050793)	2592	68	40.12	+	1.69	1.94e-05	0.004
biological_process (GO:0008150)	17840	302	276.15	+	1.09	1.96e-05	0.004
regulation of cell migration (GO:0030334)	861	31	13.33	+	2.33	1.92e-05	0.00401
connective tissue development (GO:0061448)	227	14	3.51	+	3.98	2.16e-05	0.00429
negative regulation of RNA metabolic process (GO:0051253)	1354	42	20.96	+	2	2.27e-05	0.00447
positive regulation of macromolecule biosynthetic process (GO:0010557)	1919	54	29.7	+	1.82	2.65e-05	0.00514
cartilage development (GO:0051216)	175	12	2.71	+	4.43	3.17e-05	0.00607
regulation of transcription by RNA polymerase II (GO:0006357)	2294	61	35.51	+	1.72	3.43e-05	0.00649
regulation of locomotion (GO:0040012)	998	34	15.45	+	2.2	3.53e-05	0.0066
regulation of cell differentiation (GO:0045595)	1824	51	28.23	+	1.81	4.45e-05	0.00823
negative regulation of macromolecule biosynthetic process (GO:0010558)	1481	44	22.92	+	1.92	4.61e-05	0.00824
glycosaminoglycan metabolic process (GO:0030203)	153	11	2.37	+	4.64	4.52e-05	0.00825
regulation of anatomical structure morphogenesis (GO:0022603)	1077	35	16.67	+	2.1	4.57e-05	0.00825
tissue development (GO:0009888)	1762	50	27.27	+	1.83	4.85e-05	0.00856
synapse organization (GO:0050808)	280	15	4.33	+	3.46	5.18e-05	0.00904
localization (GO:0051179)	5765	123	89.24	+	1.38	5.85e-05	0.01
positive regulation of myeloid leukocyte differentiation (GO:0002763)	58	7	0.9	+	7.8	5.85e-05	0.0101
negative regulation of cellular biosynthetic process (GO:0031327)	1539	45	23.82	+	1.89	6.27e-05	0.0106
regulation of nitrogen compound metabolic process (GO:0051171)	5839	124	90.38	+	1.37	6.32e-05	0.0106
negative regulation of nucleobase-containing compound metabolic process (GO:0045934)	1456	43	22.54	+	1.91	6.49e-05	0.0108
forebrain development (GO:0030900)	393	18	6.08	+	2.96	6.67e-05	0.0109
negative regulation of biosynthetic process (GO:0009890)	1566	45	24.24	+	1.86	7.54e-05	0.0122
mucopolysaccharide metabolic process (GO:1903510)	108	9	1.67	+	5.38	7.77e-05	0.0124
aminoglycan metabolic process (GO:0006022)	163	11	2.52	+	4.36	7.72e-05	0.0124
animal organ morphogenesis (GO:0009887)	972	32	15.05	+	2.13	9.15e-05	0.0144
cell morphogenesis involved in neuron differentiation (GO:0048667)	443	19	6.86	+	2.77	9.65e-05	0.015
wound healing (GO:0042060)	485	20	7.51	+	2.66	0.000106	0.016
regulation of response to stimulus (GO:0048583)	4331	97	67.04	+	1.45	0.000105	0.016
neuron projection development (GO:0031175)	680	25	10.53	+	2.38	0.000105	0.0162
positive regulation of transcription by RNA polymerase II (GO:0045944)	1212	37	18.76	+	1.97	0.00011	0.0162
tube development (GO:0035295)	855	29	13.23	+	2.19	0.00011	0.0163
negative regulation of gene expression (GO:0010629)	1738	48	26.9	+	1.78	0.000109	0.0163
regulation of catalytic activity (GO:0050790)	2342	60	36.25	+	1.66	0.000125	0.0183
bone development (GO:0060348)	204	12	3.16	+	3.8	0.000127	0.0184
regulation of plasma membrane bounded cell projection assembly (GO:0120032)	174	11	2.69	+	4.08	0.000133	0.0191
positive regulation of molecular function (GO:0044093)	1797	49	27.82	+	1.76	0.000135	0.0191
regulation of macromolecule metabolic process (GO:0060255)	6160	128	95.35	+	1.34	0.000136	0.0191
cell growth (GO:0016049)	91	8	1.41	+	5.68	0.000137	0.0192
negative regulation of developmental process (GO:0051093)	954	31	14.77	+	2.1	0.000143	0.0196
regulation of cellular metabolic process (GO:0031323)	6216	129	96.22	+	1.34	0.000141	0.0196
regulation of cell projection assembly (GO:0060491)	176	11	2.72	+	4.04	0.000147	0.0199
plasma membrane bounded cell projection morphogenesis (GO:0120039)	498	20	7.71	+	2.59	0.000149	0.02
regulation of cell morphogenesis (GO:0022604)	499	20	7.72	+	2.59	0.000152	0.0204
cell projection morphogenesis (GO:0048858)	502	20	7.77	+	2.57	0.000165	0.0216
negative regulation of cell adhesion (GO:0007162)	277	14	4.29	+	3.27	0.000164	0.0217
positive regulation of leukocyte differentiation (GO:1902107)	149	10	2.31	+	4.34	0.00017	0.0221
urogenital system development (GO:0001655)	319	15	4.94	+	3.04	0.000204	0.0264
positive regulation of cell migration (GO:0030335)	511	20	7.91	+	2.53	0.000206	0.0264
regulation of protein phosphorylation (GO:0001932)	1448	41	22.41	+	1.83	0.000247	0.0314
regulation of granulocyte differentiation (GO:0030852)	17	4	0.26	+	15.2	0.000258	0.0326
diencephalon development (GO:0021536)	76	7	1.18	+	5.95	0.000276	0.0346
negative regulation of cellular protein metabolic process (GO:0032269)	1039	32	16.08	+	1.99	0.000278	0.0346
cell part morphogenesis (GO:0032990)	524	20	8.11	+	2.47	0.000282	0.0348
regulation of phosphorus metabolic process (GO:0051174)	1794	48	27.77	+	1.73	0.000295	0.0361
modulation of chemical synaptic transmission (GO:0050804)	450	18	6.97	+	2.58	0.000331	0.0402
regulation of regulated secretory pathway (GO:1903305)	163	10	2.52	+	3.96	0.000335	0.0404
regulation of trans-synaptic signaling (GO:0099177)	451	18	6.98	+	2.58	0.00034	0.0407
positive regulation of cellular component movement (GO:0051272)	553	21	8.56	+	2.45	0.000344	0.0409
head development (GO:0060322)	784	26	12.14	+	2.14	0.000351	0.0414
regulation of RNA metabolic process (GO:0051252)	3785	85	58.59	+	1.45	0.000355	0.0415
neuron projection morphogenesis (GO:0048812)	494	19	7.65	+	2.48	0.000364	0.0423
stem cell development (GO:0048864)	80	7	1.24	+	5.65	0.000369	0.0425
respiratory system development (GO:0060541)	198	11	3.06	+	3.59	0.000383	0.0435
axon extension (GO:0048675)	36	5	0.56	+	8.97	0.000381	0.0436
brain development (GO:0007420)	739	25	11.44	+	2.19	0.000388	0.0437
gland development (GO:0048732)	417	17	6.45	+	2.63	0.000392	0.0439
regulation of neuron differentiation (GO:0045664)	663	23	10.26	+	2.24	0.000397	0.0439
regulation of transport (GO:0051049)	1877	49	29.05	+	1.69	0.000395	0.0439
positive regulation of locomotion (GO:0040017)	568	21	8.79	+	2.39	0.000405	0.0444
hematopoietic or lymphoid organ development (GO:0048534)	621	22	9.61	+	2.29	0.000426	0.0451
axonogenesis (GO:0007409)	381	16	5.9	+	2.71	0.000425	0.0453
negative regulation of protein metabolic process (GO:0051248)	1108	33	17.15	+	1.92	0.000422	0.0453
regulation of primary metabolic process (GO:0080090)	6023	123	93.23	+	1.32	0.000421	0.0455
hemopoiesis (GO:0030097)	571	21	8.84	+	2.38	0.000421	0.0458
regulation of phosphate metabolic process (GO:0019220)	1793	47	27.75	+	1.69	0.000445	0.0469
negative regulation of cellular component movement (GO:0051271)	308	14	4.77	+	2.94	0.000458	0.0479
regulation of neurogenesis (GO:0050767)	827	27	12.8	+	2.11	0.000467	0.0485
behavior (GO:0007610)	581	21	8.99	+	2.34	0.000486	0.0495
chondrocyte differentiation (GO:0002062)	84	7	1.3	+	5.38	0.000485	0.0498
regulation of phosphorylation (GO:0042325)	1600	43	24.77	+	1.74	0.000484	0.05
