# Supplementary material for: Genome-Wide Assessment of DNA Methylation in Chicken Cardiac Tissue Exposed to Different Incubation Temperatures and CO2 Levels
Source: Front Genet. 2020 Oct 28;11:558189. doi: 10.3389/fgene.2020.558189 (PMC7655987; doi:10.3389/fgene.2020.558189)
Supplement: Supplementary file 7 [file Table_4.XLSX]

## Sheet: TableS4A
Table S4A. Enriched binding motifs among hypermethylated regions
rank	motif_DB	motif_ID	motif_alt_ID	consensus	p-value	adj_p-value	E-value	tests	FASTA_max	pos	neg	PWM_min	TP	%TP	FP	%FP\
1	db/MOUSE/uniprobe_mouse.meme	UP00078_2	Arid3a_secondary	NNVVRTATCRDRWHD	5.14e-54	5.78e-51	1.04e-47	1124	1121	1121	10000	1.11	280	24.98	833	8.33\
2	db/EUKARYOTE/jolma2013.meme	NFIX_full_3		NDTGCCAAN	5.62e-54	8.58e-51	1.55e-47	1527	1121	1121	10000	1.04	341	30.42	1183	11.83\
3	db/EUKARYOTE/jolma2013.meme	TCF4_full		HRCACCTGBN	6.07e-52	1.79e-48	3.24e-45	2956	1121	1121	10000	1.08	512	45.67	2366	23.66\
4	db/MOUSE/uniprobe_mouse.meme	UP00014_2	Sox17_secondary	VHNCMCATTCATRNRAD	2.15e-51	2.06e-48	3.73e-45	960	1121	1121	10000	1.25	249	22.21	697	6.97\
5	db/MOUSE/uniprobe_mouse.meme	UP00013_2	Gabpa_secondary	CYNKYWTCCSMYBNVN	1.61e-50	5.3e-47	9.57e-44	3292	1121	1121	10000	1.12	535	47.73	2566	25.66\
6	db/MOUSE/uniprobe_mouse.meme	UP00096_2	Sox13_secondary	DWDHTGGGTGGGNAHHK	3.2e-49	4.23e-46	7.64e-43	1323	1121	1121	10000	1.18	302	26.94	1016	10.16\
7	db/MOUSE/uniprobe_mouse.meme	UP00091_2	Sox5_secondary	NHDCATMATTDASNN	7.59e-47	9.03e-44	1.63e-40	1189	1121	1121	10000	1.21	271	24.17	869	8.69\
8	db/MOUSE/uniprobe_mouse.meme	UP00058_2	Tcf3_secondary	NSSSBAAWAWAAAWN	1.32e-45	2.28e-42	4.12e-39	1730	1121	1121	10000	1.08	351	31.31	1369	13.69\
9	db/EUKARYOTE/jolma2013.meme	NFIX_full_2		NNTGCCAAN	1.43e-42	2.63e-39	4.75e-36	1839	1121	1121	10000	1.58	267	23.82	902	9.02\
10	db/JASPAR/JASPAR2018_CORE_vertebrates_non-redundant.meme	MA0671.1	NFIX	NNTGCCAAN	2.01e-42	3.69e-39	6.67e-36	1838	1121	1121	10000	1.59	267	23.82	904	9.04\
11	db/MOUSE/uniprobe_mouse.meme	UP00074_2	Isgf3g_secondary	GVAAAACABDACYD	1.1e-41	1.67e-38	3.01e-35	1519	1121	1121	10000	1.12	315	28.1	1204	12.04\
12	db/MOUSE/uniprobe_mouse.meme	UP00031_2	Zbtb3_secondary	CWATCACTGGYADNWD	5.82e-41	5.1e-38	9.22e-35	876	1121	1121	10000	1.2	218	19.45	650	6.50\
13	db/JASPAR/JASPAR2018_CORE_vertebrates_non-redundant.meme	MA0623.1	Neurog1	DCCATATGKB	8.49e-41	6.81e-38	1.23e-34	802	1121	1121	10000	1.07	207	18.47	594	5.94\
14	db/MOUSE/uniprobe_mouse.meme	UP00075_2	Sox15_secondary	BTNAATGWMATTYVA	3.4e-40	3.6e-37	6.51e-34	1061	1121	1121	10000	1.22	242	21.59	791	7.91\
15	db/MOUSE/uniprobe_mouse.meme	UP00041_2	Foxj1_secondary	WNVTCAYAACAABRM	2.03e-39	2.31e-36	4.17e-33	1135	1121	1121	10000	1.26	246	21.94	824	8.24\
16	db/MOUSE/uniprobe_mouse.meme	UP00053_2	Rxra_secondary	KCRCRWAGKTYRNDHN	2.74e-39	2.96e-36	5.36e-33	1080	1121	1121	10000	1.17	239	21.32	786	7.86\
17	db/MOUSE/uniprobe_mouse.meme	UP00064_2	Sox18_secondary	RBRSTRAATTYADDHN	4.38e-39	4.79e-36	8.67e-33	1094	1121	1121	10000	1.15	248	22.12	840	8.40\
18	db/JASPAR/JASPAR2018_CORE_vertebrates_non-redundant.meme	MA0002.2	RUNX1	BBYTGTGGTTT	8.15e-38	8.17e-35	1.48e-31	1003	1121	1121	10000	1.11	232	20.7	766	7.66\
19	db/EUKARYOTE/jolma2013.meme	NRL_DBD		DWWNTGCTGAC	2.78e-37	3.44e-34	6.22e-31	1239	1121	1121	10000	1.13	259	23.1	930	9.30\
20	db/MOUSE/uniprobe_mouse.meme	UP00051_2	Sox8_secondary	DCATTCATGWNANV	1.08e-36	8.07e-34	1.46e-30	748	1121	1121	10000	1.14	191	17.04	557	5.57\
21	db/JASPAR/JASPAR2018_CORE_vertebrates_non-redundant.meme	MA1109.1	NEUROD1	NRACAGATGGYNN	1.51e-36	1.02e-33	1.85e-30	677	1121	1121	10000	1.25	170	15.17	452	4.52\
22	db/JASPAR/JASPAR2018_CORE_vertebrates_non-redundant.meme	MA0739.1	Hic1	RTGCCAACY	9.44e-37	1.26e-33	2.27e-30	1330	1121	1121	10000	1.14	257	22.93	926	9.26\
23	db/JASPAR/JASPAR2018_CORE_vertebrates_non-redundant.meme	MA0842.1	NRL	DWWNTGCTGAC	2.03e-36	2.48e-33	4.49e-30	1225	1121	1121	10000	1.12	256	22.84	925	9.25\
24	db/EUKARYOTE/jolma2013.meme	Hic1_DBD_2		RTGCCAACY	2.83e-36	3.81e-33	6.88e-30	1347	1121	1121	10000	1.21	246	21.94	868	8.68\
25	db/MOUSE/uniprobe_mouse.meme	UP00045_2	Mafb_secondary	NRNTTGCAAAAWWDT	8.09e-36	7.28e-33	1.32e-29	899	1121	1121	10000	1.27	213	19	686	6.86\
26	db/JASPAR/JASPAR2018_CORE_vertebrates_non-redundant.meme	MA0109.1	HLTF	NHMCWTDKNN	7.94e-36	1.07e-32	1.94e-29	1349	1121	1121	10000	1.21	261	23.28	964	9.64\
27	db/EUKARYOTE/jolma2013.meme	IRX5_DBD		NWACAYRACAWG	1.41e-35	1.19e-32	2.15e-29	842	1121	1121	10000	1.16	200	17.84	618	6.18\
28	db/JASPAR/JASPAR2018_CORE_vertebrates_non-redundant.meme	MA1115.1	POU5F1	WHATGCAAATN	2.6e-35	1.72e-32	3.1e-29	661	1121	1121	10000	1.13	174	15.52	485	4.85\
29	db/MOUSE/uniprobe_mouse.meme	UP00069_1	Sox1_primary	HWDYAATTCAWTAHDK	1.46e-34	8.78e-32	1.59e-28	603	1121	1121	10000	1.63	154	13.74	394	3.94\
30	db/MOUSE/uniprobe_mouse.meme	UP00054_2	Tcf7_secondary	MBKTATTANAAAHHN	7.02e-34	7.92e-31	1.43e-27	1129	1121	1121	10000	1.19	241	21.5	874	8.74\
31	db/MOUSE/uniprobe_mouse.meme	UP00034_2	Sox7_secondary	GTVSWAATTGTVTGNGNNNKNN	1.24e-33	9.44e-31	1.71e-27	760	1121	1121	10000	1.38	187	16.68	572	5.72\
32	db/MOUSE/uniprobe_mouse.meme	UP00086_2	Irf3_secondary	RKAGAAWGGDSCDN	6.09e-33	1.08e-29	1.95e-26	1773	1121	1121	10000	1.18	313	27.92	1343	13.43\
33	db/EUKARYOTE/jolma2013.meme	HIC2_DBD		RTGCCCRSB	4.66e-33	1.1e-29	1.99e-26	2361	1121	1121	10000	1.06	397	35.41	1921	19.21\
34	db/JASPAR/JASPAR2018_CORE_vertebrates_non-redundant.meme	MA0738.1	HIC2	RTGCCCRSB	9.12e-33	2.14e-29	3.87e-26	2351	1121	1121	10000	1.07	394	35.15	1906	19.06\
35	db/MOUSE/uniprobe_mouse.meme	UP00097_2	Mtf1_secondary	ANATAWGAAAWANV	1.57e-32	2.25e-29	4.06e-26	1431	1121	1121	10000	1.19	279	24.89	1130	11.30\
36	db/EUKARYOTE/jolma2013.meme	Hoxd3_DBD		NNYAATTAVN	3.98e-32	4.06e-29	7.33e-26	1019	1121	1121	10000	1.2	210	18.73	719	7.19\
37	db/EUKARYOTE/jolma2013.meme	HOXD8_DBD		VHWAATTARM	5.06e-32	6.45e-29	1.17e-25	1276	1121	1121	10000	1.14	253	22.57	976	9.76\
38	db/MOUSE/uniprobe_mouse.meme	UP00085_2	Sfpi1_secondary	HHAWTTMVGGAACC	6.05e-32	7.28e-29	1.32e-25	1202	1121	1121	10000	1.21	239	21.32	892	8.92\
39	db/MOUSE/uniprobe_mouse.meme	UP00101_2	Sox12_secondary	VVNBASACAAAGRADT	8.21e-32	9.17e-29	1.66e-25	1116	1121	1121	10000	1.49	222	19.8	793	7.93\
40	db/EUKARYOTE/jolma2013.meme	MEOX2_DBD_1		DSTAATTAWN	1.22e-31	1.01e-28	1.83e-25	832	1121	1121	10000	1.1	193	17.22	630	6.30\
41	db/JASPAR/JASPAR2018_CORE_vertebrates_non-redundant.meme	MA0161.2	NFIC	NNCTTGGCANN	1.69e-31	1.03e-28	1.86e-25	607	1121	1121	10000	1.25	146	13.02	386	3.86\
42	db/MOUSE/uniprobe_mouse.meme	UP00061_2	Foxl1_secondary	ADATYAWAACAAMANM	4.56e-31	3.36e-28	6.07e-25	737	1121	1121	10000	1.51	174	15.52	534	5.34\
43	db/MOUSE/uniprobe_mouse.meme	UP00077_2	Srf_secondary	STWNAAAAAAAAMVNNH	9.41e-31	1.07e-27	1.93e-24	1136	1121	1121	10000	1.37	237	21.14	899	8.99\
44	db/JASPAR/JASPAR2018_CORE_vertebrates_non-redundant.meme	MA0706.1	MEOX2	DSTAATTAWN	1.52e-30	1.24e-27	2.24e-24	818	1121	1121	10000	1.08	190	16.95	628	6.28\
45	db/MOUSE/uniprobe_mouse.meme	UP00073_2	Foxa2_secondary	VVWAATAACAAANSN	1.21e-30	1.51e-27	2.73e-24	1250	1121	1121	10000	1.19	252	22.48	993	9.93\
46	db/MOUSE/uniprobe_mouse.meme	UP00059_2	Arid5a_secondary	NNYNMAATACGRDWBVA	5.36e-30	4.68e-27	8.47e-24	874	1121	1121	10000	1.28	194	17.31	658	6.58\
47	db/MOUSE/uniprobe_mouse.meme	UP00028_2	Tcfap2e_secondary	HRCNNRAAAAAAWR	3.41e-30	5.21e-27	9.41e-24	1528	1121	1121	10000	1.2	286	25.51	1218	12.18\
48	db/MOUSE/uniprobe_mouse.meme	UP00037_2	Zfp105_secondary	NYGVKTCAATAABTYKD	1.32e-29	7.22e-27	1.31e-23	546	1121	1121	10000	1.36	145	12.93	401	4.01\
49	db/MOUSE/uniprobe_mouse.meme	UP00099_2	Ascl2_secondary	BYVWCCCCDCCCNRBH	2.9e-30	8.63e-27	1.56e-23	2979	1121	1121	10000	1.09	467	41.66	2511	25.11\
50	db/EUKARYOTE/jolma2013.meme	FIGLA_DBD		WMCACCTGKW	3.59e-29	4.06e-26	7.35e-23	1133	1121	1121	10000	1.16	225	20.07	852	8.52\
51	db/JASPAR/JASPAR2018_CORE_vertebrates_non-redundant.meme	MA0092.1	Hand1::Tcf3	BRTCTGGMWT	1.64e-28	1.15e-25	2.08e-22	704	1121	1121	10000	1.18	160	14.27	491	4.91\
52	db/JASPAR/JASPAR2018_CORE_vertebrates_non-redundant.meme	MA0065.2	Pparg::Rxra	STRGGGCARAGGKCA	2.23e-28	2.06e-25	3.72e-22	924	1121	1121	10000	1.24	200	17.84	716	7.16\
53	db/JASPAR/JASPAR2018_CORE_vertebrates_non-redundant.meme	MA0820.1	FIGLA	WMCACCTGKW	2.3e-28	2.58e-25	4.67e-22	1123	1121	1121	10000	1.16	221	19.71	841	8.41\
54	db/EUKARYOTE/jolma2013.meme	DLX2_DBD		NYAATTAN	4.3e-28	4.97e-25	8.98e-22	1156	1121	1121	10000	1.05	233	20.79	919	9.19\
55	db/MOUSE/uniprobe_mouse.meme	UP00039_2	Foxj3_secondary	NDNANCAWAACAWWDVN	8.37e-28	6.28e-25	1.14e-21	751	1121	1121	10000	1.48	163	14.54	516	5.16\
56	db/MOUSE/uniprobe_mouse.meme	UP00148_1	Hdx_3845.3	NNKDNGAAATCATNBHM	1.25e-27	8.86e-25	1.6e-21	711	1121	1121	10000	1.27	167	14.9	540	5.40\
57	db/EUKARYOTE/jolma2013.meme	Foxk1_DBD_2		RTAAACA	6.27e-28	8.87e-25	1.6e-21	1416	1121	1121	10000	1.17	259	23.1	1086	10.86\
58	db/MOUSE/uniprobe_mouse.meme	UP00016_2	Sry_secondary	HNDNNRAACAATDRVHG	1.26e-27	1.22e-24	2.21e-21	973	1121	1121	10000	1.2	205	18.29	757	7.57\
59	db/MOUSE/uniprobe_mouse.meme	UP00064_1	Sox18_primary	YWBHATTGTTNTMWHH	3.35e-27	2e-24	3.62e-21	598	1121	1121	10000	1.34	149	13.29	449	4.49\
60	db/EUKARYOTE/jolma2013.meme	UNCX_DBD_1		NTAATYBAATTAN	4.9e-27	2.96e-24	5.35e-21	604	1121	1121	10000	1.23	149	13.29	451	4.51\
61	db/EUKARYOTE/jolma2013.meme	HOXB5_DBD		NNYMATTADN	3.03e-27	3.06e-24	5.54e-21	1011	1121	1121	10000	1.07	211	18.82	799	7.99\
62	db/MOUSE/uniprobe_mouse.meme	UP00020_2	Atf1_secondary	SDATGACGADYAWN	6.65e-27	4.45e-24	8.04e-21	669	1121	1121	10000	1.17	159	14.18	506	5.06\
63	db/MOUSE/uniprobe_mouse.meme	UP00071_2	Sox21_secondary	NVYSWATTGTTCNNNNV	7.14e-27	5.11e-24	9.24e-21	716	1121	1121	10000	1.55	149	13.29	453	4.53\
64	db/MOUSE/uniprobe_mouse.meme	UP00094_2	Zfp128_secondary	NGTATAYDTATAMN	1.1e-26	9.19e-24	1.66e-20	833	1121	1121	10000	1.21	183	16.32	643	6.43\
65	db/MOUSE/uniprobe_mouse.meme	UP00090_2	Elf3_secondary	GBTCHAAAAAAAAMYNY	3.28e-26	3.26e-23	5.9e-20	993	1121	1121	10000	1.54	198	17.66	738	7.38\
66	db/EUKARYOTE/jolma2013.meme	VAX1_DBD		YTAATTAH	6.62e-26	6.16e-23	1.11e-19	931	1121	1121	10000	1.07	196	17.48	731	7.31\
67	db/MOUSE/uniprobe_mouse.meme	UP00046_2	Tcfe2a_secondary	NRRKSCAGATGKYHBSR	1.29e-25	6.6e-23	1.19e-19	512	1121	1121	10000	1.42	121	10.79	325	3.25\
68	db/EUKARYOTE/jolma2013.meme	IRX2_DBD		NWACAYGACAWG	1.53e-25	9.53e-23	1.72e-19	621	1121	1121	10000	1.16	147	13.11	459	4.59\
69	db/MOUSE/uniprobe_mouse.meme	UP00185_1	Pbx1_3203.1	HYAYMCATCAAWHWWNV	1.89e-25	9.95e-23	1.8e-19	527	1121	1121	10000	1.33	134	11.95	392	3.92\
70	db/EUKARYOTE/jolma2013.meme	TEAD1_full_1		YRCATTCCWH	1.63e-25	1.27e-22	2.29e-19	781	1121	1121	10000	1.09	173	15.43	603	6.03\
71	db/JASPAR/JASPAR2018_CORE_vertebrates_non-redundant.meme	MA0722.1	VAX1	YTAATTAH	1.77e-25	1.64e-22	2.97e-19	927	1121	1121	10000	1.07	194	17.31	726	7.26\
72	db/JASPAR/JASPAR2018_CORE_vertebrates_non-redundant.meme	MA1142.1	FOSL1::JUND	NRTGACTCAT	1.94e-25	1.66e-22	3.01e-19	856	1121	1121	10000	1.1	182	16.24	656	6.56\
73	db/JASPAR/JASPAR2018_CORE_vertebrates_non-redundant.meme	MA0090.2	TEAD1	YRCATTCCWH	5.78e-25	4.42e-22	7.99e-19	764	1121	1121	10000	1.07	170	15.17	594	5.94\
74	db/MOUSE/uniprobe_mouse.meme	UP00036_2	Myf6_secondary	VNNRACAGVCGCRCC	1.88e-25	4.68e-22	8.47e-19	2488	1121	1121	10000	1.08	395	35.24	2093	20.93\
75	db/MOUSE/uniprobe_mouse.meme	UP00035_1	Hic1_primary	NBBATGCCAACCTRYH	1.71e-24	6.57e-22	1.19e-18	383	1121	1121	10000	1.25	108	9.63	274	2.74\
76	db/EUKARYOTE/jolma2013.meme	LBX2_DBD_1		CTBRANSTRATTA	1.21e-24	6.64e-22	1.2e-18	550	1121	1121	10000	1.14	136	12.13	412	4.12\
77	db/EUKARYOTE/jolma2013.meme	Meox2_DBD		NTAATKAN	9.73e-25	6.95e-22	1.26e-18	714	1121	1121	10000	1.05	162	14.45	552	5.52\
78	db/JASPAR/JASPAR2018_CORE_vertebrates_non-redundant.meme	MA0130.1	ZNF354C	MTCCAC	3.66e-25	7.28e-22	1.32e-18	1986	1121	1121	10000	1.06	312	27.83	1500	15.00\
79	db/MOUSE/uniprobe_mouse.meme	UP00025_2	Foxk1_secondary	MHAAYMAYAACAHHN	1.06e-24	7.47e-22	1.35e-18	707	1121	1121	10000	1.36	154	13.74	508	5.08\
80	db/JASPAR/JASPAR2018_CORE_vertebrates_non-redundant.meme	MA0612.1	EMX1	VYTAATKASB	1.07e-24	7.82e-22	1.41e-18	728	1121	1121	10000	1.12	161	14.36	547	5.47\
81	db/EUKARYOTE/jolma2013.meme	DLX1_DBD		NVYAATTANN	9.51e-25	8.69e-22	1.57e-18	914	1121	1121	10000	1.08	191	17.04	720	7.20\
82	db/JASPAR/JASPAR2018_CORE_vertebrates_non-redundant.meme	MA0662.1	MIXL1	NBYAATTAVN	1.35e-24	1.18e-21	2.13e-18	875	1121	1121	10000	1.11	183	16.32	675	6.75\
83	db/EUKARYOTE/jolma2013.meme	MIXL1_full		NBYAATTAVN	2.59e-24	2.31e-21	4.18e-18	892	1121	1121	10000	1.15	179	15.97	656	6.56\
84	db/EUKARYOTE/jolma2013.meme	VAX2_DBD		YTAATTAB	2.8e-24	2.44e-21	4.41e-18	872	1121	1121	10000	1.06	184	16.41	686	6.86\
85	db/MOUSE/uniprobe_mouse.meme	UP00055_2	Hbp1_secondary	DDKYCCCATTGTVNABN	3.15e-24	2.61e-21	4.73e-18	831	1121	1121	10000	1.56	163	14.54	565	5.65\
86	db/MOUSE/uniprobe_mouse.meme	UP00027_2	Osr1_secondary	RHHHGCTACYWRMDNN	4.29e-24	2.64e-21	4.78e-18	616	1121	1121	10000	1.2	145	12.93	467	4.67\
87	db/EUKARYOTE/jolma2013.meme	TEAD4_DBD		NRCATTCCWN	4.06e-24	2.67e-21	4.83e-18	658	1121	1121	10000	1.07	152	13.56	505	5.05\
88	db/MOUSE/uniprobe_mouse.meme	UP00038_2	Spdef_secondary	DWNNACATCCTAKWAR	5.62e-24	2.74e-21	4.95e-18	487	1121	1121	10000	1.25	124	11.06	358	3.58\
89	db/JASPAR/JASPAR2018_CORE_vertebrates_non-redundant.meme	MA0879.1	Dlx1	NVTAATTANN	4.37e-24	3.93e-21	7.11e-18	900	1121	1121	10000	1.09	187	16.68	707	7.07\
90	db/MOUSE/uniprobe_mouse.meme	UP00052_2	Osr2_secondary	ANHTGCTACYTRMWNV	6.21e-24	4.16e-21	7.51e-18	669	1121	1121	10000	1.25	149	13.29	491	4.91\
91	db/MOUSE/uniprobe_mouse.meme	UP00024_2	Glis2_secondary	HDTATTAWTAAAGV	5.04e-24	4.59e-21	8.3e-18	912	1121	1121	10000	1.26	188	16.77	714	7.14\
92	db/JASPAR/JASPAR2018_CORE_vertebrates_non-redundant.meme	MA0809.1	TEAD4	NRCATTCCWN	1.03e-23	6.62e-21	1.2e-17	644	1121	1121	10000	1.07	149	13.29	494	4.94\
93	db/JASPAR/JASPAR2018_CORE_vertebrates_non-redundant.meme	MA1150.1	RORB	AWWTRGGTCAH	1.47e-23	7.28e-21	1.32e-17	494	1121	1121	10000	1.11	125	11.15	368	3.68\
94	db/MOUSE/uniprobe_mouse.meme	UP00012_1	Bbx_primary	WAATTCAWTGAABWD	1.88e-23	7.73e-21	1.4e-17	412	1121	1121	10000	1.37	111	9.9	299	2.99\
95	db/EUKARYOTE/jolma2013.meme	POU3F3_DBD_3		WTRAATAWKHAW	1.22e-23	9.59e-21	1.73e-17	787	1121	1121	10000	1.14	170	15.17	614	6.14\
96	db/MOUSE/uniprobe_mouse.meme	UP00099_1	Ascl2_primary	NKYARCAGCTGCYVHHK	7.29e-24	1e-20	1.81e-17	1373	1121	1121	10000	1.29	245	21.86	1075	10.75\
97	db/JASPAR/JASPAR2018_CORE_vertebrates_non-redundant.meme	MA0723.1	VAX2	YTAATTAB	1.71e-23	1.48e-20	2.68e-17	865	1121	1121	10000	1.06	181	16.15	681	6.81\
98	db/JASPAR/JASPAR2018_CORE_vertebrates_non-redundant.meme	MA1123.1	TWIST1	NNDCCAGATGTBN	4.49e-23	2.2e-20	3.98e-17	491	1121	1121	10000	1.26	119	10.62	343	3.43\
99	db/MOUSE/uniprobe_mouse.meme	UP00037_1	Zfp105_primary	HDYAAAHAAMAADAD	2.86e-23	2.41e-20	4.36e-17	842	1121	1121	10000	1.3	176	15.7	655	6.55\
100	db/MOUSE/uniprobe_mouse.meme	UP00051_1	Sox8_primary	NDATBWATTGTTHWDWW	5.24e-23	2.68e-20	4.85e-17	512	1121	1121	10000	1.41	127	11.33	385	3.85\
101	db/JASPAR/JASPAR2018_CORE_vertebrates_non-redundant.meme	MA0675.1	NKX6-2	NYMATTAA	2.94e-23	2.77e-20	5.01e-17	942	1121	1121	10000	1.08	190	16.95	739	7.39\
102	db/MOUSE/uniprobe_mouse.meme	UP00255_1	Dbx1_3486.1	YARTWAATTAWTAAWNR	4.31e-23	3.01e-20	5.44e-17	698	1121	1121	10000	1.55	156	13.92	542	5.42\
103	db/MOUSE/uniprobe_mouse.meme	UP00012_2	Bbx_secondary	HVWNNGTTAACASHNRV	4.17e-23	3.09e-20	5.59e-17	742	1121	1121	10000	1.21	162	14.45	576	5.76\
104	db/EUKARYOTE/jolma2013.meme	NKX6-2_full		NYMATTAA	3.46e-23	3.3e-20	5.96e-17	953	1121	1121	10000	1.19	183	16.32	698	6.98\
105	db/EUKARYOTE/jolma2013.meme	POU2F3_DBD_2		ATGMATATKCAW	6.86e-23	3.76e-20	6.79e-17	548	1121	1121	10000	1.47	125	11.15	376	3.76\
106	db/JASPAR/JASPAR2018_CORE_vertebrates_non-redundant.meme	MA0902.1	HOXB2	NNTMATTANN	4.92e-23	4.02e-20	7.27e-17	817	1121	1121	10000	1.17	167	14.9	606	6.06\
107	db/JASPAR/JASPAR2018_CORE_vertebrates_non-redundant.meme	MA0089.1	MAFG::NFE2L1	NATGAC	6.69e-23	5.6e-20	1.01e-16	837	1121	1121	10000	1.03	176	15.7	661	6.61\
108	db/EUKARYOTE/jolma2013.meme	Rhox11_DBD		YGCTGTWAH	4.42e-23	5.88e-20	1.06e-16	1331	1121	1121	10000	1.44	211	18.82	872	8.72\
109	db/MOUSE/uniprobe_mouse.meme	UP00062_2	Sox4_secondary	VNWDRAATTGTTNNRNA	1.34e-22	6.28e-20	1.14e-16	470	1121	1121	10000	2	104	9.28	274	2.74\
110	db/EUKARYOTE/jolma2013.meme	HMX3_DBD		RVCAMTTAAHV	7.35e-23	7.34e-20	1.33e-16	999	1121	1121	10000	1.1	198	17.66	795	7.95\
111	db/EUKARYOTE/jolma2013.meme	HOXB2_DBD		NNTMATTANN	1.1e-22	9.03e-20	1.63e-16	824	1121	1121	10000	1.22	164	14.63	594	5.94\
112	db/MOUSE/uniprobe_mouse.meme	UP00036_1	Myf6_primary	VVRSAACAGBTGTYHG	1.5e-22	1.04e-19	1.87e-16	688	1121	1121	10000	1.18	153	13.65	533	5.33\
113	db/EUKARYOTE/jolma2013.meme	POU2F2_DBD_2		HWTRMATATKCAWA	1.91e-22	1.13e-19	2.05e-16	595	1121	1121	10000	1.27	138	12.31	451	4.51\
114	db/EUKARYOTE/jolma2013.meme	EN1_full_2		TAATTRSNYAATTA	2.3e-22	1.24e-19	2.25e-16	540	1121	1121	10000	1.35	127	11.33	393	3.93\
115	db/EUKARYOTE/jolma2013.meme	POU3F1_DBD_2		WTGMATAAWTHA	2.27e-22	1.4e-19	2.54e-16	618	1121	1121	10000	1.21	142	12.67	474	4.74\
116	db/EUKARYOTE/jolma2013.meme	GBX2_full		NSYAATTANV	1.4e-22	1.48e-19	2.68e-16	1056	1121	1121	10000	1.06	206	18.38	850	8.50\
117	db/EUKARYOTE/jolma2013.meme	HOXD11_DBD_2		RRYMATAAAA	1.45e-22	1.73e-19	3.12e-16	1190	1121	1121	10000	1.44	201	17.93	819	8.19\
118	db/EUKARYOTE/jolma2013.meme	ALX3_full_1		YYYAATTANV	2.33e-22	1.97e-19	3.57e-16	847	1121	1121	10000	1.11	175	15.61	664	6.64\
119	db/JASPAR/JASPAR2018_CORE_vertebrates_non-redundant.meme	MA0634.1	ALX3	YYYAATTANV	5.28e-22	4.42e-19	7.98e-16	837	1121	1121	10000	1.1	173	15.43	658	6.58\
120	db/JASPAR/JASPAR2018_CORE_vertebrates_non-redundant.meme	MA1137.1	FOSL1::JUNB	NDRTGACTCATNN	9.17e-22	5.32e-19	9.62e-16	580	1121	1121	10000	1.18	133	11.86	433	4.33\
121	db/MOUSE/uniprobe_mouse.meme	UP00035_2	Hic1_secondary	DSDDRTGCCCAWNNNN	8.6e-22	5.35e-19	9.68e-16	622	1121	1121	10000	1.24	136	12.13	449	4.49\
122	db/EUKARYOTE/jolma2013.meme	Vsx1_DBD		YYAATTAN	6.94e-22	6.07e-19	1.1e-15	874	1121	1121	10000	1.07	177	15.79	684	6.84\
123	db/JASPAR/JASPAR2018_CORE_vertebrates_non-redundant.meme	MA0160.1	NR4A2	AAGGTCAC	9.06e-22	7.53e-19	1.36e-15	831	1121	1121	10000	1.08	171	15.25	650	6.50\
124	db/EUKARYOTE/jolma2013.meme	Nkx6-1_DBD		NYMATTAA	1.01e-21	8.04e-19	1.45e-15	799	1121	1121	10000	1.07	167	14.9	627	6.27\
125	db/EUKARYOTE/jolma2013.meme	DLX3_DBD		NYAATTAN	8.72e-22	8.26e-19	1.49e-15	947	1121	1121	10000	1.13	182	16.24	716	7.16\
126	db/JASPAR/JASPAR2018_CORE_vertebrates_non-redundant.meme	MA0880.1	Dlx3	NYAATTAN	9.94e-22	9.33e-19	1.69e-15	938	1121	1121	10000	1.12	182	16.24	717	7.17\
127	db/MOUSE/uniprobe_mouse.meme	UP00014_1	Sox17_primary	MDAAACAATTRAWHW	2.25e-21	1.05e-18	1.9e-15	467	1121	1121	10000	1.67	110	9.81	317	3.17\
128	db/MOUSE/uniprobe_mouse.meme	UP00031_1	Zbtb3_primary	RRNNSCACTGCABTBBB	1.78e-21	1.29e-18	2.33e-15	724	1121	1121	10000	1.31	150	13.38	532	5.32\
129	db/EUKARYOTE/jolma2013.meme	EMX1_DBD_1		NBTAATTAVS	1.67e-21	1.32e-18	2.38e-15	788	1121	1121	10000	1.12	163	14.54	607	6.07\
130	db/EUKARYOTE/jolma2013.meme	GSX1_DBD		NCYMATTAVN	1.32e-21	1.37e-18	2.48e-15	1041	1121	1121	10000	1.07	201	17.93	837	8.37\
131	db/EUKARYOTE/jolma2013.meme	RHOXF1_DBD_2		NTRATCCN	1.09e-21	1.7e-18	3.08e-15	1566	1121	1121	10000	1.1	257	22.93	1202	12.02\
132	db/EUKARYOTE/jolma2013.meme	Foxc1_DBD_2		RTAAACA	2.06e-21	1.72e-18	3.11e-15	836	1121	1121	10000	1.08	171	15.25	656	6.56\
133	db/JASPAR/JASPAR2018_CORE_vertebrates_non-redundant.meme	MA0707.1	MNX1	DNYAATTAAA	2.87e-21	1.93e-18	3.5e-15	674	1121	1121	10000	1.17	144	12.85	501	5.01\
134	db/EUKARYOTE/jolma2013.meme	RAXL1_DBD		YYAATTAV	2.36e-21	2.13e-18	3.85e-15	904	1121	1121	10000	1.17	172	15.34	663	6.63\
135	db/JASPAR/JASPAR2018_CORE_vertebrates_non-redundant.meme	MA0630.1	SHOX	HTAATTRR	2.69e-21	2.19e-18	3.96e-15	815	1121	1121	10000	1.06	169	15.08	646	6.46\
136	db/EUKARYOTE/jolma2013.meme	MNX1_DBD		DNYAATTAAA	3.18e-21	2.2e-18	3.98e-15	692	1121	1121	10000	1.2	146	13.02	513	5.13\
137	db/MOUSE/uniprobe_mouse.meme	UP00005_2	Tcfap2a_secondary	YHRCCYBWGGKCWB	2.13e-21	2.86e-18	5.17e-15	1342	1121	1121	10000	1.09	238	21.23	1081	10.81\
138	db/JASPAR/JASPAR2018_CORE_vertebrates_non-redundant.meme	MA0892.1	GSX1	NCYMATTAVN	2.86e-21	2.95e-18	5.33e-15	1030	1121	1121	10000	1.12	196	17.48	812	8.12\
139	db/JASPAR/JASPAR2018_CORE_vertebrates_non-redundant.meme	MA0717.1	RAX2	YYAATTAV	3.51e-21	3.13e-18	5.65e-15	891	1121	1121	10000	1.14	173	15.43	672	6.72\
140	db/MOUSE/uniprobe_mouse.meme	UP00069_2	Sox1_secondary	NYRTAATTGTTAKYV	4.79e-21	3.38e-18	6.11e-15	705	1121	1121	10000	1.5	142	12.67	493	4.93\
141	db/EUKARYOTE/jolma2013.meme	MESP1_DBD		HRCACCTGBN	1.93e-21	3.5e-18	6.32e-15	1811	1121	1121	10000	1.23	278	24.8	1352	13.52\
142	db/MOUSE/uniprobe_mouse.meme	UP00044_1	Mafk_primary	NWAAAWTGCTGACTY	1.27e-20	4.47e-18	8.07e-15	352	1121	1121	10000	1.4	96	8.56	256	2.56\
143	db/JASPAR/JASPAR2018_CORE_vertebrates_non-redundant.meme	MA1121.1	TEAD2	NYACATTCCWNNS	1.1e-20	5.63e-18	1.02e-14	513	1121	1121	10000	1.13	122	10.88	388	3.88\
144	db/EUKARYOTE/jolma2013.meme	MAFK_DBD_1		DWWWDTGCTGAS	1.18e-20	7.3e-18	1.32e-14	616	1121	1121	10000	1.39	126	11.24	410	4.10\
145	db/EUKARYOTE/jolma2013.meme	POU3F3_DBD_2		WTGMATAAWTWA	1.66e-20	8.95e-18	1.62e-14	540	1121	1121	10000	1.39	121	10.79	385	3.85\
146	db/EUKARYOTE/jolma2013.meme	MAFK_full_1		AAWWDTGCTGAS	1.83e-20	1.12e-17	2.02e-14	612	1121	1121	10000	1.58	116	10.35	359	3.59\
147	db/EUKARYOTE/jolma2013.meme	POU2F2_DBD_1		DTATGCWAATK	2.28e-20	1.22e-17	2.21e-14	536	1121	1121	10000	1.18	124	11.06	403	4.03\
148	db/JASPAR/JASPAR2018_CORE_vertebrates_non-redundant.meme	MA0719.1	RHOXF1	NTRATCCN	8.12e-21	1.28e-17	2.31e-14	1572	1121	1121	10000	1.11	253	22.57	1195	11.95\
149	db/EUKARYOTE/jolma2013.meme	POU5F1P1_DBD_1		TATGCWAAT	2.9e-20	1.56e-17	2.82e-14	538	1121	1121	10000	1.16	123	10.97	399	3.99\
150	db/EUKARYOTE/jolma2013.meme	DLX5_FL		NYAATTAN	1.97e-20	1.66e-17	3.01e-14	844	1121	1121	10000	1.06	171	15.25	673	6.73\
151	db/EUKARYOTE/jolma2013.meme	HMX2_DBD		AMCAMTTAAHN	2.34e-20	2.11e-17	3.81e-14	902	1121	1121	10000	1.84	147	13.11	532	5.32\
152	db/JASPAR/JASPAR2018_CORE_vertebrates_non-redundant.meme	MA0075.2	Prrx2	YYAATTAN	3.27e-20	3.18e-17	5.75e-14	972	1121	1121	10000	1.11	184	16.41	757	7.57\
153	db/EUKARYOTE/jolma2013.meme	PRRX2_full		YYAATTAN	3.45e-20	3.37e-17	6.09e-14	976	1121	1121	10000	1.15	182	16.24	745	7.45\
154	db/JASPAR/JASPAR2018_CORE_vertebrates_non-redundant.meme	MA0703.1	LMX1B	NYAATTAA	3.27e-20	3.46e-17	6.25e-14	1056	1121	1121	10000	1.54	172	15.34	683	6.83\
155	db/JASPAR/JASPAR2018_CORE_vertebrates_non-redundant.meme	MA0673.1	NKX2-8	VCACTTSAV	5.02e-20	3.71e-17	6.7e-14	738	1121	1121	10000	1.67	120	10.7	386	3.86\
156	db/EUKARYOTE/jolma2013.meme	LMX1B_DBD		NYAATTAA	3.55e-20	3.78e-17	6.84e-14	1065	1121	1121	10000	1.5	175	15.61	702	7.02\
157	db/EUKARYOTE/jolma2013.meme	NKX2-8_full		VCACTTSAV	5.2e-20	3.9e-17	7.05e-14	751	1121	1121	10000	1.63	122	10.88	397	3.97\
158	db/EUKARYOTE/jolma2013.meme	NKX2-8_DBD		VCACTTVAV	4.34e-20	4.09e-17	7.39e-14	942	1121	1121	10000	1.47	140	12.49	496	4.96\
159	db/MOUSE/uniprobe_mouse.meme	UP00023_1	Sox30_primary	DHDSAACAATKRAHHY	8.75e-20	4.71e-17	8.51e-14	538	1121	1121	10000	1.29	124	11.06	411	4.11\
160	db/MOUSE/uniprobe_mouse.meme	UP00219_2	Cutl1_3494.2	TARTGATRATCAMTA	1.09e-19	4.71e-17	8.52e-14	432	1121	1121	10000	1.58	101	9.01	291	2.91\
161	db/EUKARYOTE/jolma2013.meme	PRRX1_full_1		YYAATTAN	5.88e-20	5.18e-17	9.37e-14	881	1121	1121	10000	1.05	175	15.61	706	7.06\
162	db/MOUSE/uniprobe_mouse.meme	UP00030_2	Sox11_secondary	ADAATTGTYWNRDD	1.08e-19	5.32e-17	9.61e-14	492	1121	1121	10000	1.34	113	10.08	353	3.53\
163	db/JASPAR/JASPAR2018_CORE_vertebrates_non-redundant.meme	MA0710.1	NOTO	NYTAATTAVN	9.35e-20	5.37e-17	9.7e-14	574	1121	1121	10000	1.09	129	11.51	439	4.39\
164	db/EUKARYOTE/jolma2013.meme	VSX1_full		DGCYAATTRDY	6.56e-20	7.26e-17	1.31e-13	1108	1121	1121	10000	1.12	202	18.02	877	8.77\
165	db/MOUSE/uniprobe_mouse.meme	UP00026_2	Zscan4_secondary	HVHRGCACACAANHHN	1.55e-19	9.18e-17	1.66e-13	592	1121	1121	10000	1.25	132	11.78	459	4.59\
166	db/MOUSE/uniprobe_mouse.meme	UP00250_1	Irx5_2385.1	WWNNWACATGTWNDANW	5.04e-19	9.87e-17	1.79e-13	196	1121	1121	10000	1.5	65	5.8	131	1.31\
167	db/EUKARYOTE/jolma2013.meme	POU2F3_DBD_1		TATGCWAAT	1.96e-19	1.01e-16	1.83e-13	517	1121	1121	10000	1.11	120	10.7	394	3.94\
168	db/MOUSE/uniprobe_mouse.meme	UP00259_1	Hoxb6_3428.2	WWTKNGTAATTACNDN	2.36e-19	1.03e-16	1.87e-13	439	1121	1121	10000	1.68	102	9.1	300	3.00\
169	db/EUKARYOTE/jolma2013.meme	NOTO_DBD		NYTAATTAVN	1.88e-19	1.1e-16	1.99e-13	584	1121	1121	10000	1.1	130	11.6	449	4.49\
170	db/EUKARYOTE/jolma2013.meme	LHX9_DBD_1		BYAATTAR	1.21e-19	1.1e-16	1.99e-13	906	1121	1121	10000	1.07	176	15.7	718	7.18\
171	db/MOUSE/uniprobe_mouse.meme	UP00044_2	Mafk_secondary	VNAAAAAKTGCAHBR	2.06e-19	1.45e-16	2.62e-13	701	1121	1121	10000	1.31	148	13.2	553	5.53\
172	db/MOUSE/uniprobe_mouse.meme	UP00078_1	Arid3a_primary	SNNHTTAATTAAAMNHN	2.91e-19	1.79e-16	3.23e-13	614	1121	1121	10000	1.68	127	11.33	435	4.35\
173	db/JASPAR/JASPAR2018_CORE_vertebrates_non-redundant.meme	MA0850.1	FOXP3	RTAAACA	1.79e-19	1.97e-16	3.56e-13	1098	1121	1121	10000	1.1	195	17.4	841	8.41\
174	db/JASPAR/JASPAR2018_CORE_vertebrates_non-redundant.meme	MA0792.1	POU5F1B	TATGCWAAT	3.82e-19	1.98e-16	3.57e-13	518	1121	1121	10000	1.11	120	10.7	398	3.98\
175	db/JASPAR/JASPAR2018_CORE_vertebrates_non-redundant.meme	MA0522.2	TCF3	HRCACCTGBN	1.58e-19	2.05e-16	3.71e-13	1294	1121	1121	10000	1.13	225	20.07	1036	10.36\
176	db/EUKARYOTE/jolma2013.meme	DLX4_DBD		VYAATTAN	2.47e-19	2.1e-16	3.8e-13	851	1121	1121	10000	1.13	164	14.63	650	6.50\
177	db/EUKARYOTE/jolma2013.meme	TBX5_DBD_1		AGGTGTKA	1.63e-19	2.15e-16	3.88e-13	1321	1121	1121	10000	1.07	229	20.43	1063	10.63\
178	db/MOUSE/uniprobe_mouse.meme	UP00017_2	Nkx3-1_secondary	VHDBVRAGTACTYBVMA	5.08e-19	2.22e-16	4.02e-13	437	1121	1121	10000	1.33	102	9.1	304	3.04\
179	db/JASPAR/JASPAR2018_CORE_vertebrates_non-redundant.meme	MA0701.1	LHX9	BYAATTAR	2.56e-19	2.28e-16	4.12e-13	888	1121	1121	10000	1.14	170	15.17	687	6.87\
180	db/EUKARYOTE/jolma2013.meme	GSX2_DBD		NSYMATTARH	2.63e-19	2.88e-16	5.2e-13	1092	1121	1121	10000	1.21	194	17.31	838	8.38\
181	db/EUKARYOTE/jolma2013.meme	FOXP3_DBD		RTAAACA	2.68e-19	2.97e-16	5.37e-13	1107	1121	1121	10000	1.1	196	17.48	851	8.51\
182	db/MOUSE/uniprobe_mouse.meme	UP00046_1	Tcfe2a_primary	NKCHVCAGGTGCRNDNW	4.01e-19	3.04e-16	5.49e-13	758	1121	1121	10000	1.39	146	13.02	546	5.46\
183	db/MOUSE/uniprobe_mouse.meme	UP00032_2	Gata3_secondary	YTHNVYWGATNBTATCDVBNHH	8.14e-19	3.13e-16	5.67e-13	385	1121	1121	10000	1.76	98	8.74	286	2.86\
184	db/MOUSE/uniprobe_mouse.meme	UP00194_1	Irx4_2242.3	WNNNWACATGTWAWANW	1.27e-18	3.33e-16	6.02e-13	262	1121	1121	10000	1.51	76	6.78	182	1.82\
185	db/JASPAR/JASPAR2018_CORE_vertebrates_non-redundant.meme	MA0914.1	ISL2	GCAMTTAR	3.6e-19	3.33e-16	6.02e-13	924	1121	1121	10000	1.44	148	13.2	557	5.57\
186	db/JASPAR/JASPAR2018_CORE_vertebrates_non-redundant.meme	MA0807.1	TBX5	AGGTGTKA	2.61e-19	3.41e-16	6.17e-13	1307	1121	1121	10000	1.07	228	20.34	1061	10.61\
187	db/JASPAR/JASPAR2018_CORE_vertebrates_non-redundant.meme	MA0893.1	GSX2	NSYMATTARH	3.69e-19	4e-16	7.22e-13	1083	1121	1121	10000	1.19	194	17.31	841	8.41\
188	db/JASPAR/JASPAR2018_CORE_vertebrates_non-redundant.meme	MA0881.1	Dlx4	VYAATTAN	5.06e-19	4.29e-16	7.76e-13	848	1121	1121	10000	1.06	167	14.9	674	6.74\
189	db/MOUSE/uniprobe_mouse.meme	UP00218_1	Dbx2_3487.1	BDNHATTAATTAWTWH	1.01e-18	4.34e-16	7.86e-13	432	1121	1121	10000	1.61	104	9.28	318	3.18\
190	db/EUKARYOTE/jolma2013.meme	ESX1_full		NYYAATTAVM	5.02e-19	4.6e-16	8.32e-13	917	1121	1121	10000	1.12	173	15.43	711	7.11\
191	db/EUKARYOTE/jolma2013.meme	ISL2_DBD		GCAMTTAR	5.45e-19	5.11e-16	9.24e-13	938	1121	1121	10000	1.44	148	13.2	560	5.60\
192	db/MOUSE/uniprobe_mouse.meme	UP00045_1	Mafb_primary	WAAWKTGCTGACDWARN	2.37e-18	5.19e-16	9.38e-13	219	1121	1121	10000	1.54	68	6.07	149	1.49\
193	db/EUKARYOTE/jolma2013.meme	TCF3_DBD		HRCACCTGBN	4.36e-19	5.68e-16	1.03e-12	1304	1121	1121	10000	1.15	225	20.07	1046	10.46\
194	db/JASPAR/JASPAR2018_CORE_vertebrates_non-redundant.meme	MA0721.1	UNCX	YYAATTAV	6.83e-19	5.83e-16	1.05e-12	854	1121	1121	10000	1.12	164	14.63	658	6.58\
195	db/JASPAR/JASPAR2018_CORE_vertebrates_non-redundant.meme	MA0693.2	VDR	YRRGTTCA	7.34e-19	6.54e-16	1.18e-12	892	1121	1121	10000	1.2	157	14.01	616	6.16\
196	db/EUKARYOTE/jolma2013.meme	SNAI2_DBD		DRCAGGTGB	5.32e-19	7.05e-16	1.27e-12	1324	1121	1121	10000	1.12	225	20.07	1048	10.48\
197	db/EUKARYOTE/jolma2013.meme	NKX6-2_DBD		NYMATTAA	9.62e-19	7.74e-16	1.4e-12	804	1121	1121	10000	1.22	154	13.74	600	6.00\
198	db/JASPAR/JASPAR2018_CORE_vertebrates_non-redundant.meme	MA0644.1	ESX1	NYYAATTAVM	8.93e-19	8.03e-16	1.45e-12	900	1121	1121	10000	1.07	174	15.52	722	7.22\
199	db/EUKARYOTE/jolma2013.meme	UNCX_DBD_2		YYAATTAV	1.01e-18	8.76e-16	1.58e-12	866	1121	1121	10000	1.14	163	14.54	655	6.55\
200	db/EUKARYOTE/jolma2013.meme	VSX1_DBD		YTAATTAN	1.34e-18	8.9e-16	1.61e-12	665	1121	1121	10000	1.14	137	12.22	502	5.02\
201	db/EUKARYOTE/jolma2013.meme	BARHL2_DBD_2		NNTAAWTGNN	8.42e-19	9.42e-16	1.7e-12	1119	1121	1121	10000	1.94	155	13.83	605	6.05\
202	db/EUKARYOTE/jolma2013.meme	ESX1_DBD		NYYAATTANC	1.03e-18	9.56e-16	1.73e-12	927	1121	1121	10000	1.08	177	15.79	742	7.42\
203	db/MOUSE/uniprobe_mouse.meme	UP00101_1	Sox12_primary	THATTGTTMTNAWN	1.85e-18	1.02e-15	1.85e-12	555	1121	1121	10000	1.27	124	11.06	430	4.30\
204	db/EUKARYOTE/jolma2013.meme	POU3F2_DBD_1		YWTGCATAAWTTA	1.99e-18	1.06e-15	1.91e-12	531	1121	1121	10000	1.97	105	9.37	327	3.27\
205	db/MOUSE/uniprobe_mouse.meme	UP00063_2	Hoxa3_secondary	AAAANCBATTARSR	1.73e-18	1.17e-15	2.12e-12	677	1121	1121	10000	1.23	142	12.67	533	5.33\
206	db/JASPAR/JASPAR2018_CORE_vertebrates_non-redundant.meme	MA0725.1	VSX1	YTAATTAN	2.37e-18	1.55e-15	2.81e-12	655	1121	1121	10000	1.12	137	12.22	506	5.06\
207	db/EUKARYOTE/jolma2013.meme	HOXB3_DBD		NNYMATTARN	2.13e-18	1.57e-15	2.85e-12	741	1121	1121	10000	1.09	150	13.38	582	5.82\
208	db/MOUSE/uniprobe_mouse.meme	UP00236_1	Irx2_0900.3	WWDRTACATGTADNWBW	1.36e-17	1.8e-15	3.26e-12	133	1121	1121	10000	2.46	43	3.84	58	0.58\
209	db/JASPAR/JASPAR2018_CORE_vertebrates_non-redundant.meme	MA0616.1	Hes2	NNNNGRCACGTGM	2.09e-18	2.17e-15	3.93e-12	1041	1121	1121	10000	1.2	180	16.06	767	7.67\
210	db/EUKARYOTE/jolma2013.meme	Barhl1_DBD_2		NNTAAWTGNB	1.76e-18	2.21e-15	3.99e-12	1255	1121	1121	10000	2.52	143	12.76	539	5.39\
211	db/JASPAR/JASPAR2018_CORE_vertebrates_non-redundant.meme	MA0745.1	SNAI2	DRCAGGTGB	1.7e-18	2.22e-15	4.01e-12	1306	1121	1121	10000	1.09	224	19.98	1053	10.53\
212	db/JASPAR/JASPAR2018_CORE_vertebrates_non-redundant.meme	MA0877.1	Barhl1	NNTAAWTGNB	2.02e-18	2.53e-15	4.57e-12	1252	1121	1121	10000	2.53	143	12.76	540	5.40\
213	db/EUKARYOTE/jolma2013.meme	POU1F1_DBD_1		NTYATGMATAWTTAATK	6.86e-18	2.69e-15	4.86e-12	392	1121	1121	10000	1.56	97	8.65	292	2.92\
214	db/EUKARYOTE/jolma2013.meme	Mafb_DBD_1		AWWNTGCTGACD	6.41e-18	3.44e-15	6.21e-12	536	1121	1121	10000	1.17	119	10.62	410	4.10\
215	db/JASPAR/JASPAR2018_CORE_vertebrates_non-redundant.meme	MA0903.1	HOXB3	NNYMATTARN	5.33e-18	3.9e-15	7.05e-12	732	1121	1121	10000	1.07	149	13.29	583	5.83\
216	db/MOUSE/uniprobe_mouse.meme	UP00096_1	Sox13_primary	WYWRGAACAATWWDTW	9.62e-18	4.09e-15	7.39e-12	425	1121	1121	10000	1.71	98	8.74	299	2.99\
217	db/MOUSE/uniprobe_mouse.meme	UP00170_1	Isl2_3430.1	MHMAAYYMATTAAKWY	1.45e-17	5.03e-15	9.1e-12	348	1121	1121	10000	2.62	80	7.14	211	2.11\
218	db/EUKARYOTE/jolma2013.meme	HOXD12_DBD_4		GYAATAAAA	8.03e-18	7.15e-15	1.29e-11	891	1121	1121	10000	1.14	168	14.99	703	7.03\
219	db/MOUSE/uniprobe_mouse.meme	UP00007_2	Egr1_secondary	NKNBGAGTGGGAYWNN	5.62e-18	7.28e-15	1.32e-11	1295	1121	1121	10000	1.25	214	19.09	998	9.98\
220	db/EUKARYOTE/jolma2013.meme	Uncx_DBD_2		YTAATTAN	1.03e-17	7.42e-15	1.34e-11	723	1121	1121	10000	1.07	147	13.11	576	5.76\
221	db/EUKARYOTE/jolma2013.meme	HMX1_DBD		ANCAATTAAHN	1.32e-17	8.18e-15	1.48e-11	622	1121	1121	10000	1.14	132	11.78	489	4.89\
222	db/JASPAR/JASPAR2018_CORE_vertebrates_non-redundant.meme	MA0888.1	EVX2	VVTAATTAVB	1.74e-17	1.07e-14	1.93e-11	613	1121	1121	10000	1.18	127	11.33	462	4.62\
223	db/EUKARYOTE/jolma2013.meme	LMX1B_full		BYAATTAM	1.32e-17	1.12e-14	2.02e-11	846	1121	1121	10000	1.07	163	14.54	676	6.76\
224	db/MOUSE/uniprobe_mouse.meme	UP00223_2	Irx3_2226.1	WDDNTACATGTAAWWYW	8.58e-17	1.16e-14	2.09e-11	135	1121	1121	10000	1.69	48	4.28	80	0.80\
225	db/JASPAR/JASPAR2018_CORE_vertebrates_non-redundant.meme	MA0816.1	Ascl2	ARCAGCTGCY	1.06e-17	1.17e-14	2.11e-11	1105	1121	1121	10000	1.14	196	17.48	885	8.85\
226	db/MOUSE/uniprobe_mouse.meme	UP00041_1	Foxj1_primary	ANHRTAAACAAANNND	2.01e-17	1.2e-14	2.17e-11	598	1121	1121	10000	1.39	127	11.33	463	4.63\
227	db/EUKARYOTE/jolma2013.meme	EVX2_DBD		VVTAATTAVB	2.01e-17	1.25e-14	2.26e-11	623	1121	1121	10000	1.18	127	11.33	463	4.63\
228	db/EUKARYOTE/jolma2013.meme	MSX1_full		SCAATTAV	1.53e-17	1.28e-14	2.31e-11	836	1121	1121	10000	1.06	162	14.45	671	6.71\
229	db/MOUSE/uniprobe_mouse.meme	UP00223_1	Irx3_0920.1	DDNNTACATGTAMWWYW	8.5e-17	1.36e-14	2.46e-11	160	1121	1121	10000	1.52	54	4.82	103	1.03\
230	db/EUKARYOTE/jolma2013.meme	LBX2_DBD_2		NCYAATTARN	1.63e-17	1.38e-14	2.5e-11	849	1121	1121	10000	1.07	164	14.63	684	6.84\
231	db/MOUSE/uniprobe_mouse.meme	UP00004_2	Sox14_secondary	NKBASACAATRGNBN	2.18e-17	1.86e-14	3.36e-11	850	1121	1121	10000	1.15	162	14.45	674	6.74\
232	db/JASPAR/JASPAR2018_CORE_vertebrates_non-redundant.meme	MA0117.2	Mafb	AWWNTGCTGACD	3.76e-17	1.97e-14	3.57e-11	525	1121	1121	10000	1.18	115	10.26	399	3.99\
233	db/EUKARYOTE/jolma2013.meme	HOXA2_DBD		NSTMATTAVS	2.87e-17	2.13e-14	3.84e-11	740	1121	1121	10000	1.07	147	13.11	584	5.84\
234	db/EUKARYOTE/jolma2013.meme	POU2F1_DBD_2		HATGMATATKCAWA	6.14e-17	2.51e-14	4.53e-11	408	1121	1121	10000	1.35	97	8.65	304	3.04\
235	db/MOUSE/uniprobe_mouse.meme	UP00150_1	Irx6_2623.2	HAWNTACATGTAMDWNT	1.79e-16	2.51e-14	4.54e-11	140	1121	1121	10000	2.77	43	3.84	64	0.64\
236	db/JASPAR/JASPAR2018_CORE_vertebrates_non-redundant.meme	MA0084.1	SRY	NWWAACAAT	3.63e-17	3.34e-14	6.03e-11	919	1121	1121	10000	1.44	156	13.92	641	6.41\
237	db/JASPAR/JASPAR2018_CORE_vertebrates_non-redundant.meme	MA0666.1	MSX1	SCAATTAV	4.36e-17	3.59e-14	6.49e-11	823	1121	1121	10000	1.13	153	13.65	624	6.24\
238	db/EUKARYOTE/jolma2013.meme	RHOXF1_full_2		HTRATCCM	2.7e-17	3.66e-14	6.62e-11	1355	1121	1121	10000	1.05	230	20.52	1123	11.23\
239	db/JASPAR/JASPAR2018_CORE_vertebrates_non-redundant.meme	MA0067.1	Pax2	NGTCAYKB	2.79e-17	3.87e-14	7e-11	1388	1121	1121	10000	1.04	233	20.79	1144	11.44\
240	db/EUKARYOTE/jolma2013.meme	Dlx1_DBD		NYAATTAN	5.19e-17	3.98e-14	7.19e-11	767	1121	1121	10000	1.06	150	13.38	607	6.07\
241	db/MOUSE/uniprobe_mouse.meme	UP00071_1	Sox21_primary	HHHWATTATAATWDDD	1.19e-16	5.28e-14	9.54e-11	443	1121	1121	10000	1.45	103	9.19	340	3.40\
242	db/EUKARYOTE/jolma2013.meme	POU3F4_DBD_2		TGCATAAWTTA	1.14e-16	5.82e-14	1.05e-10	510	1121	1121	10000	1.2	113	10.08	395	3.95\
243	db/MOUSE/uniprobe_mouse.meme	UP00126_1	Dlx2_2273.2	VVDRTAATTABHYMAG	1.81e-16	5.9e-14	1.07e-10	326	1121	1121	10000	1.64	78	6.96	213	2.13\
244	db/EUKARYOTE/jolma2013.meme	CART1_DBD		NTAATYYAATTAN	1.48e-16	6.12e-14	1.11e-10	414	1121	1121	10000	1.33	97	8.65	309	3.09\
245	db/EUKARYOTE/jolma2013.meme	Ascl2_DBD		ARCAGCTGCY	5.33e-17	6.13e-14	1.11e-10	1151	1121	1121	10000	1.17	198	17.66	914	9.14\
246	db/EUKARYOTE/jolma2013.meme	Foxj3_DBD_3		RTAAACAA	8.3e-17	6.15e-14	1.11e-10	741	1121	1121	10000	1.27	139	12.4	544	5.44\
247	db/EUKARYOTE/jolma2013.meme	FOXD2_DBD_2		GTAAACA	7.58e-17	7.41e-14	1.34e-10	977	1121	1121	10000	1.07	179	15.97	793	7.93\
248	db/JASPAR/JASPAR2018_CORE_vertebrates_non-redundant.meme	MA0900.1	HOXA2	NSTMATTAVS	1.02e-16	7.5e-14	1.36e-10	735	1121	1121	10000	1.06	146	13.02	588	5.88\
249	db/EUKARYOTE/jolma2013.meme	Dlx2_DBD		VYAATTAN	1.51e-16	8.81e-14	1.59e-10	583	1121	1121	10000	1.07	123	10.97	454	4.54\
250	db/JASPAR/JASPAR2018_CORE_vertebrates_non-redundant.meme	MA1151.1	RORC	NWAWNTRGGTCA	2.26e-16	9.16e-14	1.66e-10	405	1121	1121	10000	1.21	92	8.21	285	2.85\
251	db/EUKARYOTE/jolma2013.meme	POU3F1_DBD_1		WTATGCWAATKW	2.46e-16	9.8e-14	1.77e-10	398	1121	1121	10000	1.3	94	8.39	296	2.96\
252	db/MOUSE/uniprobe_mouse.meme	UP00000_1	Smad3_primary	MDWNNCCAGACAKNWNH	2.84e-16	1.03e-13	1.86e-10	362	1121	1121	10000	1.5	80	7.14	225	2.25\
253	db/EUKARYOTE/jolma2013.meme	Meis3_DBD_1		HTGACAG	9.35e-17	1.05e-13	1.89e-10	1120	1121	1121	10000	1.05	197	17.57	913	9.13\
254	db/MOUSE/uniprobe_mouse.meme	UP00029_2	Tbp_secondary	CCSWTWWAAGSKNNC	8.39e-17	1.07e-13	1.93e-10	1274	1121	1121	10000	1.18	206	18.38	972	9.72\
255	db/EUKARYOTE/jolma2013.meme	FOXJ3_DBD_1		RTAAACAA	9.35e-17	1.1e-13	1.99e-10	1179	1121	1121	10000	1.12	203	18.11	953	9.53\
256	db/EUKARYOTE/jolma2013.meme	Atoh1_DBD		RMCATATGBY	4e-16	1.13e-13	2.05e-10	283	1121	1121	10000	1.12	76	6.78	207	2.07\
257	db/MOUSE/uniprobe_mouse.meme	UP00242_1	Hoxc8_3429.2	NWDDRGTAATTAHYKT	3.15e-16	1.15e-13	2.08e-10	366	1121	1121	10000	1.4	88	7.85	266	2.66\
258	db/EUKARYOTE/jolma2013.meme	SHOX2_DBD		YYAATTAR	1.99e-16	1.26e-13	2.29e-10	635	1121	1121	10000	1.1	130	11.6	497	4.97\
259	db/MOUSE/uniprobe_mouse.meme	UP00107_1	Nkx2-4_3074.1	HAARCCACTTRAMWTT	5.8e-16	1.35e-13	2.44e-10	233	1121	1121	10000	1.4	67	5.98	166	1.66\
260	db/MOUSE/uniprobe_mouse.meme	UP00151_1	Barx2_3447.2	TAABTAATTAVTKDTR	5.8e-16	1.4e-13	2.54e-10	242	1121	1121	10000	1.68	67	5.98	166	1.66\
261	db/MOUSE/uniprobe_mouse.meme	UP00248_1	Pax7_3783.1	MSHNYTAATTARBHVDN	4.1e-16	1.59e-13	2.87e-10	387	1121	1121	10000	1.79	85	7.58	252	2.52\
262	db/EUKARYOTE/jolma2013.meme	HOXC11_DBD_2		DGYMATAAAAH	1.59e-16	1.59e-13	2.87e-10	997	1121	1121	10000	1.13	181	16.15	813	8.13\
263	db/MOUSE/uniprobe_mouse.meme	UP00137_1	Hoxb3_1720.2	WRAVCTAATTAGYDVRW	6.23e-16	1.83e-13	3.31e-10	294	1121	1121	10000	1.46	77	6.87	214	2.14\
264	db/EUKARYOTE/jolma2013.meme	EVX1_DBD		VVTAATTABS	3.03e-16	2e-13	3.61e-10	659	1121	1121	10000	1.06	134	11.95	524	5.24\
265	db/EUKARYOTE/jolma2013.meme	ID4_DBD		NRCACCTGBH	1.68e-16	2.01e-13	3.63e-10	1193	1121	1121	10000	1.07	207	18.47	986	9.86\
266	db/JASPAR/JASPAR2018_CORE_vertebrates_non-redundant.meme	MA0077.1	SOX9	CYATTGTTY	3.92e-16	2.77e-13	5e-10	705	1121	1121	10000	1.2	135	12.04	532	5.32\
267	db/JASPAR/JASPAR2018_CORE_vertebrates_non-redundant.meme	MA0699.1	LBX2	NCYAATTARN	3.86e-16	3.25e-13	5.88e-10	841	1121	1121	10000	1.07	159	14.18	680	6.80\
268	db/MOUSE/uniprobe_mouse.meme	UP00075_1	Sox15_primary	WNNDGAACAATWRRNWT	6.57e-16	3.4e-13	6.14e-10	517	1121	1121	10000	1.38	112	9.99	401	4.01\
269	db/JASPAR/JASPAR2018_CORE_vertebrates_non-redundant.meme	MA0847.1	FOXD2	GTAAACA	3.69e-16	3.54e-13	6.39e-10	959	1121	1121	10000	1.05	175	15.61	782	7.82\
270	db/JASPAR/JASPAR2018_CORE_vertebrates_non-redundant.meme	MA0786.1	POU3F1	WTATGCWAATKW	9.83e-16	3.76e-13	6.79e-10	382	1121	1121	10000	1.26	91	8.12	288	2.88\
271	db/MOUSE/uniprobe_mouse.meme	UP00034_1	Sox7_primary	HNKDWWDAACAATARWNNTHNW	1.16e-15	3.87e-13	6.99e-10	333	1121	1121	10000	2.66	79	7.05	227	2.27\
272	db/EUKARYOTE/jolma2013.meme	Gbx2_DBD		RSYAATTAVN	7.34e-16	4.63e-13	8.36e-10	630	1121	1121	10000	1.1	127	11.33	489	4.89\
273	db/MOUSE/uniprobe_mouse.meme	UP00006_2	Zic3_secondary	NNDCACAGCAKGMNN	4.49e-16	4.99e-13	9.02e-10	1111	1121	1121	10000	1.22	191	17.04	889	8.89\
274	db/EUKARYOTE/jolma2013.meme	Hoxa2_DBD		NSTAATTANH	8.38e-16	5.19e-13	9.38e-10	619	1121	1121	10000	1.07	127	11.33	490	4.90\
275	db/JASPAR/JASPAR2018_CORE_vertebrates_non-redundant.meme	MA0885.1	Dlx2	VYAATTAN	9.91e-16	5.53e-13	1e-09	558	1121	1121	10000	1.14	115	10.26	421	4.21\
276	db/EUKARYOTE/jolma2013.meme	TCF4_DBD		HRCACCTGBN	4.91e-16	6.02e-13	1.09e-09	1226	1121	1121	10000	1.13	209	18.64	1011	10.11\
277	db/EUKARYOTE/jolma2013.meme	SHOX_DBD		YYAATTAR	1.03e-15	6.1e-13	1.1e-09	592	1121	1121	10000	1.11	122	10.88	462	4.62\
278	db/JASPAR/JASPAR2018_CORE_vertebrates_non-redundant.meme	MA0830.1	TCF4	HRCACCTGBN	5.39e-16	6.59e-13	1.19e-09	1223	1121	1121	10000	1.1	209	18.64	1012	10.12\
279	db/EUKARYOTE/jolma2013.meme	RAX_DBD		RYYAATTARH	1.5e-15	8.88e-13	1.61e-09	594	1121	1121	10000	1.17	120	10.7	453	4.53\
280	db/EUKARYOTE/jolma2013.meme	LMX1A_DBD		YTAATTAA	1.25e-15	9.11e-13	1.65e-09	728	1121	1121	10000	1.09	142	12.67	584	5.84\
281	db/EUKARYOTE/jolma2013.meme	Barhl1_DBD_1		NHTAAAYGNY	8.97e-16	1.04e-12	1.88e-09	1162	1121	1121	10000	1.26	183	16.32	843	8.43\
282	db/EUKARYOTE/jolma2013.meme	MEIS1_DBD		HTGACAD	1.05e-15	1.08e-12	1.95e-09	1028	1121	1121	10000	1.05	182	16.24	838	8.38\
283	db/EUKARYOTE/jolma2013.meme	FOXC2_DBD_1		DGTMAATATTKACW	4.11e-15	1.09e-12	1.96e-09	264	1121	1121	10000	1.59	69	6.16	184	1.84\
284	db/JASPAR/JASPAR2018_CORE_vertebrates_non-redundant.meme	MA0718.1	RAX	RYYAATTARH	1.89e-15	1.09e-12	1.97e-09	577	1121	1121	10000	1.16	118	10.53	443	4.43\
285	db/EUKARYOTE/jolma2013.meme	ALX3_DBD		RCYAATTAVV	1.68e-15	1.16e-12	2.1e-09	692	1121	1121	10000	1.41	119	10.62	448	4.48\
286	db/EUKARYOTE/jolma2013.meme	FOXJ2_DBD_2		RTAAACAA	1.47e-15	1.25e-12	2.27e-09	854	1121	1121	10000	1.11	159	14.18	692	6.92\
287	db/JASPAR/JASPAR2018_CORE_vertebrates_non-redundant.meme	MA0887.1	EVX1	VVTAATTABS	2.09e-15	1.35e-12	2.44e-09	645	1121	1121	10000	1.12	127	11.33	497	4.97\
288	db/JASPAR/JASPAR2018_CORE_vertebrates_non-redundant.meme	MA0702.1	LMX1A	YTAATTAA	2.1e-15	1.51e-12	2.73e-09	718	1121	1121	10000	1.08	140	12.49	576	5.76\
289	db/EUKARYOTE/jolma2013.meme	Hoxa11_DBD_2		RSYMATWAAAN	1.9e-15	1.7e-12	3.07e-09	893	1121	1121	10000	1.12	163	14.54	720	7.20\
290	db/EUKARYOTE/jolma2013.meme	POU4F1_DBD		ATGMATAATTAATG	6.42e-15	1.71e-12	3.1e-09	267	1121	1121	10000	2.26	65	5.8	167	1.67\
291	db/MOUSE/uniprobe_mouse.meme	UP00260_1	Hoxc6_3954.2	YRAVKTAATTAMBWRNN	4.9e-15	1.84e-12	3.32e-09	375	1121	1121	10000	1.64	87	7.76	276	2.76\
292	db/EUKARYOTE/jolma2013.meme	HOXA10_DBD_2		DGYMATAAAAH	2.42e-15	2.09e-12	3.78e-09	863	1121	1121	10000	1.13	160	14.27	703	7.03\
293	db/EUKARYOTE/jolma2013.meme	PRRX1_DBD		YYAATTAR	3.23e-15	2.39e-12	4.32e-09	740	1121	1121	10000	1.07	142	12.67	592	5.92\
294	db/JASPAR/JASPAR2018_CORE_vertebrates_non-redundant.meme	MA0824.1	ID4	NRCACCTGBH	2.17e-15	2.55e-12	4.62e-09	1175	1121	1121	10000	1.11	200	17.84	966	9.66\
295	db/MOUSE/uniprobe_mouse.meme	UP00225_1	Hlx1_2350.1	CMATAATTAATTAYH	5.5e-15	2.87e-12	5.19e-09	522	1121	1121	10000	1.4	111	9.9	410	4.10\
296	db/MOUSE/uniprobe_mouse.meme	UP00121_1	Hoxd10_2368.2	VRKNYAATAAAATDDWN	6.33e-15	2.88e-12	5.21e-09	455	1121	1121	10000	1.53	101	9.01	354	3.54\
297	db/EUKARYOTE/jolma2013.meme	Lhx4_DBD		YTAATTAR	4.31e-15	2.9e-12	5.24e-09	673	1121	1121	10000	1.08	133	11.86	539	5.39\
298	db/JASPAR/JASPAR2018_CORE_vertebrates_non-redundant.meme	MA0158.1	HOXA5	CDBWAATK	4.22e-15	3.36e-12	6.07e-09	796	1121	1121	10000	1.14	145	12.93	613	6.13\
299	db/JASPAR/JASPAR2018_CORE_vertebrates_non-redundant.meme	MA0498.2	MEIS1	HTGACAD	3.68e-15	3.76e-12	6.8e-09	1023	1121	1121	10000	1.13	176	15.7	811	8.11\
300	db/MOUSE/uniprobe_mouse.meme	UP00080_2	Gata5_secondary	VMBHRAGATATCWRYNK	8.29e-15	3.77e-12	6.81e-09	454	1121	1121	10000	1.34	98	8.74	339	3.39\
301	db/JASPAR/JASPAR2018_CORE_vertebrates_non-redundant.meme	MA0790.1	POU4F1	ATGMATAATTAATG	1.49e-14	3.84e-12	6.95e-09	258	1121	1121	10000	2.16	64	5.71	166	1.66\
302	db/JASPAR/JASPAR2018_CORE_vertebrates_non-redundant.meme	MA0461.2	Atoh1	RMCATATGBY	1.51e-14	4.07e-12	7.36e-09	269	1121	1121	10000	1.13	70	6.24	195	1.95\
303	db/EUKARYOTE/jolma2013.meme	FOXC1_DBD_3		WAWGTAAAYAW	8.46e-15	4.28e-12	7.74e-09	506	1121	1121	10000	1.25	107	9.55	390	3.90\
304	db/EUKARYOTE/jolma2013.meme	FOXD3_DBD_2		GTAAAYA	4.95e-15	4.66e-12	8.43e-09	941	1121	1121	10000	1.1	167	14.9	755	7.55\
305	db/EUKARYOTE/jolma2013.meme	Foxg1_DBD_3		GTAAACA	6.64e-15	4.81e-12	8.7e-09	725	1121	1121	10000	1.48	124	11.06	488	4.88\
306	db/MOUSE/uniprobe_mouse.meme	UP00181_1	Barx1_2877.1	MARSYAATTRSYNHAW	2.06e-14	5.29e-12	9.56e-09	257	1121	1121	10000	1.47	66	5.89	177	1.77\
307	db/JASPAR/JASPAR2018_CORE_vertebrates_non-redundant.meme	MA0038.1	Gfi1	YMAATCACHG	6.53e-15	5.61e-12	1.01e-08	859	1121	1121	10000	1.08	157	14.01	693	6.93\
308	db/EUKARYOTE/jolma2013.meme	HOXC10_DBD_1		VCMATWAAAH	6.63e-15	5.75e-12	1.04e-08	867	1121	1121	10000	1.09	159	14.18	706	7.06\
309	db/EUKARYOTE/jolma2013.meme	BARHL2_full_2		BHTAATTGNY	8.11e-15	7.29e-12	1.32e-08	898	1121	1121	10000	1.33	149	13.29	644	6.44\
310	db/MOUSE/uniprobe_mouse.meme	UP00055_1	Hbp1_primary	HNNWTSAATGAATGDN	3.26e-14	8.18e-12	1.48e-08	251	1121	1121	10000	1.39	67	5.98	184	1.84\
311	db/MOUSE/uniprobe_mouse.meme	UP00254_1	Pou2f1_3081.2	DTDHRHTAATTARKTW	2.65e-14	8.52e-12	1.54e-08	321	1121	1121	10000	1.83	76	6.78	228	2.28\
312	db/JASPAR/JASPAR2018_CORE_vertebrates_non-redundant.meme	MA0899.1	HOXA10	DGYMATAAAAH	1.19e-14	1e-11	1.82e-08	843	1121	1121	10000	1.18	153	13.65	673	6.73\
313	db/JASPAR/JASPAR2018_CORE_vertebrates_non-redundant.meme	MA0151.1	Arid3a	ATYAAA	1.85e-14	1.01e-11	1.83e-08	545	1121	1121	10000	1.15	105	9.37	384	3.84\
314	db/EUKARYOTE/jolma2013.meme	Gbx1_DBD		NYYAATTAVN	1.62e-14	1.06e-11	1.92e-08	655	1121	1121	10000	1.18	123	10.97	489	4.89\
315	db/EUKARYOTE/jolma2013.meme	ZBTB7C_full		RCGACCACCGAN	8.8e-15	1.1e-11	1.99e-08	1252	1121	1121	10000	1.26	188	16.77	900	9.00\
316	db/JASPAR/JASPAR2018_CORE_vertebrates_non-redundant.meme	MA0607.1	Bhlha15	SCATATGT	2.14e-14	1.12e-11	2.03e-08	524	1121	1121	10000	1.13	110	9.81	414	4.14\
317	db/EUKARYOTE/jolma2013.meme	EMX2_DBD_2		TAATTARYTAATKA	3.74e-14	1.23e-11	2.22e-08	329	1121	1121	10000	1.74	77	6.87	235	2.35\
318	db/MOUSE/uniprobe_mouse.meme	UP00158_1	Pou1f1_3818.1	DVNTAATTAATTAWNWC	4.5e-14	1.34e-11	2.43e-08	298	1121	1121	10000	3.23	64	5.71	171	1.71\
319	db/JASPAR/JASPAR2018_CORE_vertebrates_non-redundant.meme	MA0704.1	Lhx4	YTAATTAR	2.21e-14	1.46e-11	2.64e-08	661	1121	1121	10000	1.08	129	11.51	528	5.28\
320	db/MOUSE/uniprobe_mouse.meme	UP00021_2	Zfp281_secondary	DKKWDACCCCCAWTNDN	5.04e-14	1.48e-11	2.67e-08	293	1121	1121	10000	1.35	72	6.42	211	2.11\
321	db/EUKARYOTE/jolma2013.meme	NEUROG2_DBD		RACATATGYY	1.41e-13	1.51e-11	2.73e-08	107	1121	1121	10000	1.17	39	3.48	67	0.67\
322	db/MOUSE/uniprobe_mouse.meme	UP00244_1	Tlx2_3498.2	KAATYAATTAATAAYWW	4.06e-14	1.51e-11	2.73e-08	372	1121	1121	10000	2.45	83	7.4	267	2.67\
323	db/JASPAR/JASPAR2018_CORE_vertebrates_non-redundant.meme	MA0032.2	FOXC1	WAWGTAAAYAW	3.38e-14	1.62e-11	2.93e-08	479	1121	1121	10000	1.25	102	9.1	371	3.71\
324	db/JASPAR/JASPAR2018_CORE_vertebrates_non-redundant.meme	MA0695.1	ZBTB7C	RCGACCACCGAN	1.4e-14	1.74e-11	3.14e-08	1236	1121	1121	10000	1.15	198	17.66	973	9.73\
325	db/EUKARYOTE/jolma2013.meme	POU4F3_DBD		RTGMATWATTAATGAR	7.34e-14	1.84e-11	3.33e-08	251	1121	1121	10000	1.68	66	5.89	183	1.83\
326	db/EUKARYOTE/jolma2013.meme	TBX2_full_2		DAGGTGTGAAA	3.07e-14	1.85e-11	3.35e-08	604	1121	1121	10000	1.16	119	10.62	470	4.70\
327	db/EUKARYOTE/jolma2013.meme	Hoxd9_DBD_2		GYAATWAAAW	2.09e-14	1.86e-11	3.36e-08	891	1121	1121	10000	1.1	161	14.36	730	7.30\
328	db/MOUSE/uniprobe_mouse.meme	UP00139_1	Nkx1-2_3214.1	NKBCRYTAATTARTDCW	6.2e-14	2e-11	3.61e-08	322	1121	1121	10000	1.39	78	6.96	243	2.43\
329	db/MOUSE/uniprobe_mouse.meme	UP00054_1	Tcf7_primary	KHWASATCAAAGGAAHH	3.75e-14	2.01e-11	3.64e-08	536	1121	1121	10000	1.44	111	9.9	424	4.24\
330	db/EUKARYOTE/jolma2013.meme	Shox2_DBD		YYAATTAR	3.46e-14	2.09e-11	3.78e-08	604	1121	1121	10000	1.08	121	10.79	483	4.83\
331	db/JASPAR/JASPAR2018_CORE_vertebrates_non-redundant.meme	MA1114.1	PBX3	NNNTGAGTGACAGGBNN	5e-14	2.2e-11	3.97e-08	439	1121	1121	10000	1.29	95	8.47	334	3.34\
332	db/MOUSE/uniprobe_mouse.meme	UP00047_2	Zbtb7b_secondary	NNNRVGACCACCWKTRN	8.79e-14	2.36e-11	4.26e-08	268	1121	1121	10000	1.57	60	5.35	155	1.55\
333	db/JASPAR/JASPAR2018_CORE_vertebrates_non-redundant.meme	MA0688.1	TBX2	DAGGTGTGAAA	4.8e-14	2.76e-11	4.98e-08	574	1121	1121	10000	1.81	92	8.21	317	3.17\
334	db/MOUSE/uniprobe_mouse.meme	UP00206_1	Hoxb7_3953.1	SBABTAATTAMTGNHR	8.84e-14	2.87e-11	5.19e-08	325	1121	1121	10000	1.4	78	6.96	245	2.45\
335	db/EUKARYOTE/jolma2013.meme	Alx1_DBD_1		YYTAATTAVV	5.65e-14	2.92e-11	5.28e-08	517	1121	1121	10000	2.05	88	7.85	296	2.96\
336	db/EUKARYOTE/jolma2013.meme	HOXA1_DBD		NBYAATTAVV	4.15e-14	3.01e-11	5.44e-08	726	1121	1121	10000	1.09	137	12.22	583	5.83\
337	db/EUKARYOTE/jolma2013.meme	PITX1_full_2		YTAATCCH	4.21e-14	3.13e-11	5.65e-08	742	1121	1121	10000	1.05	140	12.49	602	6.02\
338	db/EUKARYOTE/jolma2013.meme	DLX6_DBD		VYAATTAN	4.51e-14	3.19e-11	5.77e-08	708	1121	1121	10000	1.18	129	11.51	534	5.34\
339	db/JASPAR/JASPAR2018_CORE_vertebrates_non-redundant.meme	MA0503.1	Nkx2-5(var.2)	ARSCACTCAAS	7e-14	3.29e-11	5.95e-08	470	1121	1121	10000	4.28	60	5.35	154	1.54\
340	db/EUKARYOTE/jolma2013.meme	NEUROD2_full		RMCATATGBY	1.1e-13	3.51e-11	6.34e-08	318	1121	1121	10000	1.08	77	6.87	241	2.41\
341	db/MOUSE/uniprobe_mouse.meme	UP00048_2	Rara_secondary	MKMGYSGGGTCAMKBN	5.46e-14	3.73e-11	6.75e-08	684	1121	1121	10000	1.17	131	11.69	548	5.48\
342	db/EUKARYOTE/jolma2013.meme	NR2E1_full_1		AAAAGTCAA	9.61e-14	3.9e-11	7.05e-08	406	1121	1121	10000	1.74	76	6.78	235	2.35\
343	db/JASPAR/JASPAR2018_CORE_vertebrates_non-redundant.meme	MA0606.1	NFAT5	NTTTTCCAYN	3.41e-14	3.92e-11	7.09e-08	1150	1121	1121	10000	1.14	192	17.13	942	9.42\
344	db/MOUSE/uniprobe_mouse.meme	UP00234_1	Msx1_3031.2	NRMHAYTAATTAATNH	1.72e-13	4.4e-11	7.96e-08	256	1121	1121	10000	1.89	60	5.35	158	1.58\
345	db/JASPAR/JASPAR2018_CORE_vertebrates_non-redundant.meme	MA0602.1	Arid5a	SYAATATTGVDANH	1.25e-13	4.69e-11	8.48e-08	376	1121	1121	10000	1.22	86	7.67	290	2.90\
346	db/JASPAR/JASPAR2018_CORE_vertebrates_non-redundant.meme	MA0882.1	DLX6	VYAATTAN	7.21e-14	5e-11	9.03e-08	693	1121	1121	10000	1.14	129	11.51	538	5.38\
347	db/MOUSE/uniprobe_mouse.meme	UP00102_2	Zic1_secondary	YHDCRCAGCAGGMVD	5.05e-14	5.34e-11	9.65e-08	1057	1121	1121	10000	1.17	180	16.06	865	8.65\
348	db/MOUSE/uniprobe_mouse.meme	UP00091_1	Sox5_primary	WWDRGAACAATWRDHD	1.42e-13	5.48e-11	9.92e-08	387	1121	1121	10000	2.05	79	7.05	253	2.53\
349	db/JASPAR/JASPAR2018_CORE_vertebrates_non-redundant.meme	MA0716.1	PRRX1	YYAATTAR	8.21e-14	5.9e-11	1.07e-07	719	1121	1121	10000	1.25	121	10.79	490	4.90\
350	db/MOUSE/uniprobe_mouse.meme	UP00105_1	Pou3f4_3773.1	DVWTAATTAATTAANTC	2.44e-13	5.95e-11	1.08e-07	244	1121	1121	10000	1.92	64	5.71	179	1.79\
351	db/MOUSE/uniprobe_mouse.meme	UP00004_1	Sox14_primary	DHNAATTATAATWWDN	1.88e-13	6.39e-11	1.16e-07	340	1121	1121	10000	1.48	80	7.14	260	2.60\
352	db/MOUSE/uniprobe_mouse.meme	UP00015_2	Ehf_secondary	WWVDABTTCCKAWSWW	1.22e-13	6.55e-11	1.18e-07	539	1121	1121	10000	1.27	110	9.81	427	4.27\
353	db/EUKARYOTE/jolma2013.meme	EN1_DBD_1		VSYAATTAVB	8.43e-14	6.69e-11	1.21e-07	794	1121	1121	10000	1.13	142	12.67	621	6.21\
354	db/EUKARYOTE/jolma2013.meme	EN2_DBD		HBYAATTANN	1.34e-13	7.04e-11	1.27e-07	526	1121	1121	10000	1.1	107	9.55	410	4.10\
355	db/EUKARYOTE/jolma2013.meme	PAX4_DBD		CTAATTAR	1.23e-13	7.27e-11	1.31e-07	590	1121	1121	10000	1.09	116	10.35	463	4.63\
356	db/MOUSE/uniprobe_mouse.meme	UP00219_1	Cutl1_3494.1	ACCGRTTGATYAHSWBR	1.67e-13	8.03e-11	1.45e-07	482	1121	1121	10000	1.32	99	8.83	365	3.65\
357	db/EUKARYOTE/jolma2013.meme	HSFY2_DBD_3		TTCGAAHSRTTCGAA	3.02e-13	8.18e-11	1.48e-07	271	1121	1121	10000	1.33	67	5.98	195	1.95\
358	db/JASPAR/JASPAR2018_CORE_vertebrates_non-redundant.meme	MA1119.1	SIX2	NNCTGAAACCTGATMY	2.99e-13	8.28e-11	1.5e-07	277	1121	1121	10000	1.47	68	6.07	200	2.00\
359	db/EUKARYOTE/jolma2013.meme	HOXC10_DBD_2		GYMATWAAAH	9.63e-14	8.31e-11	1.5e-07	863	1121	1121	10000	1.16	153	13.65	693	6.93\
360	db/JASPAR/JASPAR2018_CORE_vertebrates_non-redundant.meme	MA0063.1	Nkx2-5	WTAAKTG	1.09e-13	8.42e-11	1.52e-07	775	1121	1121	10000	1.12	141	12.58	617	6.17\
361	db/JASPAR/JASPAR2018_CORE_vertebrates_non-redundant.meme	MA0676.1	Nr2e1	AAAAGTCAA	2.28e-13	8.98e-11	1.62e-07	394	1121	1121	10000	1.81	72	6.42	219	2.19\
362	db/MOUSE/uniprobe_mouse.meme	UP00059_1	Arid5a_primary	SYAATATTGVDANH	2.67e-13	1.02e-10	1.84e-07	381	1121	1121	10000	4.03	60	5.35	160	1.60\
363	db/MOUSE/uniprobe_mouse.meme	UP00058_1	Tcf3_primary	THWASATCAAAGGRWNN	2.33e-13	1.12e-10	2.02e-07	480	1121	1121	10000	1.45	101	9.01	379	3.79\
364	db/EUKARYOTE/jolma2013.meme	Meis2_DBD_1		HTGACAG	1.32e-13	1.24e-10	2.25e-07	940	1121	1121	10000	1.05	165	14.72	775	7.75\
365	db/MOUSE/uniprobe_mouse.meme	UP00217_1	Hoxa10_2318.1	DMKGYAATAAAATKHW	2.61e-13	1.25e-10	2.27e-07	481	1121	1121	10000	1.6	100	8.92	374	3.74\
366	db/MOUSE/uniprobe_mouse.meme	UP00263_1	Hoxb8_3780.2	HSBDGYAATTAATARW	3.44e-13	1.35e-10	2.43e-07	391	1121	1121	10000	1.4	87	7.76	302	3.02\
367	db/EUKARYOTE/jolma2013.meme	Nr2e1_DBD_1		AAAAGTCAA	4.03e-13	1.5e-10	2.71e-07	372	1121	1121	10000	1.2	81	7.23	270	2.70\
368	db/EUKARYOTE/jolma2013.meme	NKX2-3_DBD		ACCACTTRAM	3.83e-13	1.8e-10	3.26e-07	470	1121	1121	10000	1.1	99	8.83	371	3.71\
369	db/EUKARYOTE/jolma2013.meme	NKX3-2_DBD		RCCACTTAA	3.51e-13	1.8e-10	3.26e-07	514	1121	1121	10000	1.2	101	9.01	382	3.82\
370	db/EUKARYOTE/jolma2013.meme	Hoxd9_DBD_1		SCCATWAAA	1.7e-13	1.85e-10	3.34e-07	1085	1121	1121	10000	1.39	164	14.63	771	7.71\
371	db/EUKARYOTE/jolma2013.meme	SOX9_DBD		DAACAATRG	2.68e-13	2.03e-10	3.67e-07	759	1121	1121	10000	1.22	131	11.69	562	5.62\
372	db/EUKARYOTE/jolma2013.meme	DMBX1_DBD		DVGGATTADN	2.38e-13	2.05e-10	3.71e-07	862	1121	1121	10000	1.06	153	13.65	702	7.02\
373	db/EUKARYOTE/jolma2013.meme	HOXA13_DBD_1		CCMATAAAAH	2.68e-13	2.13e-10	3.85e-07	794	1121	1121	10000	1.64	127	11.33	537	5.37\
374	db/MOUSE/uniprobe_mouse.meme	UP00200_2	Nkx6-1_2825.2	VVTWATTAATTABBYC	9.91e-13	2.42e-10	4.37e-07	244	1121	1121	10000	1.58	63	5.62	181	1.81\
375	db/EUKARYOTE/jolma2013.meme	Prrx2_DBD		YYAATTAR	4.81e-13	2.66e-10	4.82e-07	554	1121	1121	10000	1.19	104	9.28	402	4.02\
376	db/JASPAR/JASPAR2018_CORE_vertebrates_non-redundant.meme	MA0668.1	NEUROD2	RMCATATGBY	9.14e-13	2.79e-10	5.04e-07	305	1121	1121	10000	1.09	73	6.51	232	2.32\
377	db/MOUSE/uniprobe_mouse.meme	UP00140_1	Hoxd1_3448.1	WRHRYTAATTARCTNNN	1.18e-12	2.83e-10	5.12e-07	241	1121	1121	10000	1.69	60	5.35	167	1.67\
378	db/MOUSE/uniprobe_mouse.meme	UP00116_1	Rhox6_4251.1	WVMMYTAATTARTBSNH	8.62e-13	2.84e-10	5.14e-07	330	1121	1121	10000	1.36	77	6.87	253	2.53\
379	db/EUKARYOTE/jolma2013.meme	ALX4_DBD		HTAATYNAATTAN	8.25e-13	2.9e-10	5.25e-07	352	1121	1121	10000	1.3	80	7.14	269	2.69\
380	db/JASPAR/JASPAR2018_CORE_vertebrates_non-redundant.meme	MA0791.1	POU4F3	RTGMATWATTAATGAR	1.2e-12	2.91e-10	5.27e-07	242	1121	1121	10000	1.78	62	5.53	177	1.77\
381	db/EUKARYOTE/jolma2013.meme	OLIG3_DBD		AMCATATGBY	1.21e-12	2.96e-10	5.34e-07	245	1121	1121	10000	1.12	63	5.62	182	1.82\
382	db/JASPAR/JASPAR2018_CORE_vertebrates_non-redundant.meme	MA0122.2	NKX3-2	RCCACTTAA	6.09e-13	3.07e-10	5.54e-07	503	1121	1121	10000	1.11	102	9.1	392	3.92\
383	db/JASPAR/JASPAR2018_CORE_vertebrates_non-redundant.meme	MA0720.1	Shox2	YYAATTAR	5.51e-13	3.23e-10	5.84e-07	586	1121	1121	10000	1.11	113	10.08	457	4.57\
384	db/EUKARYOTE/jolma2013.meme	Otx1_DBD_2		HTAATCCB	4.65e-13	3.36e-10	6.07e-07	723	1121	1121	10000	1.06	134	11.95	586	5.86\
385	db/EUKARYOTE/jolma2013.meme	PROP1_full		TAATYHAATTA	7.77e-13	3.37e-10	6.08e-07	433	1121	1121	10000	1.27	91	8.12	330	3.30\
386	db/EUKARYOTE/jolma2013.meme	BARX1_DBD_2		VCMATTAV	6.34e-13	3.49e-10	6.31e-07	550	1121	1121	10000	1.05	110	9.81	440	4.40\
387	db/EUKARYOTE/jolma2013.meme	HOXC11_full_2		RGYMATAAAAH	3.73e-13	3.52e-10	6.37e-07	944	1121	1121	10000	1.17	162	14.45	766	7.66\
388	db/EUKARYOTE/jolma2013.meme	ZBTB7A_DBD		BGCGACCACCGA	5.1e-13	3.57e-10	6.46e-07	701	1121	1121	10000	16.9	31	2.77	42	0.42\
389	db/MOUSE/uniprobe_mouse.meme	UP00089_2	Tcf1_secondary	NBRYCBGGATTADD	6.95e-13	3.59e-10	6.5e-07	517	1121	1121	10000	1.17	102	9.1	393	3.93\
390	db/EUKARYOTE/jolma2013.meme	BARHL2_DBD_1		NHTAAAYGNT	3.98e-13	3.82e-10	6.91e-07	962	1121	1121	10000	1.11	164	14.63	780	7.80\
391	db/EUKARYOTE/jolma2013.meme	Meis2_DBD_2		TGACAGSTGTCA	1.2e-12	4.1e-10	7.4e-07	342	1121	1121	10000	1.25	77	6.87	255	2.55\
392	db/JASPAR/JASPAR2018_CORE_vertebrates_non-redundant.meme	MA0890.1	GBX2	RSYAATTARN	9.92e-13	4.15e-10	7.5e-07	418	1121	1121	10000	1.08	90	8.03	326	3.26\
393	db/JASPAR/JASPAR2018_CORE_vertebrates_non-redundant.meme	MA0682.1	Pitx1	YTAATCCH	5.98e-13	4.32e-10	7.81e-07	722	1121	1121	10000	1.08	133	11.86	582	5.82\
394	db/MOUSE/uniprobe_mouse.meme	UP00164_1	Hoxa7_2668.2	SGMNTTAATTAATDNNC	9.19e-13	4.71e-10	8.52e-07	513	1121	1121	10000	1.38	104	9.28	407	4.07\
395	db/EUKARYOTE/jolma2013.meme	GBX2_DBD_1		VSYAATTARN	1.15e-12	5.02e-10	9.07e-07	438	1121	1121	10000	1.15	90	8.03	327	3.27\
396	db/JASPAR/JASPAR2018_CORE_vertebrates_non-redundant.meme	MA1132.1	JUN::JUNB	KATGACKCAT	1.04e-12	5.42e-10	9.8e-07	519	1121	1121	10000	1.12	104	9.28	408	4.08\
397	db/JASPAR/JASPAR2018_CORE_vertebrates_non-redundant.meme	MA1113.1	PBX2	NTGATTGACAGN	1.27e-12	5.66e-10	1.02e-06	447	1121	1121	10000	1.3	89	7.94	322	3.22\
398	db/JASPAR/JASPAR2018_CORE_vertebrates_non-redundant.meme	MA0913.1	Hoxd9	GYAATWAAAW	6.6e-13	5.78e-10	1.05e-06	876	1121	1121	10000	1.11	154	13.74	719	7.19\
399	db/JASPAR/JASPAR2018_CORE_vertebrates_non-redundant.meme	MA0494.1	Nr1h3::Rxra	TGACCTNNAGTRACCYYDN	2.74e-12	5.83e-10	1.05e-06	213	1121	1121	10000	1.72	54	4.82	142	1.42\
400	db/EUKARYOTE/jolma2013.meme	FOXL1_full_1		RTAAACA	1.35e-12	6.93e-10	1.25e-06	514	1121	1121	10000	1.06	104	9.28	410	4.10\
401	db/MOUSE/uniprobe_mouse.meme	UP00082_2	Zfp187_secondary	GNGMCCTTGTCCMYNN	1.13e-12	7.06e-10	1.28e-06	626	1121	1121	10000	1.61	99	8.83	379	3.79\
402	db/MOUSE/uniprobe_mouse.meme	UP00098_2	Rfx3_secondary	VCTBNBNCTTGGWTACVVCVRNB	2.64e-12	7.59e-10	1.37e-06	288	1121	1121	10000	1.52	69	6.16	217	2.17\
403	db/MOUSE/uniprobe_mouse.meme	UP00199_1	Six4_2860.1	AKRHATGACACCNHBNV	4.03e-12	8.3e-10	1.5e-06	206	1121	1121	10000	1.53	53	4.73	139	1.39\
404	db/JASPAR/JASPAR2018_CORE_vertebrates_non-redundant.meme	MA0483.1	Gfi1b	AAATCWCWGCH	2.86e-12	9.28e-10	1.68e-06	325	1121	1121	10000	1.86	67	5.98	207	2.07\
405	db/EUKARYOTE/jolma2013.meme	MSX1_DBD_2		SCAATTAV	1.93e-12	9.53e-10	1.72e-06	494	1121	1121	10000	1.07	100	8.92	389	3.89\
406	db/MOUSE/uniprobe_mouse.meme	UP00213_1	Hoxa9_2622.2	RCGGYCATWAAAWTADW	2.1e-12	9.73e-10	1.76e-06	464	1121	1121	10000	2.73	82	7.31	286	2.86\
407	db/MOUSE/uniprobe_mouse.meme	UP00224_1	Pax6_3838.3	TRAYTAATTARTKNDM	3.56e-12	1.1e-09	1.99e-06	309	1121	1121	10000	1.71	70	6.24	224	2.24\
408	db/EUKARYOTE/jolma2013.meme	TBX4_DBD_1		AGGTGTGA	1.32e-12	1.15e-09	2.08e-06	875	1121	1121	10000	1.08	152	13.56	713	7.13\
409	db/EUKARYOTE/jolma2013.meme	BARHL2_full_1		VHTAAAYGRT	1.36e-12	1.17e-09	2.12e-06	862	1121	1121	10000	1.14	148	13.2	687	6.87\
410	db/EUKARYOTE/jolma2013.meme	VSX2_DBD		CTAATTAN	2.23e-12	1.19e-09	2.15e-06	533	1121	1121	10000	1.1	104	9.28	414	4.14\
411	db/JASPAR/JASPAR2018_CORE_vertebrates_non-redundant.meme	MA0846.1	FOXC2	WAWGTAAACAWW	2.23e-12	1.19e-09	2.15e-06	535	1121	1121	10000	1.38	103	9.19	408	4.08\
412	db/JASPAR/JASPAR2018_CORE_vertebrates_non-redundant.meme	MA0875.1	BARX1	VCMATTAV	2.19e-12	1.2e-09	2.16e-06	547	1121	1121	10000	1.05	108	9.63	438	4.38\
413	db/MOUSE/uniprobe_mouse.meme	UP00030_1	Sox11_primary	HNDARAACAAAGRANNH	2.14e-12	1.23e-09	2.22e-06	572	1121	1121	10000	1.47	110	9.81	450	4.50\
414	db/EUKARYOTE/jolma2013.meme	ESRRA_DBD_4		BTCAAGGTCAH	3.17e-12	1.28e-09	2.32e-06	404	1121	1121	10000	1.13	87	7.76	317	3.17\
415	db/MOUSE/uniprobe_mouse.meme	UP00168_1	Hoxd8_2644.1	TAADTAATTAATRGCTN	3.92e-12	1.28e-09	2.32e-06	327	1121	1121	10000	4.39	59	5.26	168	1.68\
416	db/EUKARYOTE/jolma2013.meme	NKX2-3_full		VCCACTTRAV	2.9e-12	1.32e-09	2.38e-06	455	1121	1121	10000	1.68	80	7.14	277	2.77\
417	db/EUKARYOTE/jolma2013.meme	HOXD12_DBD_1		GTAATAAAA	1.96e-12	1.34e-09	2.42e-06	683	1121	1121	10000	1.13	127	11.33	555	5.55\
418	db/EUKARYOTE/jolma2013.meme	FOXC2_DBD_3		WAWGTAAACAWW	2.42e-12	1.36e-09	2.45e-06	562	1121	1121	10000	1.21	110	9.81	451	4.51\
419	db/MOUSE/uniprobe_mouse.meme	UP00261_1	Lhx4_1719.2	DAWVCTAATTAGBTWTG	8.67e-12	1.47e-09	2.66e-06	170	1121	1121	10000	1.65	48	4.28	119	1.19\
420	db/JASPAR/JASPAR2018_CORE_vertebrates_non-redundant.meme	MA0672.1	NKX2-3	VCCACTTRAV	3.38e-12	1.51e-09	2.73e-06	447	1121	1121	10000	1.65	80	7.14	278	2.78\
421	db/MOUSE/uniprobe_mouse.meme	UP00129_1	Pou3f1_3819.1	DVNTAATTAATTAABTN	6.97e-12	1.51e-09	2.73e-06	217	1121	1121	10000	3.07	51	4.55	132	1.32\
422	db/EUKARYOTE/jolma2013.meme	Irx3_DBD		YWACATGAMAAA	9.48e-12	1.74e-09	3.14e-06	183	1121	1121	10000	1.4	49	4.37	124	1.24\
423	db/MOUSE/uniprobe_mouse.meme	UP00095_2	Zfp691_secondary	NANKWGACTCCTYNNMV	4.44e-12	1.81e-09	3.28e-06	408	1121	1121	10000	1.34	82	7.31	291	2.91\
424	db/JASPAR/JASPAR2018_CORE_vertebrates_non-redundant.meme	MA0068.2	PAX4	CTAATTAG	3.9e-12	1.85e-09	3.35e-06	475	1121	1121	10000	1.28	94	8.39	359	3.59\
425	db/JASPAR/JASPAR2018_CORE_vertebrates_non-redundant.meme	MA0726.1	VSX2	CTAATTAN	3.67e-12	1.9e-09	3.43e-06	517	1121	1121	10000	1.1	102	9.1	406	4.06\
426	db/JASPAR/JASPAR2018_CORE_vertebrates_non-redundant.meme	MA0635.1	BARHL2	VHTAAAYGRT	2.33e-12	1.99e-09	3.6e-06	854	1121	1121	10000	1.12	147	13.11	686	6.86\
427	db/JASPAR/JASPAR2018_CORE_vertebrates_non-redundant.meme	MA0463.1	Bcl6	DTTCCTRGAAAGCH	7.53e-12	2.05e-09	3.7e-06	272	1121	1121	10000	1.34	65	5.8	202	2.02\
428	db/EUKARYOTE/jolma2013.meme	MEOX1_full		VSTAATTAHC	4.52e-12	2.08e-09	3.77e-06	461	1121	1121	10000	1.09	95	8.47	366	3.66\
429	db/JASPAR/JASPAR2018_CORE_vertebrates_non-redundant.meme	MA0624.1	NFATC1	WWTTTCCRHN	1.5e-12	2.13e-09	3.84e-06	1414	1121	1121	10000	1.13	214	19.09	1142	11.42\
430	db/EUKARYOTE/jolma2013.meme	PAX4_full		CTAATTAG	5.08e-12	2.49e-09	4.5e-06	490	1121	1121	10000	1.35	94	8.39	361	3.61\
431	db/JASPAR/JASPAR2018_CORE_vertebrates_non-redundant.meme	MA0912.1	Hoxd3	YTGDDBTAATTAMHBT	7.99e-12	2.62e-09	4.74e-06	328	1121	1121	10000	1.42	73	6.51	245	2.45\
432	db/EUKARYOTE/jolma2013.meme	Alx4_DBD		NTAATYNAATTAN	8.57e-12	2.67e-09	4.83e-06	312	1121	1121	10000	1.32	72	6.42	240	2.40\
433	db/EUKARYOTE/jolma2013.meme	CPEB1_full		AATAAAAA	4.12e-12	2.71e-09	4.91e-06	659	1121	1121	10000	1.48	113	10.08	474	4.74\
434	db/MOUSE/uniprobe_mouse.meme	UP00057_2	Zic2_secondary	NHDCVCAGCAKGNRW	2.44e-12	2.79e-09	5.05e-06	1143	1121	1121	10000	1.18	183	16.32	930	9.30\
435	db/JASPAR/JASPAR2018_CORE_vertebrates_non-redundant.meme	MA0152.1	NFATC2	TTTTCCA	2.02e-12	2.85e-09	5.16e-06	1410	1121	1121	10000	1.07	220	19.63	1189	11.89\
436	db/EUKARYOTE/jolma2013.meme	MAFK_DBD_2		DWWNTGCTGASTCAGCANWWH	1.19e-11	3.09e-09	5.59e-06	259	1121	1121	10000	1.97	62	5.53	189	1.89\
437	db/JASPAR/JASPAR2018_CORE_vertebrates_non-redundant.meme	MA1120.1	SOX13	DVACAATGGNN	5.4e-12	3.11e-09	5.62e-06	576	1121	1121	10000	1.09	111	9.9	464	4.64\
438	db/EUKARYOTE/jolma2013.meme	DPRX_DBD_1		NVGGATTADS	3.46e-12	3.14e-09	5.68e-06	907	1121	1121	10000	1.05	156	13.92	750	7.50\
439	db/EUKARYOTE/jolma2013.meme	POU5F1P1_DBD_2		ATGMATATKCAW	1.02e-11	3.44e-09	6.21e-06	337	1121	1121	10000	1.29	74	6.6	252	2.52\
440	db/JASPAR/JASPAR2018_CORE_vertebrates_non-redundant.meme	MA0481.2	FOXP1	NDGTAAACAGNN	6.72e-12	3.66e-09	6.62e-06	545	1121	1121	10000	1.22	104	9.28	423	4.23\
441	db/MOUSE/uniprobe_mouse.meme	UP00042_1	Gm397_primary	NNDATGTGCACATAMDH	2.2e-11	3.76e-09	6.8e-06	171	1121	1121	10000	1.43	48	4.28	123	1.23\
442	db/JASPAR/JASPAR2018_CORE_vertebrates_non-redundant.meme	MA1110.1	NR1H4	KCAATGACCYN	8.95e-12	3.9e-09	7.05e-06	436	1121	1121	10000	1.17	89	7.94	336	3.36\
443	db/MOUSE/uniprobe_mouse.meme	UP00211_1	Pou3f3_3235.2	WANDTATGCATAATDDA	2.18e-11	4.25e-09	7.68e-06	195	1121	1121	10000	1.78	52	4.64	142	1.42\
444	db/MOUSE/uniprobe_mouse.meme	UP00029_1	Tbp_primary	NYHWTWTATAWAWHTN	1.05e-11	4.44e-09	8.03e-06	425	1121	1121	10000	1.76	85	7.58	314	3.14\
445	db/EUKARYOTE/jolma2013.meme	FOXD2_DBD_1		HRHWAATATTKAYH	1.77e-11	4.73e-09	8.55e-06	267	1121	1121	10000	1.64	61	5.44	186	1.86\
446	db/MOUSE/uniprobe_mouse.meme	UP00083_2	Tcf7l2_secondary	VDRVATCAATCRBKHN	1.24e-11	5.11e-09	9.24e-06	412	1121	1121	10000	1.27	86	7.67	321	3.21\
447	db/MOUSE/uniprobe_mouse.meme	UP00252_1	Hoxc5_2630.2	CGMRTTAATTAATWANN	2.06e-11	5.22e-09	9.45e-06	254	1121	1121	10000	1.7	62	5.53	192	1.92\
448	db/MOUSE/uniprobe_mouse.meme	UP00120_1	Lbx2_3869.2	TVHHYTAATTARYBSDR	2.19e-11	5.29e-09	9.57e-06	242	1121	1121	10000	1.43	60	5.35	182	1.82\
449	db/MOUSE/uniprobe_mouse.meme	UP00241_1	Hoxd3_1742.2	HTGDDBTAATTAMHBT	1.56e-11	5.57e-09	1.01e-05	357	1121	1121	10000	1.32	78	6.96	277	2.77\
450	db/MOUSE/uniprobe_mouse.meme	UP00053_1	Rxra_primary	NBNBDTGACCCCDHRHN	1.75e-11	5.83e-09	1.05e-05	333	1121	1121	10000	1.4	71	6.33	239	2.39\
451	db/EUKARYOTE/jolma2013.meme	NFIA_full_2		NDTGCCAAND	2.69e-11	5.92e-09	1.07e-05	220	1121	1121	10000	14	43	3.84	101	1.01\
452	db/EUKARYOTE/jolma2013.meme	EN2_full		VBYAATTAVS	7.93e-12	5.95e-09	1.08e-05	750	1121	1121	10000	1.09	133	11.86	607	6.07\
453	db/JASPAR/JASPAR2018_CORE_vertebrates_non-redundant.meme	MA0910.1	Hoxd8	TAADTAATTAATRGCTN	1.88e-11	5.97e-09	1.08e-05	318	1121	1121	10000	2.1	70	6.24	234	2.34\
454	db/EUKARYOTE/jolma2013.meme	PHOX2B_DBD		TAATYYAATTA	1.9e-11	6.04e-09	1.09e-05	317	1121	1121	10000	1.24	72	6.42	245	2.45\
455	db/MOUSE/uniprobe_mouse.meme	UP00204_1	Gbx1_2883.2	NDBVACTAATTAGTGBW	3.46e-11	6.2e-09	1.12e-05	179	1121	1121	10000	2.2	43	3.84	102	1.02\
456	db/JASPAR/JASPAR2018_CORE_vertebrates_non-redundant.meme	MA0827.1	OLIG3	AMCATATGBY	2.79e-11	6.3e-09	1.14e-05	226	1121	1121	10000	1.13	57	5.08	168	1.68\
457	db/JASPAR/JASPAR2018_CORE_vertebrates_non-redundant.meme	MA0039.3	KLF4	MCACACCCTNN	7.69e-12	6.63e-09	1.2e-05	862	1121	1121	10000	1.12	146	13.02	692	6.92\
458	db/MOUSE/uniprobe_mouse.meme	UP00067_2	Lef1_secondary	VDRSATCAATCANYWD	2.24e-11	6.92e-09	1.25e-05	309	1121	1121	10000	2.04	59	5.26	177	1.77\
459	db/JASPAR/JASPAR2018_CORE_vertebrates_non-redundant.meme	MA0670.1	NFIA	NDTGCCAAND	3.16e-11	6.96e-09	1.26e-05	220	1121	1121	10000	21.1	32	2.85	56	0.56\
460	db/JASPAR/JASPAR2018_CORE_vertebrates_non-redundant.meme	MA0661.1	MEOX1	VSTAATTAHC	1.58e-11	7.13e-09	1.29e-05	451	1121	1121	10000	1.13	91	8.12	352	3.52\
461	db/MOUSE/uniprobe_mouse.meme	UP00164_2	Hoxa7_3750.1	BBMKTAATTAMKGGHM	2.21e-11	7.42e-09	1.34e-05	335	1121	1121	10000	1.41	74	6.6	257	2.57\
462	db/MOUSE/uniprobe_mouse.meme	UP00262_1	Lhx1_2240.2	VGDATTAATTAAWWAHB	4.32e-11	7.91e-09	1.43e-05	183	1121	1121	10000	2	48	4.28	126	1.26\
463	db/EUKARYOTE/jolma2013.meme	CDX1_DBD		GYMATAAAA	1.11e-11	8.5e-09	1.54e-05	766	1121	1121	10000	1.3	128	11.42	578	5.78\
464	db/MOUSE/uniprobe_mouse.meme	UP00023_2	Sox30_secondary	TMNBATTATAATMCGV	1.96e-11	8.78e-09	1.59e-05	449	1121	1121	10000	1.56	88	7.85	336	3.36\
465	db/MOUSE/uniprobe_mouse.meme	UP00115_1	Lhx2_0953.2	WMMACTAATTAGYKMNN	4.16e-11	9.03e-09	1.63e-05	217	1121	1121	10000	1.64	54	4.82	155	1.55\
466	db/JASPAR/JASPAR2018_CORE_vertebrates_non-redundant.meme	MA1152.1	SOX15	CYWTTGTTHW	1.04e-11	1.05e-08	1.91e-05	1012	1121	1121	10000	1.25	162	14.45	803	8.03\
467	db/JASPAR/JASPAR2018_CORE_vertebrates_non-redundant.meme	MA0806.1	TBX4	AGGTGTGA	1.28e-11	1.07e-08	1.93e-05	834	1121	1121	10000	1.14	137	12.22	638	6.38\
468	db/JASPAR/JASPAR2018_CORE_vertebrates_non-redundant.meme	MA0040.1	Foxq1	HATTGTTTATW	7.69e-11	1.14e-08	2.06e-05	148	1121	1121	10000	3.58	30	2.68	51	0.51\
469	db/JASPAR/JASPAR2018_CORE_vertebrates_non-redundant.meme	MA0625.1	NFATC3	WTTTTCCRYH	1e-11	1.24e-08	2.24e-05	1239	1121	1121	10000	1.1	196	17.48	1039	10.39\
470	db/MOUSE/uniprobe_mouse.meme	UP00026_1	Zscan4_primary	DHNATGTGCACAYAHDN	8.24e-11	1.25e-08	2.26e-05	152	1121	1121	10000	1.6	42	3.75	101	1.01\
471	db/EUKARYOTE/jolma2013.meme	POU2F1_DBD_1		AWTATGCWAATK	3.56e-11	1.26e-08	2.28e-05	354	1121	1121	10000	1.23	77	6.87	277	2.77\
472	db/JASPAR/JASPAR2018_CORE_vertebrates_non-redundant.meme	MA1111.1	NR2F2	NAAAGGTCANR	3.29e-11	1.28e-08	2.31e-05	388	1121	1121	10000	1.12	82	7.31	305	3.05\
473	db/JASPAR/JASPAR2018_CORE_vertebrates_non-redundant.meme	MA0700.1	LHX2	VCTAATTARB	3.13e-11	1.28e-08	2.31e-05	409	1121	1121	10000	1.13	85	7.58	322	3.22\
474	db/MOUSE/uniprobe_mouse.meme	UP00238_1	Nkx6-3_3446.1	GVNWATTAATTAVTBNK	4.74e-11	1.35e-08	2.44e-05	285	1121	1121	10000	4.54	50	4.46	136	1.36\
475	db/MOUSE/uniprobe_mouse.meme	UP00200_1	Nkx6-1_2825.1	GVWAATTAATTAMYBBG	6.04e-11	1.38e-08	2.49e-05	228	1121	1121	10000	1.66	56	5	167	1.67\
476	db/EUKARYOTE/jolma2013.meme	POU4F2_DBD		RTGMATAATTAATKAG	8.7e-11	1.43e-08	2.58e-05	164	1121	1121	10000	2.13	45	4.01	115	1.15\
477	db/JASPAR/JASPAR2018_CORE_vertebrates_non-redundant.meme	MA0601.1	Arid3b	ATATTAATWAN	3.17e-11	1.46e-08	2.64e-05	461	1121	1121	10000	4.91	67	5.98	221	2.21\
478	db/JASPAR/JASPAR2018_CORE_vertebrates_non-redundant.meme	MA0033.2	FOXL1	RTAAACA	2.99e-11	1.49e-08	2.7e-05	499	1121	1121	10000	1.08	98	8.74	399	3.99\
479	db/EUKARYOTE/jolma2013.meme	EMX2_DBD_1		VBTAATTARB	3.39e-11	1.52e-08	2.76e-05	450	1121	1121	10000	1.11	90	8.03	352	3.52\
480	db/JASPAR/JASPAR2018_CORE_vertebrates_non-redundant.meme	MA0878.1	CDX1	GYMATAAAA	2.11e-11	1.57e-08	2.83e-05	744	1121	1121	10000	1.28	125	11.15	565	5.65\
481	db/JASPAR/JASPAR2018_CORE_vertebrates_non-redundant.meme	MA0642.1	EN2	VBYAATTAVS	2.13e-11	1.57e-08	2.85e-05	740	1121	1121	10000	1.09	131	11.69	604	6.04\
482	db/EUKARYOTE/jolma2013.meme	CDX2_DBD		GYMATAAAA	2.13e-11	1.57e-08	2.85e-05	739	1121	1121	10000	1.57	114	10.17	495	4.95\
483	db/EUKARYOTE/jolma2013.meme	FOXC2_DBD_2		RTAAAYAAACA	3.44e-11	1.61e-08	2.91e-05	467	1121	1121	10000	1.27	93	8.3	370	3.70\
484	db/EUKARYOTE/jolma2013.meme	NKX6-1_full		NTMATTAA	2.73e-11	1.67e-08	3.02e-05	612	1121	1121	10000	1.08	113	10.08	491	4.91\
485	db/JASPAR/JASPAR2018_CORE_vertebrates_non-redundant.meme	MA0886.1	EMX2	VBTAATTARB	3.85e-11	1.71e-08	3.08e-05	443	1121	1121	10000	1.08	90	8.03	353	3.53\
486	db/MOUSE/uniprobe_mouse.meme	UP00207_1	Hoxb9_3413.1	VRRGCMATAAAAHYMD	4.49e-11	1.76e-08	3.18e-05	392	1121	1121	10000	2.52	71	6.33	245	2.45\
487	db/MOUSE/uniprobe_mouse.meme	UP00033_1	Zfp410_primary	DRKDATGGGATGKMNDN	7.51e-11	1.76e-08	3.19e-05	235	1121	1121	10000	1.81	53	4.73	153	1.53\
488	db/EUKARYOTE/jolma2013.meme	FOXD3_DBD_1		DRHWAATATTKACW	7.69e-11	1.95e-08	3.53e-05	254	1121	1121	10000	1.44	60	5.35	189	1.89\
489	db/JASPAR/JASPAR2018_CORE_vertebrates_non-redundant.meme	MA0496.2	MAFK	WWWTGCTGASTCAGCAWWW	2.04e-10	2.09e-08	3.77e-05	102	1121	1121	10000	3.06	29	2.59	50	0.50\
490	db/EUKARYOTE/jolma2013.meme	PRRX1_full_2		TAATYTAATTA	6.32e-11	2.14e-08	3.87e-05	339	1121	1121	10000	1.25	74	6.6	264	2.64\
491	db/JASPAR/JASPAR2018_CORE_vertebrates_non-redundant.meme	MA1103.1	FOXK2	WDGTAAACANV	3.83e-11	2.24e-08	4.06e-05	585	1121	1121	10000	1.13	109	9.72	469	4.69\
492	db/EUKARYOTE/jolma2013.meme	OLIG2_DBD		AMCATATGKT	1.49e-10	2.24e-08	4.06e-05	151	1121	1121	10000	1.81	36	3.21	77	0.77\
493	db/MOUSE/uniprobe_mouse.meme	UP00062_1	Sox4_primary	HNNWRAACAAAGRRNHW	4.02e-11	2.4e-08	4.34e-05	596	1121	1121	10000	1.39	111	9.9	482	4.82\
494	db/MOUSE/uniprobe_mouse.meme	UP00215_1	Vax1_3499.1	AVGTTAATTAVCHHAG	7.69e-11	2.72e-08	4.92e-05	354	1121	1121	10000	1.37	75	6.69	271	2.71\
495	db/EUKARYOTE/jolma2013.meme	LHX2_DBD_1		VCTAATTARB	6.8e-11	2.86e-08	5.18e-05	421	1121	1121	10000	1.26	84	7.49	322	3.22\
496	db/EUKARYOTE/jolma2013.meme	ZNF238_DBD		MWTCCAGATGTKB	2.16e-10	2.94e-08	5.31e-05	136	1121	1121	10000	1.54	38	3.39	87	0.87\
497	db/EUKARYOTE/jolma2013.meme	EN1_full_1		SYAATTAV	4.83e-11	2.97e-08	5.37e-05	615	1121	1121	10000	1.11	112	9.99	490	4.90\
498	db/EUKARYOTE/jolma2013.meme	Nkx3-1_DBD		RCCACTTAA	8.05e-11	3.06e-08	5.53e-05	380	1121	1121	10000	1.15	76	6.78	277	2.77\
499	db/JASPAR/JASPAR2018_CORE_vertebrates_non-redundant.meme	MA0674.1	NKX6-1	NTMATTAA	5.16e-11	3.07e-08	5.56e-05	596	1121	1121	10000	1.09	110	9.81	478	4.78\
500	db/MOUSE/uniprobe_mouse.meme	UP00240_1	Cdx1_2245.1	WDVGGTMATAAAAYKH	9.29e-11	3.15e-08	5.69e-05	339	1121	1121	10000	1.58	73	6.51	261	2.61\
501	db/MOUSE/uniprobe_mouse.meme	UP00180_1	Hoxd13_2356.1	NNNYYAATAAAAHYNN	8.05e-11	3.18e-08	5.75e-05	395	1121	1121	10000	1.78	76	6.78	277	2.77\
502	db/JASPAR/JASPAR2018_CORE_vertebrates_non-redundant.meme	MA0787.1	POU3F2	WTATGCWAATKA	1.35e-10	3.2e-08	5.79e-05	237	1121	1121	10000	1.87	52	4.64	151	1.51\
503	db/JASPAR/JASPAR2018_CORE_vertebrates_non-redundant.meme	MA0124.2	Nkx3-1	RCCACTTAA	8.78e-11	3.23e-08	5.84e-05	368	1121	1121	10000	1.2	72	6.42	255	2.55\
504	db/JASPAR/JASPAR2018_CORE_vertebrates_non-redundant.meme	MA1100.1	ASCL1	VSAGCAGCTGSNN	1.89e-11	3.26e-08	5.89e-05	1722	1121	1121	10000	1.81	200	17.84	1076	10.76\
505	db/EUKARYOTE/jolma2013.meme	FOXO4_DBD_2		GTAAACA	5e-11	3.31e-08	5.98e-05	662	1121	1121	10000	1.14	114	10.17	503	5.03\
506	db/EUKARYOTE/jolma2013.meme	Hoxc10_DBD_2		GYAATAAAAA	5.34e-11	3.59e-08	6.48e-05	671	1121	1121	10000	1.44	115	10.26	510	5.10\
507	db/EUKARYOTE/jolma2013.meme	FOXO1_DBD_1		GTAAACAW	5.39e-11	3.74e-08	6.76e-05	694	1121	1121	10000	1.14	122	10.88	555	5.55\
508	db/EUKARYOTE/jolma2013.meme	HOXC12_DBD_1		GYAATAAAA	5.68e-11	3.95e-08	7.14e-05	695	1121	1121	10000	1.17	123	10.97	562	5.62\
509	db/EUKARYOTE/jolma2013.meme	ZNF238_full		NATCCAGATGTKB	1.93e-10	4.18e-08	7.56e-05	217	1121	1121	10000	1.24	54	4.82	163	1.63\
510	db/EUKARYOTE/jolma2013.meme	ARX_DBD		NTAATYDAATTAR	1.64e-10	4.74e-08	8.57e-05	289	1121	1121	10000	2.97	52	4.64	152	1.52\
511	db/EUKARYOTE/jolma2013.meme	EMX1_DBD_2		YAATTARYTAATKA	2.77e-10	4.93e-08	8.91e-05	178	1121	1121	10000	1.68	46	4.1	125	1.25\
512	db/EUKARYOTE/jolma2013.meme	NKX3-1_full		VCCACTTAA	8.69e-11	5.36e-08	9.7e-05	617	1121	1121	10000	1.54	83	7.4	318	3.18\
513	db/MOUSE/uniprobe_mouse.meme	UP00249_1	Nkx2-5_3436.1	HRAKCCACTTRAAWTY	4.84e-10	5.47e-08	9.89e-05	113	1121	1121	10000	1.56	35	3.12	77	0.77\
514	db/EUKARYOTE/jolma2013.meme	FOXL1_full_2		WRTAAAYAAACAW	1.34e-10	6.08e-08	0.00011	455	1121	1121	10000	1.37	90	8.03	363	3.63\
515	db/MOUSE/uniprobe_mouse.meme	UP00009_2	Nr2f2_secondary	CKMKCSGGGTCAVBNH	1.41e-10	6.08e-08	0.00011	431	1121	1121	10000	1.98	70	6.24	247	2.47\
516	db/EUKARYOTE/jolma2013.meme	PITX1_full_1		NTTAATCCH	1.12e-10	6.5e-08	0.000117	582	1121	1121	10000	1.11	106	9.46	460	4.60\
517	db/JASPAR/JASPAR2018_CORE_vertebrates_non-redundant.meme	MA0848.1	FOXO4	GTAAACA	1.05e-10	6.77e-08	0.000122	643	1121	1121	10000	1.06	116	10.35	523	5.23\
518	db/EUKARYOTE/jolma2013.meme	POU3F2_DBD_2		WTATGCWAATKA	2.95e-10	7.58e-08	0.000137	257	1121	1121	10000	2.8	49	4.37	140	1.40\
519	db/EUKARYOTE/jolma2013.meme	BSX_DBD		SYVATTAV	1.39e-10	8e-08	0.000145	574	1121	1121	10000	1.57	97	8.65	406	4.06\
520	db/JASPAR/JASPAR2018_CORE_vertebrates_non-redundant.meme	MA0027.2	EN1	SYAATTAV	1.34e-10	8.03e-08	0.000145	600	1121	1121	10000	1.06	110	9.81	487	4.87\
521	db/JASPAR/JASPAR2018_CORE_vertebrates_non-redundant.meme	MA0785.1	POU2F1	AWTATGCWAATK	2.6e-10	8.9e-08	0.000161	342	1121	1121	10000	2.78	56	5	175	1.75\
522	db/EUKARYOTE/jolma2013.meme	POU3F3_DBD_1		WWTATGCWAATTW	3.12e-10	9.23e-08	0.000167	296	1121	1121	10000	1.35	66	5.89	230	2.30\
523	db/MOUSE/uniprobe_mouse.meme	UP00178_1	Og2x_3719.1	CGNVYYAATTRRKHWNS	2.9e-10	9.35e-08	0.000169	322	1121	1121	10000	1.54	65	5.8	224	2.24\
524	db/MOUSE/uniprobe_mouse.meme	UP00134_1	Hoxb13_3479.1	VRNCCAATAAAAWHHV	2.41e-10	9.58e-08	0.000173	398	1121	1121	10000	2.37	69	6.16	245	2.45\
525	db/MOUSE/uniprobe_mouse.meme	UP00068_1	Eomes_primary	NNNRAGGTGTGAAAWHN	3.97e-10	9.77e-08	0.000177	246	1121	1121	10000	1.48	58	5.17	188	1.88\
526	db/EUKARYOTE/jolma2013.meme	Uncx_DBD_1		NTAATTTAATTAN	3.64e-10	1.05e-07	0.000191	290	1121	1121	10000	1.54	62	5.53	209	2.09\
527	db/EUKARYOTE/jolma2013.meme	En2_DBD		VSTAATTARB	2.68e-10	1.06e-07	0.000192	396	1121	1121	10000	1.12	80	7.14	309	3.09\
528	db/JASPAR/JASPAR2018_CORE_vertebrates_non-redundant.meme	MA1128.1	FOSL1::JUN	NKATGACTCATNN	3.97e-10	1.07e-07	0.000193	269	1121	1121	10000	1.59	58	5.17	188	1.88\
529	db/JASPAR/JASPAR2018_CORE_vertebrates_non-redundant.meme	MA0099.3	FOS::JUN	ATGAGTCAYM	3.23e-10	1.08e-07	0.000195	334	1121	1121	10000	1.22	69	6.16	247	2.47\
530	db/JASPAR/JASPAR2018_CORE_vertebrates_non-redundant.meme	MA0889.1	GBX1	VCYAATTASY	3.97e-10	1.08e-07	0.000195	272	1121	1121	10000	1.24	58	5.17	188	1.88\
531	db/JASPAR/JASPAR2018_CORE_vertebrates_non-redundant.meme	MA0876.1	BSX	SYVATTAV	1.96e-10	1.12e-07	0.000202	569	1121	1121	10000	1.52	97	8.65	409	4.09\
532	db/MOUSE/uniprobe_mouse.meme	UP00018_2	Irf4_secondary	NNNAYTCTCGGWHNS	1.34e-10	1.13e-07	0.000204	844	1121	1121	10000	1.12	142	12.67	697	6.97\
533	db/MOUSE/uniprobe_mouse.meme	UP00114_1	Homez_1063.2	AWWWMATCGTTTTYADN	4.16e-10	1.16e-07	0.00021	279	1121	1121	10000	1.83	60	5.35	199	1.99\
534	db/EUKARYOTE/jolma2013.meme	GATA3_full		WGATAASV	1.16e-10	1.17e-07	0.000212	1011	1121	1121	10000	1.05	164	14.63	846	8.46\
535	db/MOUSE/uniprobe_mouse.meme	UP00144_1	Hoxb4_2627.1	CNNRTTAATTAATWAHY	4.96e-10	1.21e-07	0.000219	244	1121	1121	10000	1.61	57	5.08	184	1.84\
536	db/JASPAR/JASPAR2018_CORE_vertebrates_non-redundant.meme	MA0851.1	Foxj3	NDAADGTAAACAAANNM	4.1e-10	1.28e-07	0.000232	313	1121	1121	10000	1.42	68	6.07	243	2.43\
537	db/EUKARYOTE/jolma2013.meme	GBX1_DBD		VCYAATTASY	4.16e-10	1.29e-07	0.000234	311	1121	1121	10000	1.29	60	5.35	199	1.99\
538	db/MOUSE/uniprobe_mouse.meme	UP00212_1	Lhx5_2279.1	VNAATTAATTAAAWHHY	8.43e-10	1.32e-07	0.000239	157	1121	1121	10000	2.09	42	3.75	111	1.11\
539	db/MOUSE/uniprobe_mouse.meme	UP00189_1	Hoxa5_3415.1	AMGKTAATTAVCWHAD	4.48e-10	1.38e-07	0.00025	308	1121	1121	10000	1.33	67	5.98	238	2.38\
540	db/MOUSE/uniprobe_mouse.meme	UP00166_1	Barhl1_2590.2	AAMAACCAATTARBNH	6.37e-10	1.41e-07	0.000255	221	1121	1121	10000	2.01	50	4.46	149	1.49\
541	db/JASPAR/JASPAR2018_CORE_vertebrates_non-redundant.meme	MA1143.1	FOSL1::JUND(var.2)	RTGACGTMAY	1.66e-10	1.44e-07	0.000261	869	1121	1121	10000	1.14	140	12.49	686	6.86\
542	db/EUKARYOTE/jolma2013.meme	CLOCK_DBD		AACACGTGTH	3.85e-10	1.51e-07	0.000273	392	1121	1121	10000	2.36	55	4.91	172	1.72\
543	db/MOUSE/uniprobe_mouse.meme	UP00066_1	Hnf4a_primary	NNBNMGGGGTCAABWNN	5.32e-10	1.55e-07	0.00028	291	1121	1121	10000	2.15	49	4.37	143	1.43\
544	db/EUKARYOTE/jolma2013.meme	GSC2_DBD		NYTAATCCBH	1.8e-10	1.55e-07	0.00028	858	1121	1121	10000	1.05	144	12.85	714	7.14\
545	db/JASPAR/JASPAR2018_CORE_vertebrates_non-redundant.meme	MA0788.1	POU3F3	WWTATGCWAATTW	5.4e-10	1.55e-07	0.00028	287	1121	1121	10000	1.45	63	5.62	217	2.17\
546	db/EUKARYOTE/jolma2013.meme	PHOX2A_DBD		TAATYYAATTA	5.83e-10	1.66e-07	0.000299	284	1121	1121	10000	1.34	62	5.53	212	2.12\
547	db/JASPAR/JASPAR2018_CORE_vertebrates_non-redundant.meme	MA0103.3	ZEB1	SNCACCTGSVN	1.7e-10	1.78e-07	0.000322	1049	1121	1121	10000	5.25	134	11.95	646	6.46\
548	db/EUKARYOTE/jolma2013.meme	MAFK_full_2		DTGCTGASTCAGCRN	4.72e-10	1.83e-07	0.000331	388	1121	1121	10000	1.69	71	6.33	261	2.61\
549	db/JASPAR/JASPAR2018_CORE_vertebrates_non-redundant.meme	MA1118.1	SIX1	GWAACCTGAKM	5.43e-10	1.86e-07	0.000336	342	1121	1121	10000	1.17	71	6.33	262	2.62\
550	db/MOUSE/uniprobe_mouse.meme	UP00173_1	Hoxc13_3127.1	HHWBCTCRTAAAAWYD	1.13e-09	2.14e-07	0.000387	190	1121	1121	10000	2.14	44	3.93	122	1.22\
551	db/EUKARYOTE/jolma2013.meme	ALX3_full_2		HTAATYNAATTAN	7.95e-10	2.21e-07	0.0004	278	1121	1121	10000	1.37	62	5.53	214	2.14\
552	db/MOUSE/uniprobe_mouse.meme	UP00106_1	Vax2_3500.1	NDNCRCTAATTAABVC	7.62e-10	2.3e-07	0.000416	302	1121	1121	10000	1.29	66	5.89	236	2.36\
553	db/EUKARYOTE/jolma2013.meme	POU3F4_DBD_1		TATGCWAAT	1.08e-09	2.35e-07	0.000425	217	1121	1121	10000	1.19	51	4.55	157	1.57\
554	db/EUKARYOTE/jolma2013.meme	Arx_DBD		NTAATTDAATTAR	9.62e-10	2.36e-07	0.000426	245	1121	1121	10000	1.89	54	4.82	172	1.72\
555	db/JASPAR/JASPAR2018_CORE_vertebrates_non-redundant.meme	MA0713.1	PHOX2A	TAATYYAATTA	9.95e-10	2.57e-07	0.000464	258	1121	1121	10000	1.27	59	5.26	199	1.99\
556	db/EUKARYOTE/jolma2013.meme	FOXB1_DBD_3		WATGTAAATAT	6.51e-10	2.58e-07	0.000466	396	1121	1121	10000	1.27	79	7.05	310	3.10\
557	db/JASPAR/JASPAR2018_CORE_vertebrates_non-redundant.meme	MA0845.1	FOXB1	WATGTAAATAT	7.12e-10	2.7e-07	0.000488	379	1121	1121	10000	1.29	76	6.78	293	2.93\
558	db/MOUSE/uniprobe_mouse.meme	UP00118_1	Pou4f3_2791.1	HVTTATTAATKADKYC	1.39e-09	2.85e-07	0.000516	206	1121	1121	10000	2.77	44	3.93	123	1.23\
559	db/EUKARYOTE/jolma2013.meme	MSX2_DBD_2		CCAATTAV	5.44e-10	3.04e-07	0.00055	559	1121	1121	10000	1.06	103	9.19	456	4.56\
560	db/JASPAR/JASPAR2018_CORE_vertebrates_non-redundant.meme	MA1116.1	RBPJ	BVTGGGAANN	4.96e-10	3.08e-07	0.000556	620	1121	1121	10000	1.17	108	9.63	487	4.87\
561	db/EUKARYOTE/jolma2013.meme	MSX1_DBD_1		SCAATTAAAWWSCAATTA	2.88e-09	3.17e-07	0.000573	110	1121	1121	10000	2.45	33	2.94	75	0.75\
562	db/MOUSE/uniprobe_mouse.meme	UP00016_1	Sry_primary	NHNWATTATAATRWDN	1.7e-09	3.23e-07	0.000584	190	1121	1121	10000	2.98	39	3.48	100	1.00\
563	db/JASPAR/JASPAR2018_CORE_vertebrates_non-redundant.meme	MA0891.1	GSC2	NYTAATCCBH	3.99e-10	3.37e-07	0.000609	845	1121	1121	10000	1.06	141	12.58	703	7.03\
564	db/MOUSE/uniprobe_mouse.meme	UP00196_1	Hoxa4_3426.1	DDTTATTAATTAACKBG	1.65e-09	3.41e-07	0.000616	207	1121	1121	10000	1.89	49	4.37	149	1.49\
565	db/JASPAR/JASPAR2018_CORE_vertebrates_non-redundant.meme	MA1101.1	BACH2	NMTGACTCAGCANH	1.35e-09	3.48e-07	0.00063	258	1121	1121	10000	2.66	43	3.84	118	1.18\
566	db/EUKARYOTE/jolma2013.meme	PITX3_DBD		NYTAATCCC	5.25e-10	3.56e-07	0.000644	678	1121	1121	10000	1.06	119	10.62	559	5.59\
567	db/EUKARYOTE/jolma2013.meme	ISX_DBD_2		CYAATTAV	7.16e-10	3.57e-07	0.000646	499	1121	1121	10000	1.07	94	8.39	402	4.02\
568	db/MOUSE/uniprobe_mouse.meme	UP00039_1	Foxj3_primary	NDAADGTAAACAAANNM	9.23e-10	3.61e-07	0.000652	391	1121	1121	10000	1.6	76	6.78	295	2.95\
569	db/JASPAR/JASPAR2018_CORE_vertebrates_non-redundant.meme	MA1104.1	GATA6	NDNAGATAAGADD	9.44e-10	3.72e-07	0.000672	394	1121	1121	10000	1.27	78	6.96	307	3.07\
570	db/JASPAR/JASPAR2018_CORE_vertebrates_non-redundant.meme	MA0793.1	POU6F2	ASCTMATTAW	1.11e-09	3.84e-07	0.000694	346	1121	1121	10000	1.11	72	6.42	273	2.73\
571	db/EUKARYOTE/jolma2013.meme	DPRX_DBD_2		VRGATAATCCN	9.51e-10	4.19e-07	0.000758	441	1121	1121	10000	1.21	83	7.4	337	3.37\
572	db/JASPAR/JASPAR2018_CORE_vertebrates_non-redundant.meme	MA0087.1	Sox5	ATTGTTD	1.36e-09	4.21e-07	0.000761	310	1121	1121	10000	1.12	66	5.89	240	2.40\
573	db/MOUSE/uniprobe_mouse.meme	UP00188_1	Lmx1a_2238.2	CGWWTTAATTAAWWWHY	1.85e-09	4.61e-07	0.000834	250	1121	1121	10000	1.71	57	5.08	192	1.92\
574	db/EUKARYOTE/jolma2013.meme	HESX1_DBD_1		GHTAATTRRH	1.72e-09	4.87e-07	0.000881	283	1121	1121	10000	1.24	60	5.35	208	2.08\
575	db/JASPAR/JASPAR2018_CORE_vertebrates_non-redundant.meme	MA0819.1	CLOCK	AACACGTGTH	1.28e-09	4.94e-07	0.000893	385	1121	1121	10000	2.14	55	4.91	179	1.79\
576	db/EUKARYOTE/jolma2013.meme	VENTX_DBD_1		AMCGATTAR	1.63e-09	5.16e-07	0.000932	316	1121	1121	10000	1.11	67	5.98	247	2.47\
577	db/MOUSE/uniprobe_mouse.meme	UP00138_1	Bsx_3483.2	VVRGYAATTRNYTVAD	1.48e-09	5.24e-07	0.000948	355	1121	1121	10000	1.24	73	6.51	281	2.81\
578	db/EUKARYOTE/jolma2013.meme	POU6F2_DBD_1		ASCTMATTAW	1.48e-09	5.36e-07	0.000969	363	1121	1121	10000	1.16	73	6.51	281	2.81\
579	db/MOUSE/uniprobe_mouse.meme	UP00202_1	Dlx1_1741.2	NTGMRDTAATTAAY	2.01e-09	5.37e-07	0.00097	267	1121	1121	10000	1.46	58	5.17	198	1.98\
580	db/EUKARYOTE/jolma2013.meme	TCF7L1_full		AAAGATCAAAGG	3.91e-09	5.44e-07	0.000983	139	1121	1121	10000	1.48	38	3.39	99	0.99\
581	db/EUKARYOTE/jolma2013.meme	OLIG2_full		AMCATATGKT	4.82e-09	5.59e-07	0.00101	116	1121	1121	10000	1.35	30	2.68	64	0.64\
582	db/JASPAR/JASPAR2018_CORE_vertebrates_non-redundant.meme	MA0708.1	MSX2	CCAATTAV	1.02e-09	5.6e-07	0.00101	549	1121	1121	10000	1.07	100	8.92	443	4.43\
583	db/EUKARYOTE/jolma2013.meme	HOXD13_DBD_1		CYMATAAAAH	1.14e-09	5.69e-07	0.00103	499	1121	1121	10000	1.19	93	8.3	400	4.00\
584	db/JASPAR/JASPAR2018_CORE_vertebrates_non-redundant.meme	MA0712.1	OTX2	YTAATCCB	1.09e-09	5.97e-07	0.00108	547	1121	1121	10000	1.13	98	8.74	431	4.31\
585	db/JASPAR/JASPAR2018_CORE_vertebrates_non-redundant.meme	MA0142.1	Pou5f1::Sox2	CWTTGTYATGCAAAT	2.35e-09	6.08e-07	0.0011	259	1121	1121	10000	1.6	58	5.17	199	1.99\
586	db/EUKARYOTE/jolma2013.meme	OTX2_DBD_2		YTAATCCB	1.13e-09	6.29e-07	0.00114	557	1121	1121	10000	1.18	97	8.65	425	4.25\
587	db/MOUSE/uniprobe_mouse.meme	UP00011_1	Irf6_primary	HDDAHCGAAACYAANNN	2.33e-09	6.44e-07	0.00116	276	1121	1121	10000	1.33	60	5.35	210	2.10\
588	db/MOUSE/uniprobe_mouse.meme	UP00167_1	En1_3123.2	RNNAACTAATTARKDC	3.75e-09	6.78e-07	0.00123	181	1121	1121	10000	2.11	43	3.84	123	1.23\
589	db/JASPAR/JASPAR2018_CORE_vertebrates_non-redundant.meme	MA1148.1	PPARA::RXRA	AWNTRGGTYAAAGGTCAN	2.15e-09	6.85e-07	0.00124	318	1121	1121	10000	1.55	67	5.98	249	2.49\
590	db/MOUSE/uniprobe_mouse.meme	UP00124_1	Ipf1_3815.1	VNRSTAATTAGYHCAN	2.29e-09	7.05e-07	0.00127	308	1121	1121	10000	1.42	65	5.8	238	2.38\
591	db/JASPAR/JASPAR2018_CORE_vertebrates_non-redundant.meme	MA0698.1	ZBTB18	NATCCAGATGTKB	3.7e-09	7.1e-07	0.00128	192	1121	1121	10000	1.92	42	3.75	118	1.18\
592	db/JASPAR/JASPAR2018_CORE_vertebrates_non-redundant.meme	MA0852.2	FOXK1	NRDGTAAACAAGNN	1.25e-09	7.3e-07	0.00132	582	1121	1121	10000	1.22	105	9.37	477	4.77\
593	db/EUKARYOTE/jolma2013.meme	HSFY2_DBD_1		TTCGAAHVRTTCGAA	3.73e-09	7.76e-07	0.0014	208	1121	1121	10000	1.64	45	4.01	133	1.33\
594	db/JASPAR/JASPAR2018_CORE_vertebrates_non-redundant.meme	MA0678.1	OLIG2	AMCATATGKT	8.4e-09	8.15e-07	0.00147	97	1121	1121	10000	1.13	30	2.68	66	0.66\
595	db/MOUSE/uniprobe_mouse.meme	UP00141_1	Vsx1_1728.1	CSARTTAATTAAYNAHT	4.51e-09	8.21e-07	0.00148	182	1121	1121	10000	1.67	45	4.01	134	1.34\
596	db/JASPAR/JASPAR2018_CORE_vertebrates_non-redundant.meme	MA1130.1	FOSL2::JUN	NNRTGAGTCAYN	2.77e-09	8.21e-07	0.00148	296	1121	1121	10000	1.17	63	5.62	228	2.28\
597	db/EUKARYOTE/jolma2013.meme	Msx3_DBD_2		SCAATTAN	2.25e-09	8.87e-07	0.0016	395	1121	1121	10000	1.07	78	6.96	314	3.14\
598	db/JASPAR/JASPAR2018_CORE_vertebrates_non-redundant.meme	MA0789.1	POU3F4	TATGCWAAT	4.43e-09	8.91e-07	0.00161	201	1121	1121	10000	1.52	46	4.1	139	1.39\
599	db/MOUSE/uniprobe_mouse.meme	UP00032_1	Gata3_primary	BDWDDAKAGATAAGARWTDARD	5.53e-09	9.02e-07	0.00163	163	1121	1121	10000	2.5	42	3.75	120	1.20\
600	db/EUKARYOTE/jolma2013.meme	MEIS3_DBD_1		DTGACAGS	1.29e-09	9.22e-07	0.00167	717	1121	1121	10000	1.53	102	9.1	458	4.58\
601	db/MOUSE/uniprobe_mouse.meme	UP00389_1	Nkx3-1_2923.2	DWHDAAGTACTTAAAWN	5.51e-09	9.37e-07	0.00169	170	1121	1121	10000	2.82	34	3.03	82	0.82\
602	db/MOUSE/uniprobe_mouse.meme	UP00191_1	Pou2f2_3748.1	BHDTATGCAAATKARV	4.81e-09	9.85e-07	0.00178	205	1121	1121	10000	1.54	49	4.37	155	1.55\
603	db/EUKARYOTE/jolma2013.meme	NKX6-1_DBD		NTMATTAA	2.4e-09	1.12e-06	0.00203	467	1121	1121	10000	1.36	84	7.49	351	3.51\
604	db/EUKARYOTE/jolma2013.meme	TBX1_DBD_3		AGGTGTGA	2.4e-09	1.13e-06	0.00204	470	1121	1121	10000	1.27	84	7.49	351	3.51\
605	db/JASPAR/JASPAR2018_CORE_vertebrates_non-redundant.meme	MA1105.1	GRHL2	GNMAAACCAGTTYNN	4.33e-09	1.14e-06	0.00206	263	1121	1121	10000	1.28	58	5.17	203	2.03\
606	db/JASPAR/JASPAR2018_CORE_vertebrates_non-redundant.meme	MA0724.1	VENTX	AMCGATTAR	3.85e-09	1.19e-06	0.00214	308	1121	1121	10000	1.16	64	5.71	236	2.36\
607	db/JASPAR/JASPAR2018_CORE_vertebrates_non-redundant.meme	MA0775.1	MEIS3	DTGACAGS	1.74e-09	1.24e-06	0.00224	711	1121	1121	10000	1.5	102	9.1	461	4.61\
608	db/EUKARYOTE/jolma2013.meme	FOXI1_full_1		GTAAACA	2.6e-09	1.25e-06	0.00227	482	1121	1121	10000	1.17	86	7.67	364	3.64\
609	db/JASPAR/JASPAR2018_CORE_vertebrates_non-redundant.meme	MA0513.1	SMAD2::SMAD3::SMAD4	CTGTCTGDCACCT	3.21e-09	1.29e-06	0.00234	403	1121	1121	10000	1.19	79	7.05	323	3.23\
610	db/MOUSE/uniprobe_mouse.meme	UP00008_2	Six6_secondary	NDBSKATATATMCVNHT	5.49e-09	1.35e-06	0.00244	246	1121	1121	10000	1.36	55	4.91	188	1.88\
611	db/EUKARYOTE/jolma2013.meme	Hoxd13_DBD_1		SYAATAAAAH	2.45e-09	1.41e-06	0.00254	575	1121	1121	10000	1.23	101	9.01	458	4.58\
612	db/MOUSE/uniprobe_mouse.meme	UP00231_1	Nkx2-2_2823.1	HWARCCACTTGARADTD	1e-08	1.44e-06	0.00261	144	1121	1121	10000	2.9	31	2.77	71	0.71\
613	db/EUKARYOTE/jolma2013.meme	Foxj3_DBD_2		GTAAACARTAAACA	5.35e-09	1.51e-06	0.00273	282	1121	1121	10000	1.82	59	5.26	210	2.10\
614	db/EUKARYOTE/jolma2013.meme	FOXC1_DBD_2		DGTMAATATTKACW	1.11e-08	1.54e-06	0.00279	139	1121	1121	10000	1.45	37	3.3	99	0.99\
615	db/JASPAR/JASPAR2018_CORE_vertebrates_non-redundant.meme	MA0894.1	HESX1	GHTAATTRRH	5.84e-09	1.56e-06	0.00282	267	1121	1121	10000	1.12	58	5.17	205	2.05\
616	db/EUKARYOTE/jolma2013.meme	MEIS3_DBD_2		TGACAGSTGTCA	7.19e-09	1.58e-06	0.00286	220	1121	1121	10000	1.24	51	4.55	168	1.68\
617	db/EUKARYOTE/jolma2013.meme	GATA3_DBD		WGATAASV	2.23e-09	1.65e-06	0.00299	742	1121	1121	10000	1.05	125	11.15	615	6.15\
618	db/MOUSE/uniprobe_mouse.meme	UP00043_1	Bcl6b_primary	DCTTTCKAGGAATHHN	4.61e-09	1.67e-06	0.00302	362	1121	1121	10000	1.38	72	6.42	284	2.84\
619	db/EUKARYOTE/jolma2013.meme	NR2F1_full		GRGGTCAA	3.02e-09	1.7e-06	0.00307	562	1121	1121	10000	1.74	84	7.49	353	3.53\
620	db/MOUSE/uniprobe_mouse.meme	UP00161_1	Hmbox1_2674.1	NHRAWCTAGTTAAYDWS	1.16e-08	1.71e-06	0.00309	148	1121	1121	10000	1.51	38	3.39	104	1.04\
621	db/MOUSE/uniprobe_mouse.meme	UP00209_2	Cart1_1275.1	BVMNTTAATTAAYYNNN	9.69e-09	1.71e-06	0.0031	177	1121	1121	10000	1.45	44	3.93	133	1.33\
622	db/JASPAR/JASPAR2018_CORE_vertebrates_non-redundant.meme	MA0125.1	Nobox	TAATTRSY	3.25e-09	1.8e-06	0.00326	555	1121	1121	10000	1.58	86	7.67	366	3.66\
623	db/MOUSE/uniprobe_mouse.meme	UP00145_1	Barhl2_3868.1	AAMAACCAATTAABHH	1.21e-08	1.87e-06	0.00338	155	1121	1121	10000	1.7	40	3.57	114	1.14\
624	db/MOUSE/uniprobe_mouse.meme	UP00391_1	Hoxa3_2783.2	TBGMRBTAATTARY	8.03e-09	2.06e-06	0.00372	256	1121	1121	10000	1.32	56	5	196	1.96\
625	db/MOUSE/uniprobe_mouse.meme	UP00072_1	IRC900814_primary	WNYTACGACAAAWNNY	1.23e-08	2.25e-06	0.00407	183	1121	1121	10000	2.36	35	3.12	90	0.90\
626	db/EUKARYOTE/jolma2013.meme	HOXC13_DBD_1		CYAATAAAAH	4.13e-09	2.36e-06	0.00427	572	1121	1121	10000	1.37	98	8.74	444	4.44\
627	db/JASPAR/JASPAR2018_CORE_vertebrates_non-redundant.meme	MA0714.1	PITX3	NYTAATCCC	3.64e-09	2.43e-06	0.00439	667	1121	1121	10000	1.25	107	9.55	501	5.01\
628	db/MOUSE/uniprobe_mouse.meme	UP00197_1	Hoxc9_2367.2	NDVGGTCATTAAHYDB	6.36e-09	2.52e-06	0.00456	397	1121	1121	10000	3.66	57	5.08	200	2.00\
629	db/EUKARYOTE/jolma2013.meme	PITX1_DBD		NYTAATCCC	3.84e-09	2.53e-06	0.00457	659	1121	1121	10000	1.3	104	9.28	482	4.82\
630	db/MOUSE/uniprobe_mouse.meme	UP00063_1	Hoxa3_primary	NBGWGBTAATTARY	9.06e-09	2.6e-06	0.0047	287	1121	1121	10000	1.24	61	5.44	225	2.25\
631	db/JASPAR/JASPAR2018_CORE_vertebrates_non-redundant.meme	MA0805.1	TBX1	AGGTGTGA	5.6e-09	2.6e-06	0.00471	465	1121	1121	10000	1.28	81	7.23	340	3.40\
632	db/JASPAR/JASPAR2018_CORE_vertebrates_non-redundant.meme	MA0909.1	HOXD13	CYMATAAAAH	6.43e-09	2.92e-06	0.00528	454	1121	1121	10000	1.16	85	7.58	366	3.66\
633	db/JASPAR/JASPAR2018_CORE_vertebrates_non-redundant.meme	MA0597.1	THAP1	YTGCCCDBA	7.66e-10	3.05e-06	0.00551	3975	1121	1121	10000	1.35	367	32.74	2423	24.23\
634	db/JASPAR/JASPAR2018_CORE_vertebrates_non-redundant.meme	MA0709.1	Msx3	SCAATTAN	8.55e-09	3.09e-06	0.00558	361	1121	1121	10000	1.06	71	6.33	283	2.83\
635	db/EUKARYOTE/jolma2013.meme	Hoxd9_DBD_3		VTCGTAAAA	2.89e-09	3.1e-06	0.0056	1073	1121	1121	10000	1.08	165	14.72	896	8.96\
636	db/MOUSE/uniprobe_mouse.meme	UP00169_1	Lmx1b_3433.2	VDWWWTTAATTAATWHB	1.79e-08	3.13e-06	0.00566	175	1121	1121	10000	2.67	40	3.57	116	1.16\
637	db/MOUSE/uniprobe_mouse.meme	UP00077_1	Srf_primary	WWCCWTATAWGGNA	8.13e-09	3.33e-06	0.00603	410	1121	1121	10000	1.24	79	7.05	331	3.31\
638	db/MOUSE/uniprobe_mouse.meme	UP00163_1	En2_0952.1	WGMVYTAATTARTSVHH	1.66e-08	3.53e-06	0.00639	213	1121	1121	10000	1.6	48	4.28	157	1.57\
639	db/JASPAR/JASPAR2018_CORE_vertebrates_non-redundant.meme	MA0148.3	FOXA1	YNBNTGTTTACWYWD	2.12e-08	3.6e-06	0.00651	170	1121	1121	10000	1.27	42	3.75	127	1.27\
640	db/JASPAR/JASPAR2018_CORE_vertebrates_non-redundant.meme	MA0628.1	POU6F1	AYTAATTART	9.25e-09	3.74e-06	0.00676	404	1121	1121	10000	1.14	78	6.96	326	3.26\
641	db/JASPAR/JASPAR2018_CORE_vertebrates_non-redundant.meme	MA0884.1	DUXA	NTRAYYTAATCAD	1.72e-08	3.82e-06	0.00691	222	1121	1121	10000	2.09	43	3.84	131	1.31\
642	db/EUKARYOTE/jolma2013.meme	DUXA_DBD		NTRAYYTAATCAD	1.61e-08	3.84e-06	0.00695	238	1121	1121	10000	2	45	4.01	141	1.41\
643	db/JASPAR/JASPAR2018_CORE_vertebrates_non-redundant.meme	MA0484.1	HNF4G	NRRGDNCAAAGKYCA	1.19e-08	3.85e-06	0.00696	324	1121	1121	10000	1.31	66	5.89	256	2.56\
644	db/JASPAR/JASPAR2018_CORE_vertebrates_non-redundant.meme	MA0495.2	MAFF	DWWTTGCTGAGTCAGCAAWWW	4.17e-08	4.13e-06	0.00747	99	1121	1121	10000	3.48	27	2.41	59	0.59\
645	db/MOUSE/uniprobe_mouse.meme	UP00100_1	Gata6_primary	WHNVDWGATAAGADTHV	1.53e-08	4.22e-06	0.00763	275	1121	1121	10000	1.5	57	5.08	206	2.06\
646	db/MOUSE/uniprobe_mouse.meme	UP00154_1	Dlx3_1030.1	BMVVDATAATTACMSHH	1.88e-08	4.23e-06	0.00765	225	1121	1121	10000	1.3	51	4.55	174	1.74\
647	db/EUKARYOTE/jolma2013.meme	HOXA10_DBD_1		NRTCRTAAAANN	9.56e-09	4.29e-06	0.00775	448	1121	1121	10000	1.46	75	6.69	308	3.08\
648	db/MOUSE/uniprobe_mouse.meme	UP00127_1	Gsh2_3990.2	ANGBTAATTAGCNNAK	1.52e-08	4.78e-06	0.00864	315	1121	1121	10000	1.67	60	5.35	223	2.23\
649	db/JASPAR/JASPAR2018_CORE_vertebrates_non-redundant.meme	MA0071.1	RORA	AWMWAGGTCA	3.31e-08	4.9e-06	0.00885	148	1121	1121	10000	2.07	33	2.94	85	0.85\
650	db/MOUSE/uniprobe_mouse.meme	UP00230_1	Dlx5_3419.2	BSRGYAATTRVYKNBN	1.88e-08	5.13e-06	0.00927	273	1121	1121	10000	1.47	53	4.73	185	1.85\
651	db/MOUSE/uniprobe_mouse.meme	UP00047_1	Zbtb7b_primary	DDRCCCCCCWAAWAY	8.64e-09	5.15e-06	0.00931	596	1121	1121	10000	1.29	99	8.83	458	4.58\
652	db/EUKARYOTE/jolma2013.meme	MYF6_full		AACARCTGTT	3.05e-08	5.28e-06	0.00954	173	1121	1121	10000	1.22	42	3.75	129	1.29\
653	db/EUKARYOTE/jolma2013.meme	HSF1_DBD		TTCTAGAAYRTTC	2.13e-08	5.36e-06	0.0097	252	1121	1121	10000	1.26	55	4.91	197	1.97\
654	db/JASPAR/JASPAR2018_CORE_vertebrates_non-redundant.meme	MA0078.1	Sox17	NHYATTGTS	9.56e-09	5.57e-06	0.0101	583	1121	1121	10000	2.01	69	6.16	272	2.72\
655	db/EUKARYOTE/jolma2013.meme	FOXB1_full		TGTAAAYAW	1.43e-08	5.93e-06	0.0107	416	1121	1121	10000	1.1	79	7.05	336	3.36\
656	db/JASPAR/JASPAR2018_CORE_vertebrates_non-redundant.meme	MA0667.1	MYF6	AACARCTGTT	3.84e-08	6.22e-06	0.0112	162	1121	1121	10000	1.2	40	3.57	120	1.20\
657	db/MOUSE/uniprobe_mouse.meme	UP00251_1	Esx1_3124.2	NWNNRYTAATTARTDSW	3.65e-08	6.28e-06	0.0114	172	1121	1121	10000	1.52	42	3.75	130	1.30\
658	db/MOUSE/uniprobe_mouse.meme	UP00266_1	Prrx1_3442.1	NKAACTAATTARYTRST	4.73e-08	6.77e-06	0.0122	143	1121	1121	10000	1.77	37	3.3	106	1.06\
659	db/EUKARYOTE/jolma2013.meme	TFCP2_full_2		ACCGGTTYAAACYGGT	4.73e-08	6.91e-06	0.0125	146	1121	1121	10000	1.48	37	3.3	106	1.06\
660	db/EUKARYOTE/jolma2013.meme	DRGX_DBD		NTAATYHAATTAN	2.94e-08	7.12e-06	0.0129	242	1121	1121	10000	1.34	53	4.73	188	1.88\
661	db/MOUSE/uniprobe_mouse.meme	UP00257_1	Shox2_2641.2	SDMNYTAATTARKYVNB	3.4e-08	7.5e-06	0.0136	221	1121	1121	10000	1.66	47	4.19	156	1.56\
662	db/EUKARYOTE/jolma2013.meme	Alx1_DBD_2		HTAATYHAATTAN	3.61e-08	7.65e-06	0.0138	212	1121	1121	10000	1.64	46	4.1	151	1.51\
663	db/EUKARYOTE/jolma2013.meme	GRHL1_DBD_2		AAACCGGTTY	3.48e-08	7.79e-06	0.0141	224	1121	1121	10000	1.18	49	4.37	167	1.67\
664	db/JASPAR/JASPAR2018_CORE_vertebrates_non-redundant.meme	MA1147.1	NR4A2::RXRA	VRGGTCRTTGACCYY	5.61e-08	8.13e-06	0.0147	145	1121	1121	10000	1.62	35	3.12	97	0.97\
665	db/MOUSE/uniprobe_mouse.meme	UP00128_1	Pou3f2_2824.1	SNWAATTAATTARKDND	4.2e-08	8.23e-06	0.0149	196	1121	1121	10000	2.14	43	3.84	136	1.36\
666	db/JASPAR/JASPAR2018_CORE_vertebrates_non-redundant.meme	MA0521.1	Tcf12	RACAGCTGSNV	1.06e-08	8.48e-06	0.0153	804	1121	1121	10000	1.21	130	11.6	668	6.68\
667	db/JASPAR/JASPAR2018_CORE_vertebrates_non-redundant.meme	MA0650.1	HOXA13	CYAATAAAAM	1.56e-08	8.49e-06	0.0153	545	1121	1121	10000	1.86	84	7.49	368	3.68\
668	db/JASPAR/JASPAR2018_CORE_vertebrates_non-redundant.meme	MA0505.1	Nr5a2	RAGTTCAAGGYCAGS	4.75e-08	8.79e-06	0.0159	185	1121	1121	10000	202	9	0.8	2	0.02\
669	db/JASPAR/JASPAR2018_CORE_vertebrates_non-redundant.meme	MA1153.1	Smad4	TGTCTRGM	4.75e-08	9.03e-06	0.0163	190	1121	1121	10000	1.22	44	3.93	142	1.42\
670	db/MOUSE/uniprobe_mouse.meme	UP00086_1	Irf3_primary	NARAAHSGAAACYR	9.53e-09	9.16e-06	0.0166	961	1121	1121	10000	1.31	143	12.76	757	7.57\
671	db/EUKARYOTE/jolma2013.meme	HOXA13_full_1		CYAATAAAAM	1.57e-08	9.16e-06	0.0166	585	1121	1121	10000	1.83	87	7.76	387	3.87\
672	db/EUKARYOTE/jolma2013.meme	GLI2_DBD_1		GACCACCCACRDHG	1.66e-08	1.16e-05	0.0209	698	1121	1121	10000	1.14	116	10.35	578	5.78\
673	db/EUKARYOTE/jolma2013.meme	FOXJ2_DBD_3		GTAAACAWAAACA	4.79e-08	1.21e-05	0.0219	253	1121	1121	10000	1.5	54	4.82	197	1.97\
674	db/JASPAR/JASPAR2018_CORE_vertebrates_non-redundant.meme	MA0019.1	Ddit3::Cebpa	VNRTGCAATMCC	3.22e-08	1.32e-05	0.0238	409	1121	1121	10000	1.13	77	6.87	331	3.31\
675	db/MOUSE/uniprobe_mouse.meme	UP00165_1	Titf1_1722.2	YVAGCCACTTGAMHTT	8.21e-08	1.32e-05	0.0239	161	1121	1121	10000	1.46	39	3.48	119	1.19\
676	db/MOUSE/uniprobe_mouse.meme	UP00110_1	Dlx4_3488.2	BCVCDATAATTACMSWC	5.51e-08	1.44e-05	0.026	261	1121	1121	10000	1.45	54	4.82	198	1.98\
677	db/JASPAR/JASPAR2018_CORE_vertebrates_non-redundant.meme	MA0629.1	Rhox11	ANKNCGCTGTWAWDVRW	3.4e-08	1.44e-05	0.026	423	1121	1121	10000	1.28	79	7.05	344	3.44\
678	db/JASPAR/JASPAR2018_CORE_vertebrates_non-redundant.meme	MA0031.1	FOXD1	GTAAACAW	3.9e-08	1.48e-05	0.0268	381	1121	1121	10000	1.08	73	6.51	308	3.08\
679	db/JASPAR/JASPAR2018_CORE_vertebrates_non-redundant.meme	MA0596.1	SREBF2	RTGGGGTGAY	4.99e-08	1.52e-05	0.0275	305	1121	1121	10000	2.46	52	4.64	186	1.86\
680	db/EUKARYOTE/jolma2013.meme	GSC_full		VYTAATCCSY	3.48e-08	1.59e-05	0.0288	458	1121	1121	10000	1.59	73	6.51	307	3.07\
681	db/EUKARYOTE/jolma2013.meme	FOXO4_DBD_3		TTTCCCCACACG	2.64e-08	1.64e-05	0.0297	622	1121	1121	10000	1.21	104	9.28	503	5.03\
682	db/EUKARYOTE/jolma2013.meme	PDX1_DBD_2		VYAATTAR	4.09e-08	1.71e-05	0.0309	418	1121	1121	10000	1.4	76	6.78	327	3.27\
683	db/MOUSE/uniprobe_mouse.meme	UP00175_1	Lhx9_3492.1	CBYATTAATTAATHMCY	8.08e-08	1.71e-05	0.031	212	1121	1121	10000	1.75	46	4.1	156	1.56\
684	db/JASPAR/JASPAR2018_CORE_vertebrates_non-redundant.meme	MA0258.2	ESR2	AGGTCASVNTGMCCY	4.11e-08	1.72e-05	0.0312	419	1121	1121	10000	1.78	64	5.71	254	2.54\
685	db/JASPAR/JASPAR2018_CORE_vertebrates_non-redundant.meme	MA0648.1	GSC	VYTAATCCSY	3.96e-08	1.79e-05	0.0324	452	1121	1121	10000	1.63	72	6.42	302	3.02\
686	db/EUKARYOTE/jolma2013.meme	BARHL2_DBD_3		TAAWYGNYVHTAAWYG	5.27e-08	1.89e-05	0.0342	359	1121	1121	10000	1.6	66	5.89	268	2.68\
687	db/MOUSE/uniprobe_mouse.meme	UP00243_1	Isx_3445.1	HNNVCYAATTRGBBGW	1.25e-07	1.89e-05	0.0342	151	1121	1121	10000	1.49	36	3.21	106	1.06\
688	db/JASPAR/JASPAR2018_CORE_vertebrates_non-redundant.meme	MA0614.1	Foxj2	RTAAACAA	4.24e-08	1.89e-05	0.0342	447	1121	1121	10000	1.1	82	7.31	365	3.65\
689	db/JASPAR/JASPAR2018_CORE_vertebrates_non-redundant.meme	MA0442.2	SOX10	NDAACAAAGVN	2.72e-08	1.9e-05	0.0344	701	1121	1121	10000	1.12	116	10.35	584	5.84\
690	db/MOUSE/uniprobe_mouse.meme	UP00095_1	Zfp691_primary	YDNACAGTGCTCMYWDW	8.65e-08	2.11e-05	0.0382	244	1121	1121	10000	1.87	45	4.01	151	1.51\
691	db/EUKARYOTE/jolma2013.meme	NR2E1_full_2		AAGTCAAWAAGTCA	1.29e-07	2.23e-05	0.0403	173	1121	1121	10000	1.48	41	3.66	132	1.32\
692	db/EUKARYOTE/jolma2013.meme	GATA4_DBD		WGATAASV	3.44e-08	2.29e-05	0.0415	667	1121	1121	10000	1.19	104	9.28	506	5.06\
693	db/MOUSE/uniprobe_mouse.meme	UP00109_1	Obox6_3440.2	ANAADCGGATTAWHG	1.49e-07	2.36e-05	0.0426	158	1121	1121	10000	1.52	37	3.3	112	1.12\
694	db/EUKARYOTE/jolma2013.meme	FOXC1_DBD_1		AARTAAAYAAACA	6.2e-08	2.36e-05	0.0426	380	1121	1121	10000	1.49	72	6.42	306	3.06\
695	db/MOUSE/uniprobe_mouse.meme	UP00113_1	Hoxc4_3491.1	CRMRTTAATTAABNAHN	1.03e-07	2.39e-05	0.0432	231	1121	1121	10000	3.49	42	3.75	136	1.36\
696	db/EUKARYOTE/jolma2013.meme	ZBTB7B_full		RCGACCACCGAA	5.17e-08	2.59e-05	0.0468	500	1121	1121	10000	1.84	69	6.16	286	2.86\
697	db/MOUSE/uniprobe_mouse.meme	UP00068_2	Eomes_secondary	NBVRAGGTGTYGSCBN	3.65e-08	2.69e-05	0.0486	738	1121	1121	10000	1.14	120	10.7	615	6.15\
698	db/MOUSE/uniprobe_mouse.meme	UP00193_1	Rhox11_1765.2	ANKNCGCTGTWAWDVRW	6.17e-08	2.7e-05	0.0489	438	1121	1121	10000	1.29	80	7.14	356	3.56\
699	db/JASPAR/JASPAR2018_CORE_vertebrates_non-redundant.meme	MA0462.1	BATF::JUN	RRWATGASTCA	2.04e-07	2.79e-05	0.0505	137	1121	1121	10000	2.94	30	2.68	79	0.79\
700	db/EUKARYOTE/jolma2013.meme	CUX2_DBD_2		TRATCGATAW	1.41e-07	2.83e-05	0.0511	201	1121	1121	10000	1.68	39	3.48	122	1.22\
701	db/JASPAR/JASPAR2018_CORE_vertebrates_non-redundant.meme	MA1107.1	KLF9	VSCCACACCCACH	2.62e-08	2.88e-05	0.0521	1098	1121	1121	10000	1.23	158	14.09	878	8.78\
702	db/EUKARYOTE/jolma2013.meme	PHOX2B_full		TAATYYAATTA	1.38e-07	2.93e-05	0.053	212	1121	1121	10000	1.28	47	4.19	165	1.65\
703	db/MOUSE/uniprobe_mouse.meme	UP00228_1	Bapx1_2343.1	VHTAACCACTTAAVNAN	1.45e-07	3.11e-05	0.0562	214	1121	1121	10000	2.75	38	3.39	117	1.17\
704	db/EUKARYOTE/jolma2013.meme	CREB3L1_full_1		TGCCACGTGGCA	2.31e-07	3.14e-05	0.0568	136	1121	1121	10000	4.81	21	1.87	40	0.40\
705	db/JASPAR/JASPAR2018_CORE_vertebrates_non-redundant.meme	MA1126.1	FOS::JUN(var.2)	DRTGACGTCATHNDTN	6.58e-08	3.17e-05	0.0573	481	1121	1121	10000	1.29	86	7.67	395	3.95\
706	db/JASPAR/JASPAR2018_CORE_vertebrates_non-redundant.meme	MA0755.1	CUX2	TRATCGATAW	1.8e-07	3.19e-05	0.0577	177	1121	1121	10000	1.28	41	3.66	134	1.34\
707	db/MOUSE/uniprobe_mouse.meme	UP00083_1	Tcf7l2_primary	NNDYCCTTTGATSTDDV	9.41e-08	3.25e-05	0.0588	346	1121	1121	10000	1.41	67	5.98	279	2.79\
708	db/MOUSE/uniprobe_mouse.meme	UP00172_1	Prop1_3949.1	VGVRTTAATTAAKWNNC	1.99e-07	3.27e-05	0.0591	164	1121	1121	10000	1.61	39	3.48	124	1.24\
709	db/MOUSE/uniprobe_mouse.meme	UP00074_1	Isgf3g_primary	NDRAAWCGAAACTDA	9.58e-08	3.49e-05	0.0631	364	1121	1121	10000	1.71	65	5.8	267	2.67\
710	db/EUKARYOTE/jolma2013.meme	Tcf7_DBD		AAAGATCAAAGG	2.74e-07	3.72e-05	0.0673	136	1121	1121	10000	1.43	34	3.03	100	1.00\
711	db/MOUSE/uniprobe_mouse.meme	UP00253_1	Rax_3443.1	WSCAYTAATTARYBSVN	2.25e-07	3.85e-05	0.0695	171	1121	1121	10000	1.36	40	3.57	130	1.30\
712	db/MOUSE/uniprobe_mouse.meme	UP00232_1	Dobox4_3956.2	HWAWTAGATACCCYWTD	3.09e-07	3.86e-05	0.0699	125	1121	1121	10000	4.27	22	1.96	45	0.45\
713	db/MOUSE/uniprobe_mouse.meme	UP00214_1	Hoxb5_3122.2	ANGKTAATTASCHMAT	1.36e-07	3.89e-05	0.0704	286	1121	1121	10000	1.41	58	5.17	228	2.28\
714	db/MOUSE/uniprobe_mouse.meme	UP00193_2	Rhox11_2205.1	ANKNCGCTGTWAWDVRW	8.91e-08	4.03e-05	0.0728	452	1121	1121	10000	1.27	81	7.23	366	3.66\
715	db/MOUSE/uniprobe_mouse.meme	UP00171_1	Msx3_3206.1	VAHAACYAATTAANHH	2.54e-07	4.34e-05	0.0784	171	1121	1121	10000	4.98	30	2.68	80	0.80\
716	db/JASPAR/JASPAR2018_CORE_vertebrates_non-redundant.meme	MA0804.1	TBX19	DTTMRCACMTAGGTGTGAAW	1.41e-06	4.38e-05	0.0792	31	1121	1121	10000	6.4	11	0.98	10	0.10\
717	db/EUKARYOTE/jolma2013.meme	HOXC11_DBD_1		DGTCGTWAAAH	9.84e-08	4.42e-05	0.0799	449	1121	1121	10000	1.51	71	6.33	304	3.04\
718	db/JASPAR/JASPAR2018_CORE_vertebrates_non-redundant.meme	MA0132.2	PDX1	VYAATTAR	1.06e-07	4.45e-05	0.0804	418	1121	1121	10000	1.12	76	6.78	336	3.36\
719	db/JASPAR/JASPAR2018_CORE_vertebrates_non-redundant.meme	MA0694.1	ZBTB7B	RCGACCACCGAA	9.29e-08	4.53e-05	0.0819	488	1121	1121	10000	1.84	68	6.07	285	2.85\
720	db/EUKARYOTE/jolma2013.meme	TBR1_DBD		AGGTGTGAAA	1.19e-07	4.59e-05	0.0831	385	1121	1121	10000	1.14	72	6.42	312	3.12\
721	db/JASPAR/JASPAR2018_CORE_vertebrates_non-redundant.meme	MA0047.2	Foxa2	TGTTTACWYWGB	1.82e-07	4.74e-05	0.0857	260	1121	1121	10000	1.23	53	4.73	201	2.01\
722	db/EUKARYOTE/jolma2013.meme	TBX19_DBD		DTTMRCACMTAGGTGTGAAW	1.41e-06	4.95e-05	0.0895	35	1121	1121	10000	7.13	11	0.98	10	0.10\
723	db/MOUSE/uniprobe_mouse.meme	UP00038_1	Spdef_primary	VHRCATCCGGATHYTY	1.33e-07	5.15e-05	0.0932	388	1121	1121	10000	1.3	72	6.42	313	3.13\
724	db/EUKARYOTE/jolma2013.meme	Mafb_DBD_2		WNTGCTGASTCAGCANW	1.56e-07	5.16e-05	0.0933	330	1121	1121	10000	1.66	61	5.44	247	2.47\
725	db/EUKARYOTE/jolma2013.meme	HOXB13_DBD_1		CCAATAAAAH	1.01e-07	5.17e-05	0.0935	512	1121	1121	10000	1.21	89	7.94	419	4.19\
726	db/MOUSE/uniprobe_mouse.meme	UP00157_1	Hmx3_3490.2	ASAAGCAATTAAWRRAT	2.16e-07	5.26e-05	0.0951	244	1121	1121	10000	2.34	47	4.19	168	1.68\
727	db/EUKARYOTE/jolma2013.meme	CUX1_DBD_3		TRATCRATAH	2.75e-07	5.45e-05	0.0986	198	1121	1121	10000	1.22	42	3.75	142	1.42\
728	db/MOUSE/uniprobe_mouse.meme	UP00067_1	Lef1_primary	NDDYCCTTTGATCTDWN	2.49e-07	5.81e-05	0.105	233	1121	1121	10000	1.68	47	4.19	169	1.69\
729	db/JASPAR/JASPAR2018_CORE_vertebrates_non-redundant.meme	MA1146.1	NR1A4::RXRA	GAGKTCATTGACCYB	3e-07	5.87e-05	0.106	196	1121	1121	10000	1.36	43	3.84	148	1.48\
730	db/EUKARYOTE/jolma2013.meme	GATA5_DBD		WGATAASR	9.69e-08	6.09e-05	0.11	629	1121	1121	10000	1.13	101	9.01	498	4.98\
731	db/MOUSE/uniprobe_mouse.meme	UP00119_1	Nkx2-9_3082.1	TTTDAAGTACTTRAADY	3.88e-07	6.1e-05	0.11	157	1121	1121	10000	6.48	23	2.05	50	0.50\
732	db/MOUSE/uniprobe_mouse.meme	UP00221_1	Phox2a_3947.1	NNNHAYTAATTAGYVV	2.97e-07	6.21e-05	0.112	209	1121	1121	10000	1.43	45	4.01	159	1.59\
733	db/MOUSE/uniprobe_mouse.meme	UP00108_1	Alx3_3418.2	WNWAYTAATTARYTVWN	4.68e-07	6.79e-05	0.123	145	1121	1121	10000	1.71	35	3.12	108	1.08\
734	db/EUKARYOTE/jolma2013.meme	MEIS2_DBD_2		TTGACAGS	9.49e-08	6.87e-05	0.124	724	1121	1121	10000	1.11	114	10.17	586	5.86\
735	db/JASPAR/JASPAR2018_CORE_vertebrates_non-redundant.meme	MA0145.3	TFCP2	AAACCGGTTY	2.85e-07	6.97e-05	0.126	245	1121	1121	10000	1.18	50	4.46	187	1.87\
736	db/EUKARYOTE/jolma2013.meme	ZNF75A_DBD		GCTTTTCCCACA	2.64e-07	7.06e-05	0.128	267	1121	1121	10000	1.44	52	4.64	198	1.98\
737	db/MOUSE/uniprobe_mouse.meme	UP00017_1	Nkx3-1_primary	HWDANCCACTTAAVNAN	3.75e-07	7.72e-05	0.14	206	1121	1121	10000	1.43	44	3.93	155	1.55\
738	db/MOUSE/uniprobe_mouse.meme	UP00162_1	Evx1_3952.2	WVNRCTAATTAGYGVWV	4.05e-07	7.9e-05	0.143	195	1121	1121	10000	1.75	41	3.66	139	1.39\
739	db/EUKARYOTE/jolma2013.meme	TFCP2_full_1		AAACCGGTTY	3.02e-07	7.97e-05	0.144	264	1121	1121	10000	1.19	52	4.64	199	1.99\
740	db/MOUSE/uniprobe_mouse.meme	UP00130_1	Lhx3_3431.1	VNAATTAATTAAWWHHB	5.77e-07	7.97e-05	0.144	138	1121	1121	10000	1.93	34	3.03	104	1.04\
741	db/EUKARYOTE/jolma2013.meme	EOMES_DBD_1		RAGGTGTGAAAWN	2.25e-07	8.16e-05	0.148	362	1121	1121	10000	1.22	68	6.07	293	2.93\
742	db/MOUSE/uniprobe_mouse.meme	UP00052_1	Osr2_primary	NNVWACRGTAGCHHWR	5.97e-07	8.3e-05	0.15	139	1121	1121	10000	1.45	32	2.85	94	0.94\
743	db/JASPAR/JASPAR2018_CORE_vertebrates_non-redundant.meme	MA0766.1	GATA5	WGATAASR	1.36e-07	8.46e-05	0.153	624	1121	1121	10000	1.1	101	9.01	502	5.02\
744	db/MOUSE/uniprobe_mouse.meme	UP00133_1	Cdx2_4272.1	DVVGGYMATAAAAYKH	3.15e-07	8.69e-05	0.157	276	1121	1121	10000	2.59	49	4.37	182	1.82\
745	db/EUKARYOTE/jolma2013.meme	ESRRG_full_3		TCAAGGTCAH	3.44e-07	8.81e-05	0.159	256	1121	1121	10000	1.18	52	4.64	200	2.00\
746	db/MOUSE/uniprobe_mouse.meme	UP00233_1	Meox1_2310.2	RVKGTAATTASMYBAG	2.76e-07	9.03e-05	0.163	327	1121	1121	10000	1.28	63	5.62	264	2.64\
747	db/MOUSE/uniprobe_mouse.meme	UP00019_2	Zbtb12_secondary	HNTCRTTAGAACNYT	3.77e-07	9.91e-05	0.179	263	1121	1121	10000	2.07	42	3.75	144	1.44\
748	db/MOUSE/uniprobe_mouse.meme	UP00088_2	Plagl1_secondary	NNTGGGGGGTACCNHND	3.6e-07	0.000102	0.184	283	1121	1121	10000	1.28	55	4.91	218	2.18\
749	db/JASPAR/JASPAR2018_CORE_vertebrates_non-redundant.meme	MA0774.1	MEIS2	TTGACAGS	1.48e-07	0.000104	0.187	699	1121	1121	10000	1.1	112	9.99	578	5.78\
750	db/JASPAR/JASPAR2018_CORE_vertebrates_non-redundant.meme	MA0898.1	Hmx3	ASAAGCAATTAAWRRAT	4.85e-07	0.000109	0.197	225	1121	1121	10000	2.12	46	4.1	168	1.68\
751	db/MOUSE/uniprobe_mouse.meme	UP00103_2	Jundm2_secondary	NDKGRTGASTCAYMNN	6.79e-07	0.000112	0.203	165	1121	1121	10000	1.31	38	3.39	126	1.26\
752	db/EUKARYOTE/jolma2013.meme	ISX_full		YYAATTAR	3.59e-07	0.000112	0.203	313	1121	1121	10000	1.12	60	5.35	248	2.48\
753	db/MOUSE/uniprobe_mouse.meme	UP00008_1	Six6_primary	DWWRGGGTATCAHDWHT	1.04e-06	0.000112	0.203	108	1121	1121	10000	1.49	28	2.5	77	0.77\
754	db/MOUSE/uniprobe_mouse.meme	UP00025_1	Foxk1_primary	NRAATGTAAACAAAVNB	4.52e-07	0.000118	0.213	261	1121	1121	10000	1.78	53	4.73	208	2.08\
755	db/JASPAR/JASPAR2018_CORE_vertebrates_non-redundant.meme	MA0042.2	FOXI1	GTAAACA	2.92e-07	0.000123	0.223	423	1121	1121	10000	1.07	76	6.78	346	3.46\
756	db/MOUSE/uniprobe_mouse.meme	UP00187_1	Alx4_1744.1	CGCRYTAATTARYHNNB	6.96e-07	0.000125	0.226	180	1121	1121	10000	1.53	40	3.57	137	1.37\
757	db/MOUSE/uniprobe_mouse.meme	UP00147_1	Nkx2-6_3437.1	NRADCCACTTAAVWTT	1.38e-06	0.000126	0.227	91	1121	1121	10000	1.61	25	2.23	64	0.64\
758	db/JASPAR/JASPAR2018_CORE_vertebrates_non-redundant.meme	MA0485.1	Hoxc9	RGCCATAAATCAY	4.87e-07	0.000128	0.231	263	1121	1121	10000	1.49	50	4.46	191	1.91\
759	db/MOUSE/uniprobe_mouse.meme	UP00149_1	Phox2b_3948.1	VVNAATTAATTAABDNG	7.99e-07	0.000132	0.238	165	1121	1121	10000	1.61	38	3.39	127	1.27\
760	db/JASPAR/JASPAR2018_CORE_vertebrates_non-redundant.meme	MA1421.1	TCF7L1	AAAGATCAAAGG	1.24e-06	0.000142	0.256	114	1121	1121	10000	1.93	27	2.41	73	0.73\
761	db/EUKARYOTE/jolma2013.meme	GBX2_DBD_2		TAATTGRSCAATTA	8.5e-07	0.000148	0.267	174	1121	1121	10000	1.93	37	3.3	122	1.22\
762	db/JASPAR/JASPAR2018_CORE_vertebrates_non-redundant.meme	MA0499.1	Myod1	NSCAGCTGYYNYB	1.73e-07	0.000148	0.267	853	1121	1121	10000	1.11	132	11.78	720	7.20\
763	db/MOUSE/uniprobe_mouse.meme	UP00192_1	Six1_0935.2	RATRGGGTATCAYNWNT	1.28e-06	0.00015	0.271	117	1121	1121	10000	1.64	28	2.5	78	0.78\
764	db/JASPAR/JASPAR2018_CORE_vertebrates_non-redundant.meme	MA0901.1	HOXB13	CCAATAAAAH	3.27e-07	0.000157	0.283	479	1121	1121	10000	1.23	82	7.31	386	3.86\
765	db/EUKARYOTE/jolma2013.meme	MAFG_full		WWWNTGCTGASTCAGCAHWWW	1.53e-06	0.000161	0.291	105	1121	1121	10000	2.46	27	2.41	74	0.74\
766	db/MOUSE/uniprobe_mouse.meme	UP00073_1	Foxa2_primary	HWWAWGTAAAYAAANNN	5.07e-07	0.000166	0.3	327	1121	1121	10000	1.7	60	5.35	251	2.51\
767	db/EUKARYOTE/jolma2013.meme	MEOX2_DBD_3		STMATCATCATTAW	2.55e-06	0.000166	0.3	65	1121	1121	10000	1.63	20	1.78	44	0.44\
768	db/MOUSE/uniprobe_mouse.meme	UP00089_1	Tcf1_primary	NHTHRGTTAACTAADNN	5.13e-07	0.000168	0.304	328	1121	1121	10000	1.59	59	5.26	245	2.45\
769	db/JASPAR/JASPAR2018_CORE_vertebrates_non-redundant.meme	MA0681.1	Phox2b	TAATYYAATTA	9.3e-07	0.000179	0.323	192	1121	1121	10000	1.28	42	3.75	150	1.50\
770	db/MOUSE/uniprobe_mouse.meme	UP00198_1	Cphx_3484.1	NTGATBVMATCAAH	1.22e-06	0.000184	0.333	151	1121	1121	10000	1.75	33	2.94	103	1.03\
771	db/JASPAR/JASPAR2018_CORE_vertebrates_non-redundant.meme	MA0018.3	CREB1	NVTGACGTCABN	3.75e-07	0.000193	0.349	515	1121	1121	10000	1.11	88	7.85	427	4.27\
772	db/MOUSE/uniprobe_mouse.meme	UP00135_1	Hoxc12_3480.1	YHRGGTCGTAAAWHBDY	1.55e-06	0.000197	0.356	127	1121	1121	10000	1.61	31	2.77	94	0.94\
773	db/EUKARYOTE/jolma2013.meme	Msx3_DBD_1		SCAATTAAAWWSCAATTA	2.86e-06	0.0002	0.362	70	1121	1121	10000	4.11	18	1.61	36	0.36\
774	db/EUKARYOTE/jolma2013.meme	PAX7_DBD		TAATYRATTA	1.26e-06	0.000202	0.365	160	1121	1121	10000	4.39	24	2.14	59	0.59\
775	db/JASPAR/JASPAR2018_CORE_vertebrates_non-redundant.meme	MA0802.1	TBR1	AGGTGTGAAA	6.01e-07	0.000207	0.374	344	1121	1121	10000	1.18	63	5.62	271	2.71\
776	db/EUKARYOTE/jolma2013.meme	MSX2_DBD_1		GCAATTAAAWWSCAATTA	4.65e-06	0.000209	0.378	45	1121	1121	10000	4.35	14	1.25	22	0.22\
777	db/EUKARYOTE/jolma2013.meme	BARX1_DBD_1		CVATTAAAWANCVATTA	1.39e-06	0.000215	0.388	154	1121	1121	10000	2.45	34	3.03	109	1.09\
778	db/JASPAR/JASPAR2018_CORE_vertebrates_non-redundant.meme	MA0041.1	Foxd3	GWWTGTTTDTTT	6.44e-07	0.000215	0.389	334	1121	1121	10000	1.58	59	5.26	247	2.47\
779	db/MOUSE/uniprobe_mouse.meme	UP00183_1	Hoxa13_3126.1	WNHBCTCGTAAAAWBD	1.58e-06	0.000216	0.39	137	1121	1121	10000	1.66	30	2.68	89	0.89\
780	db/MOUSE/uniprobe_mouse.meme	UP00142_1	Uncx4.1_2281.2	VNTAATTAATTAABGSG	1.39e-06	0.000216	0.391	155	1121	1121	10000	2.02	34	3.03	109	1.09\
781	db/MOUSE/uniprobe_mouse.meme	UP00209_1	Cart1_0997.1	CGMRYTAATTARTNMNY	1.19e-06	0.000222	0.401	186	1121	1121	10000	1.71	39	3.48	135	1.35\
782	db/EUKARYOTE/jolma2013.meme	ESRRA_DBD_6		CAAGGTCAHNTSAAGGTCA	3.76e-06	0.000226	0.408	60	1121	1121	10000	5.62	13	1.16	18	0.18\
783	db/MOUSE/uniprobe_mouse.meme	UP00182_1	Hoxa6_1040.1	AMGKTAATTACCHHAN	8.94e-07	0.000227	0.411	254	1121	1121	10000	2.6	44	3.93	161	1.61\
784	db/EUKARYOTE/jolma2013.meme	ZBTB49_DBD		TTTCGCYTGGCMSGTCA	9.48e-06	0.000227	0.411	24	1121	1121	10000	9.64	7	0.62	3	0.03\
785	db/JASPAR/JASPAR2018_CORE_vertebrates_non-redundant.meme	MA0659.1	MAFG	WWWNTGCTGASTCAGCAHWWW	2.26e-06	0.000231	0.417	102	1121	1121	10000	2.49	26	2.32	71	0.71\
786	db/MOUSE/uniprobe_mouse.meme	UP00024_1	Glis2_primary	YWHNGACCCCCCABRD	3.96e-07	0.000232	0.419	586	1121	1121	10000	1.19	97	8.65	488	4.88\
787	db/EUKARYOTE/jolma2013.meme	LHX6_full_3		TGATTGCAATYA	6.63e-06	0.000245	0.444	37	1121	1121	10000	40.2	6	0.54	1	0.01\
788	db/JASPAR/JASPAR2018_CORE_vertebrates_non-redundant.meme	MA1124.1	ZNF24	CATTCATTCATTC	1.9e-06	0.000245	0.444	129	1121	1121	10000	1.98	30	2.68	90	0.90\
789	db/JASPAR/JASPAR2018_CORE_vertebrates_non-redundant.meme	MA1149.1	RARA::RXRG	RRGGTCAHNNNRRGGTCA	6.87e-07	0.000247	0.447	360	1121	1121	10000	1.39	66	5.89	291	2.91\
790	db/EUKARYOTE/jolma2013.meme	RHOXF1_DBD_1		GGATWAKCC	2.77e-07	0.000266	0.481	962	1121	1121	10000	1.49	116	10.35	614	6.14\
791	db/MOUSE/uniprobe_mouse.meme	UP00152_1	Arx_1738.2	VTBCRYTAATTARTKSW	1.73e-06	0.000273	0.494	158	1121	1121	10000	1.56	36	3.21	121	1.21\
792	db/EUKARYOTE/jolma2013.meme	MGA_DBD_1		AGGTGTGA	3.62e-07	0.000282	0.51	778	1121	1121	10000	1.68	87	7.76	420	4.20\
793	db/EUKARYOTE/jolma2013.meme	BARHL2_full_3		TAAWYGNYSHTAAWYG	1.46e-06	0.000282	0.511	194	1121	1121	10000	3.73	33	2.94	104	1.04\
794	db/EUKARYOTE/jolma2013.meme	POU4F2_full		RTGCATAATTAATGAG	5.43e-06	0.000288	0.52	53	1121	1121	10000	5.06	16	1.43	30	0.30\
795	db/EUKARYOTE/jolma2013.meme	YY2_full_1		NCCGCCATNTY	1.79e-07	0.00029	0.524	1623	1121	1121	10000	1.12	220	19.63	1374	13.74\
796	db/JASPAR/JASPAR2018_CORE_vertebrates_non-redundant.meme	MA0908.1	HOXD11	RTCGTAAAAH	1.2e-06	0.000307	0.554	255	1121	1121	10000	1.12	51	4.55	204	2.04\
797	db/JASPAR/JASPAR2018_CORE_vertebrates_non-redundant.meme	MA0654.1	ISX	YYAATTAR	1.1e-06	0.00031	0.561	282	1121	1121	10000	2.3	40	3.57	140	1.40\
798	db/EUKARYOTE/jolma2013.meme	FOXO6_DBD_3		TTTCCCCACACGAC	2.41e-06	0.000313	0.565	130	1121	1121	10000	26.6	13	1.16	17	0.17\
799	db/EUKARYOTE/jolma2013.meme	PAX3_DBD		TAATYRATTA	5.15e-06	0.00032	0.578	62	1121	1121	10000	1.55	18	1.61	38	0.38\
800	db/MOUSE/uniprobe_mouse.meme	UP00080_1	Gata5_primary	HWWRCTGATAAGRRNAN	1.4e-06	0.00032	0.578	228	1121	1121	10000	1.6	45	4.01	170	1.70\
801	db/JASPAR/JASPAR2018_CORE_vertebrates_non-redundant.meme	MA0610.1	DMRT3	MATGTATCAAN	1.57e-06	0.000336	0.608	214	1121	1121	10000	1.37	41	3.66	148	1.48\
802	db/MOUSE/uniprobe_mouse.meme	UP00056_2	Rfx4_secondary	WNBCHTRGWTACVNN	1.35e-06	0.000336	0.608	249	1121	1121	10000	1.15	50	4.46	199	1.99\
803	db/MOUSE/uniprobe_mouse.meme	UP00050_2	Bhlhb2_secondary	YRYSNHTMCACGTGGADRSMRGT	2.69e-06	0.000344	0.622	128	1121	1121	10000	3.13	25	2.23	67	0.67\
804	db/JASPAR/JASPAR2018_CORE_vertebrates_non-redundant.meme	MA0784.1	POU1F1	AWTATGCWAATKAG	1.72e-06	0.000353	0.637	205	1121	1121	10000	1.54	43	3.84	160	1.60\
805	db/MOUSE/uniprobe_mouse.meme	UP00256_1	Lhx6_2272.1	SWNCRYTAATTARKDBW	1.87e-06	0.000373	0.674	199	1121	1121	10000	1.82	39	3.48	138	1.38\
806	db/JASPAR/JASPAR2018_CORE_vertebrates_non-redundant.meme	MA0801.1	MGA	AGGTGTGA	5.14e-07	0.000374	0.677	729	1121	1121	10000	1.64	87	7.76	424	4.24\
807	db/MOUSE/uniprobe_mouse.meme	UP00201_1	Emx2_3420.1	WVVVCTAATTAGYKGNN	1.9e-06	0.000376	0.679	198	1121	1121	10000	1.41	42	3.75	155	1.55\
808	db/JASPAR/JASPAR2018_CORE_vertebrates_non-redundant.meme	MA0519.1	Stat5a::Stat5b	DTTTCCMAGAA	1.38e-06	0.000386	0.698	280	1121	1121	10000	3.19	37	3.3	125	1.25\
809	db/MOUSE/uniprobe_mouse.meme	UP00066_2	Hnf4a_secondary	KKYHAAAGTCCAMTNH	3.96e-06	0.000392	0.708	99	1121	1121	10000	1.86	24	2.14	64	0.64\
810	db/MOUSE/uniprobe_mouse.meme	UP00174_1	Hoxa2_3079.1	AVGGTAATTASCHMAN	1.53e-06	0.000393	0.71	257	1121	1121	10000	1.5	50	4.46	200	2.00\
811	db/JASPAR/JASPAR2018_CORE_vertebrates_non-redundant.meme	MA0911.1	Hoxa11	RGTCGTAAAANT	1.17e-06	0.000414	0.749	354	1121	1121	10000	1.28	62	5.53	271	2.71\
812	db/MOUSE/uniprobe_mouse.meme	UP00159_1	Six2_2307.2	RAKRGGGTATCACNWNT	4.91e-06	0.000437	0.79	89	1121	1121	10000	1.51	24	2.14	65	0.65\
813	db/JASPAR/JASPAR2018_CORE_vertebrates_non-redundant.meme	MA0036.3	GATA2	NBCTTATCTNH	1.13e-06	0.00045	0.814	398	1121	1121	10000	1.23	69	6.16	315	3.15\
814	db/EUKARYOTE/jolma2013.meme	Hoxa11_DBD_1		RGTCGTAAAANT	1.26e-06	0.000477	0.863	378	1121	1121	10000	1.3	63	5.62	278	2.78\
815	db/MOUSE/uniprobe_mouse.meme	UP00084_2	Gmeb1_secondary	KGRBCRACGTYGTYHW	5.94e-07	0.000484	0.875	815	1121	1121	10000	1.18	122	10.88	667	6.67\
816	db/EUKARYOTE/jolma2013.meme	CEBPE_DBD		VTTRCGCAAY	1.66e-06	0.000487	0.88	294	1121	1121	10000	1.12	56	5	237	2.37\
817	db/JASPAR/JASPAR2018_CORE_vertebrates_non-redundant.meme	MA0800.1	EOMES	RAGGTGTGAAAWN	1.44e-06	0.000488	0.882	338	1121	1121	10000	1.24	62	5.53	273	2.73\
818	db/MOUSE/uniprobe_mouse.meme	UP00227_1	Duxl_1286.2	YRACCCAATCAACNVHN	4.07e-06	0.000488	0.882	120	1121	1121	10000	1.38	29	2.59	89	0.89\
819	db/JASPAR/JASPAR2018_CORE_vertebrates_non-redundant.meme	MA0633.1	Twist2	NCCATATGTK	2.54e-06	0.000488	0.883	192	1121	1121	10000	1.8	35	3.12	118	1.18\
820	db/JASPAR/JASPAR2018_CORE_vertebrates_non-redundant.meme	MA0684.1	RUNX3	WAACCRCAAA	1.07e-06	0.000495	0.894	464	1121	1121	10000	1.49	68	6.07	308	3.08\
821	db/MOUSE/uniprobe_mouse.meme	UP00011_2	Irf6_secondary	NBBACTCYCGGKHDN	4.07e-07	0.000503	0.909	1237	1121	1121	10000	1.13	171	15.25	1018	10.18\
822	db/MOUSE/uniprobe_mouse.meme	UP00146_1	Pou6f1_1731.2	VHNSWTAATGAGSTKDN	3.19e-06	0.000504	0.911	158	1121	1121	10000	1.51	34	3.03	114	1.14\
823	db/EUKARYOTE/jolma2013.meme	CUX1_DBD_2		ATCGATHMNNTRATCRAT	8.98e-06	0.000521	0.942	58	1121	1121	10000	1.93	18	1.61	40	0.40\
824	db/JASPAR/JASPAR2018_CORE_vertebrates_non-redundant.meme	MA0479.1	FOXH1	BNSAATCCACA	5.82e-06	0.000524	0.947	90	1121	1121	10000	1.45	23	2.05	61	0.61\
825	db/MOUSE/uniprobe_mouse.meme	UP00388_1	Six6_2267.4	DATRGGGTATCAHNWNT	7.52e-06	0.000534	0.965	71	1121	1121	10000	6.79	11	0.98	13	0.13\
826	db/MOUSE/uniprobe_mouse.meme	UP00179_1	Pou2f3_3986.2	THKTATGCAAATKMDM	3.39e-06	0.000546	0.988	161	1121	1121	10000	2	33	2.94	109	1.09\
827	db/EUKARYOTE/jolma2013.meme	RUNX3_full		WAACCRCAAA	1.13e-06	0.000555	1	491	1121	1121	10000	1.53	69	6.16	315	3.15\
828	db/EUKARYOTE/jolma2013.meme	PDX1_DBD_1		SYAATTARBRNTAATTAV	3.17e-06	0.000565	1.02	178	1121	1121	10000	2.12	38	3.39	136	1.36\
829	db/JASPAR/JASPAR2018_CORE_vertebrates_non-redundant.meme	MA0897.1	Hmx2	ASAAGCAATTAAHVVRT	2.98e-06	0.000575	1.04	193	1121	1121	10000	2.25	37	3.3	130	1.30\
830	db/EUKARYOTE/jolma2013.meme	Lhx8_DBD_2		CTAATTAV	1.03e-06	0.00058	1.05	562	1121	1121	10000	1.08	92	8.21	466	4.66\
831	db/JASPAR/JASPAR2018_CORE_vertebrates_non-redundant.meme	MA0500.1	Myog	RRCAGCTGSNV	7.03e-07	0.000592	1.07	842	1121	1121	10000	5.72	93	8.3	468	4.68\
832	db/MOUSE/uniprobe_mouse.meme	UP00155_1	Hmx2_3424.3	ASAAGCAATTAAHVVRT	2.86e-06	0.000613	1.11	214	1121	1121	10000	1.88	42	3.75	158	1.58\
833	db/JASPAR/JASPAR2018_CORE_vertebrates_non-redundant.meme	MA0769.1	Tcf7	AAAGATCAAAGG	5.11e-06	0.000613	1.11	120	1121	1121	10000	2.31	26	2.32	75	0.75\
834	db/JASPAR/JASPAR2018_CORE_vertebrates_non-redundant.meme	MA0100.3	MYB	NNCAACTGHH	2.54e-06	0.000638	1.15	251	1121	1121	10000	2.23	35	3.12	118	1.18\
835	db/MOUSE/uniprobe_mouse.meme	UP00104_1	Hmx1_3423.1	VSVAGCAATTAAWGVDB	2.5e-06	0.00064	1.16	256	1121	1121	10000	2.95	42	3.75	157	1.57\
836	db/EUKARYOTE/jolma2013.meme	POU1F1_DBD_2		AWTATGCWAATKAG	2.95e-06	0.000646	1.17	219	1121	1121	10000	1.69	43	3.84	164	1.64\
837	db/JASPAR/JASPAR2018_CORE_vertebrates_non-redundant.meme	MA0683.1	POU4F2	RTGCATAATTAATGAG	1.38e-05	0.000663	1.2	48	1121	1121	10000	4.4	14	1.25	25	0.25\
838	db/EUKARYOTE/jolma2013.meme	TEAD1_full_2		RCATTCCDNRCATTCCW	1.37e-05	0.000671	1.21	49	1121	1121	10000	1.66	16	1.43	33	0.33\
839	db/EUKARYOTE/jolma2013.meme	Barhl1_DBD_3		TAAWYGBYSHTAAWYG	3.35e-06	0.000672	1.22	201	1121	1121	10000	1.87	39	3.48	142	1.42\
840	db/JASPAR/JASPAR2018_CORE_vertebrates_non-redundant.meme	MA0144.2	STAT3	YTTCYKGGAAD	1.78e-06	0.000697	1.26	392	1121	1121	10000	2.2	58	5.17	250	2.50\
841	db/JASPAR/JASPAR2018_CORE_vertebrates_non-redundant.meme	MA0108.2	TBP	STATAAAWRSVVVBN	1.08e-06	0.000721	1.3	667	1121	1121	10000	1.16	105	9.37	556	5.56\
842	db/JASPAR/JASPAR2018_CORE_vertebrates_non-redundant.meme	MA0091.1	TAL1::TCF3	NSAMCATCTGKT	4.02e-06	0.000763	1.38	190	1121	1121	10000	1.18	40	3.57	149	1.49\
843	db/JASPAR/JASPAR2018_CORE_vertebrates_non-redundant.meme	MA0849.1	FOXO6	GTAAACA	2.15e-06	0.000769	1.39	358	1121	1121	10000	1.21	59	5.26	258	2.58\
844	db/EUKARYOTE/jolma2013.meme	Foxg1_DBD_2		CCGGACACAATC	5.57e-06	0.000796	1.44	143	1121	1121	10000	1.44	30	2.68	96	0.96\
845	db/EUKARYOTE/jolma2013.meme	YY1_full		NCCGCCATTRH	5.1e-07	0.000812	1.47	1593	1121	1121	10000	1.08	217	19.36	1372	13.72\
846	db/MOUSE/uniprobe_mouse.meme	UP00247_1	Pax4_3989.2	WVRDYTAATTARYBSDN	4.43e-06	0.000824	1.49	186	1121	1121	10000	1.37	39	3.48	144	1.44\
847	db/JASPAR/JASPAR2018_CORE_vertebrates_non-redundant.meme	MA0497.1	MEF2C	DDDCYAAAAATAGMW	2.77e-06	0.000829	1.5	299	1121	1121	10000	3.07	47	4.19	187	1.87\
848	db/EUKARYOTE/jolma2013.meme	HOXD11_DBD_1		RTCGTAAAAH	3.08e-06	0.000833	1.51	271	1121	1121	10000	1.14	52	4.64	218	2.18\
849	db/EUKARYOTE/jolma2013.meme	TEF_FL		NRTTACRTAAYN	5e-06	0.000835	1.51	167	1121	1121	10000	1.85	32	2.85	106	1.06\
850	db/JASPAR/JASPAR2018_CORE_vertebrates_non-redundant.meme	MA1141.1	FOS::JUND	NKATGAGTCATNN	4.16e-06	0.000864	1.56	208	1121	1121	10000	1.46	41	3.66	155	1.55\
851	db/JASPAR/JASPAR2018_CORE_vertebrates_non-redundant.meme	MA0594.1	Hoxa9	SCCATMAATCA	3.95e-06	0.000889	1.61	225	1121	1121	10000	1.24	45	4.01	178	1.78\
852	db/EUKARYOTE/jolma2013.meme	Hoxc10_DBD_1		GTCRTAAAAW	2.66e-06	0.000921	1.67	346	1121	1121	10000	1.18	62	5.53	279	2.79\
853	db/MOUSE/uniprobe_mouse.meme	UP00220_1	Nkx1-1_3856.3	WGMVCYAATTRGYGSGN	3.03e-06	0.000947	1.71	313	1121	1121	10000	1.31	58	5.17	255	2.55\
854	db/JASPAR/JASPAR2018_CORE_vertebrates_non-redundant.meme	MA0837.1	CEBPE	VTTRCGCAAY	3.49e-06	0.000983	1.78	282	1121	1121	10000	1.35	51	4.55	213	2.13\
855	db/MOUSE/uniprobe_mouse.meme	UP00146_2	Pou6f1_3733.1	VHHVATAATGAGSTKKM	8.59e-06	0.000995	1.8	116	1121	1121	10000	1.55	28	2.5	88	0.88\
856	db/JASPAR/JASPAR2018_CORE_vertebrates_non-redundant.meme	MA0150.2	Nfe2l2	CASNATGACTCAGCA	5.86e-06	0.00104	1.87	177	1121	1121	10000	1.62	36	3.21	129	1.29\
857	db/EUKARYOTE/jolma2013.meme	NFIX_full_1		YTGGCDNNNTGCCAA	5.61e-06	0.00105	1.9	187	1121	1121	10000	1.43	38	3.39	140	1.40\
858	db/EUKARYOTE/jolma2013.meme	Pou2f2_DBD_2		TATGCAAAT	6.94e-06	0.00106	1.92	153	1121	1121	10000	1.15	34	3.03	119	1.19\
859	db/MOUSE/uniprobe_mouse.meme	UP00009_1	Nr2f2_primary	NHBNAAAGGTCAHVNN	5.09e-06	0.00107	1.94	211	1121	1121	10000	1.51	39	3.48	145	1.45\
860	db/JASPAR/JASPAR2018_CORE_vertebrates_non-redundant.meme	MA0056.1	MZF1	BGGGGA	2.04e-07	0.00109	1.97	5329	1121	1121	10000	4.51	166	14.81	969	9.69\
861	db/MOUSE/uniprobe_mouse.meme	UP00090_1	Elf3_primary	DAHVMGGAARTWA	1.2e-06	0.00115	2.08	957	1121	1121	10000	1.16	141	12.58	815	8.15\
862	db/MOUSE/uniprobe_mouse.meme	UP00082_1	Zfp187_primary	NTATGTACTAATWM	1.38e-05	0.00116	2.1	84	1121	1121	10000	5.14	14	1.25	25	0.25\
863	db/EUKARYOTE/jolma2013.meme	HMBOX1_DBD		MYTAGTTAMS	3.61e-06	0.00116	2.1	322	1121	1121	10000	1.09	59	5.26	263	2.63\
864	db/JASPAR/JASPAR2018_CORE_vertebrates_non-redundant.meme	MA0904.1	Hoxb5	ANGKTAATTASCHMAT	4.3e-06	0.00117	2.12	273	1121	1121	10000	1.4	52	4.64	221	2.21\
865	db/JASPAR/JASPAR2018_CORE_vertebrates_non-redundant.meme	MA0905.1	HOXC10	GTCRTAAAAH	2.86e-06	0.00118	2.13	411	1121	1121	10000	4.36	42	3.75	158	1.58\
866	db/EUKARYOTE/jolma2013.meme	HOMEZ_DBD		AAAACGATTAWA	4.23e-06	0.00124	2.24	293	1121	1121	10000	1.4	53	4.73	227	2.27\
867	db/JASPAR/JASPAR2018_CORE_vertebrates_non-redundant.meme	MA0780.1	PAX3	TAATYRATTA	2.42e-05	0.00126	2.27	52	1121	1121	10000	1.24	16	1.43	35	0.35\
868	db/JASPAR/JASPAR2018_CORE_vertebrates_non-redundant.meme	MA0754.1	CUX1	TRATCRATAH	7.51e-06	0.00129	2.33	172	1121	1121	10000	1.62	33	2.94	114	1.14\
869	db/JASPAR/JASPAR2018_CORE_vertebrates_non-redundant.meme	MA0069.1	Pax6	TTCACGCWTSANTK	6.88e-06	0.00133	2.4	193	1121	1121	10000	1.31	40	3.57	153	1.53\
870	db/EUKARYOTE/jolma2013.meme	FOXO3_full_3		TTTCCCCACAC	3.02e-06	0.00144	2.61	478	1121	1121	10000	4.64	44	3.93	170	1.70\
871	db/MOUSE/uniprobe_mouse.meme	UP00245_1	Hoxc10_2779.2	HDWDGTCGTAAAAHNK	8.88e-06	0.00154	2.78	173	1121	1121	10000	2.78	27	2.41	83	0.83\
872	db/EUKARYOTE/jolma2013.meme	FOXO6_DBD_2		GTAAACA	4.26e-06	0.00156	2.81	365	1121	1121	10000	1.25	60	5.35	271	2.71\
873	db/MOUSE/uniprobe_mouse.meme	UP00076_2	Rfxdc2_secondary	BBRCDTRGAKACSVNWH	3.55e-06	0.00162	2.93	457	1121	1121	10000	1.21	77	6.87	380	3.80\
874	db/EUKARYOTE/jolma2013.meme	BHLHE23_DBD		AMCATATGBT	2.2e-05	0.00165	2.98	75	1121	1121	10000	2.16	17	1.52	39	0.39\
875	db/JASPAR/JASPAR2018_CORE_vertebrates_non-redundant.meme	MA0102.3	CEBPA	ATTGCAYAAYH	9.38e-06	0.00172	3.12	184	1121	1121	10000	1.43	37	3.3	138	1.38\
876	db/JASPAR/JASPAR2018_CORE_vertebrates_non-redundant.meme	MA0818.1	BHLHE22	AMCATATGBT	2.58e-05	0.00176	3.17	68	1121	1121	10000	2.34	15	1.34	31	0.31\
877	db/EUKARYOTE/jolma2013.meme	MSC_full		AACAGCTGTT	5.97e-06	0.00183	3.31	307	1121	1121	10000	1.17	56	5	249	2.49\
878	db/EUKARYOTE/jolma2013.meme	HOXC10_DBD_3		GTCRTAAAAH	4.27e-06	0.00184	3.33	432	1121	1121	10000	4.54	42	3.75	161	1.61\
879	db/EUKARYOTE/jolma2013.meme	Pou2f2_DBD_1		YWTGAATATKCAWA	2.01e-05	0.00189	3.41	94	1121	1121	10000	1.78	23	2.05	67	0.67\
880	db/JASPAR/JASPAR2018_CORE_vertebrates_non-redundant.meme	MA0853.1	Alx4	CGCRYTAATTARYHNNY	1.14e-05	0.00191	3.46	168	1121	1121	10000	1.66	35	3.12	128	1.28\
881	db/EUKARYOTE/jolma2013.meme	PROP1_DBD		TAATYWAATTA	1.39e-05	0.00194	3.51	140	1121	1121	10000	1.37	31	2.77	107	1.07\
882	db/MOUSE/uniprobe_mouse.meme	UP00195_1	Six3_1732.2	DATRGGGTATCAYNWNT	2.44e-05	0.00212	3.84	87	1121	1121	10000	1.61	22	1.96	63	0.63\
883	db/MOUSE/uniprobe_mouse.meme	UP00040_2	Irf5_secondary	BWNAYCGAGARTTBN	4.02e-06	0.00213	3.85	531	1121	1121	10000	4.26	40	3.57	149	1.49\
884	db/JASPAR/JASPAR2018_CORE_vertebrates_non-redundant.meme	MA0480.1	Foxo1	TSYTGTTTACH	6.57e-06	0.00217	3.93	331	1121	1121	10000	1.16	59	5.26	269	2.69\
885	db/JASPAR/JASPAR2018_CORE_vertebrates_non-redundant.meme	MA1140.1	JUNB(var.2)	RTGACGTCAY	3.39e-06	0.00219	3.96	647	1121	1121	10000	1.1	101	9.01	544	5.44\
886	db/EUKARYOTE/jolma2013.meme	FOXO1_DBD_3		TTTCCCCACACG	5.05e-06	0.0022	3.98	436	1121	1121	10000	14.3	25	2.23	70	0.70\
887	db/JASPAR/JASPAR2018_CORE_vertebrates_non-redundant.meme	MA0619.1	LIN54	DTTTRAATH	9.7e-06	0.00222	4.01	229	1121	1121	10000	109	17	1.52	36	0.36\
888	db/JASPAR/JASPAR2018_CORE_vertebrates_non-redundant.meme	MA0595.1	SREBF1	VTCACCCCAY	6.31e-06	0.00225	4.07	357	1121	1121	10000	27.7	21	1.87	52	0.52\
889	db/EUKARYOTE/jolma2013.meme	HNF1A_full		DRTTAATNATTAACN	1.62e-05	0.00231	4.17	143	1121	1121	10000	1.8	31	2.77	108	1.08\
890	db/MOUSE/uniprobe_mouse.meme	UP00246_1	Hoxa11_2218.1	HAARGTCGTAAAAHNK	1.62e-05	0.00236	4.26	146	1121	1121	10000	1.58	31	2.77	108	1.08\
891	db/MOUSE/uniprobe_mouse.meme	UP00079_1	Esrra_primary	NMNYCAAGGTCAHNNNN	1.35e-05	0.0024	4.34	178	1121	1121	10000	4.11	23	2.05	65	0.65\
892	db/MOUSE/uniprobe_mouse.meme	UP00061_1	Foxl1_primary	DWAATRTAAACAAWVVB	1.02e-05	0.00244	4.41	239	1121	1121	10000	10.9	28	2.5	89	0.89\
893	db/JASPAR/JASPAR2018_CORE_vertebrates_non-redundant.meme	MA0466.2	CEBPB	RTTRCGCAAY	1.26e-05	0.00264	4.77	209	1121	1121	10000	1.44	38	3.39	146	1.46\
894	db/JASPAR/JASPAR2018_CORE_vertebrates_non-redundant.meme	MA0593.1	FOXP2	RWGTAAACAVR	1.31e-05	0.00275	4.97	210	1121	1121	10000	3.06	35	3.12	129	1.29\
895	db/JASPAR/JASPAR2018_CORE_vertebrates_non-redundant.meme	MA0468.1	DUX4	TAAYYYAATCA	3.17e-05	0.00275	4.97	87	1121	1121	10000	3.56	16	1.43	36	0.36\
896	db/JASPAR/JASPAR2018_CORE_vertebrates_non-redundant.meme	MA0618.1	LBX1	TTAATTAG	7.07e-06	0.0028	5.06	396	1121	1121	10000	1.98	57	5.08	257	2.57\
897	db/JASPAR/JASPAR2018_CORE_vertebrates_non-redundant.meme	MA0627.1	Pou2f3	THKTATGCAAATKMDM	2.04e-05	0.00281	5.07	138	1121	1121	10000	1.64	30	2.68	104	1.04\
898	db/EUKARYOTE/jolma2013.meme	ESRRA_DBD_1		BTCAAGGTCAH	1.32e-05	0.00283	5.12	214	1121	1121	10000	1.15	42	3.75	170	1.70\
899	db/EUKARYOTE/jolma2013.meme	TFAP4_DBD		AWCAGCTGAT	1.01e-05	0.003	5.42	296	1121	1121	10000	8.27	31	2.77	105	1.05\
900	db/EUKARYOTE/jolma2013.meme	MEOX2_DBD_2		KTAATTACSSTAATTAV	2.87e-05	0.00301	5.45	105	1121	1121	10000	4.04	20	1.78	54	0.54\
901	db/JASPAR/JASPAR2018_CORE_vertebrates_non-redundant.meme	MA0896.1	Hmx1	VSVAGCAATTAAWGVDB	1.39e-05	0.00309	5.58	223	1121	1121	10000	4.57	31	2.77	107	1.07\
902	db/JASPAR/JASPAR2018_CORE_vertebrates_non-redundant.meme	MA0895.1	HMBOX1	MYTAGTTAMS	1.02e-05	0.00313	5.65	306	1121	1121	10000	1.11	55	4.91	248	2.48\
903	db/JASPAR/JASPAR2018_CORE_vertebrates_non-redundant.meme	MA0009.2	T	TCACACMTAKGTGTGA	0.000152	0.00334	6.04	22	1121	1121	10000	7.24	6	0.54	4	0.04\
904	db/EUKARYOTE/jolma2013.meme	HSF4_DBD		TTCTAGAABNTTC	1.68e-05	0.00345	6.23	206	1121	1121	10000	1.32	40	3.57	160	1.60\
905	db/EUKARYOTE/jolma2013.meme	LHX9_DBD_2		TAATTGCYAATTA	3.44e-05	0.00347	6.27	101	1121	1121	10000	1.63	24	2.14	75	0.75\
906	db/MOUSE/uniprobe_mouse.meme	UP00222_1	Tcf2_0913.2	DBYNGTTAACTAGBHBT	2.35e-05	0.00355	6.41	151	1121	1121	10000	1.97	28	2.5	94	0.94\
907	db/MOUSE/uniprobe_mouse.meme	UP00027_1	Osr1_primary	NNNWACRGTAGCWMHR	2.18e-05	0.00364	6.58	167	1121	1121	10000	1.62	31	2.77	110	1.10\
908	db/EUKARYOTE/jolma2013.meme	NR2F6_full		RRGGTCAAAGGTCA	4.24e-05	0.00364	6.58	86	1121	1121	10000	2.01	19	1.69	51	0.51\
909	db/EUKARYOTE/jolma2013.meme	Foxj3_DBD_1		ACGGACACAAT	9.31e-05	0.00372	6.72	40	1121	1121	10000	3	11	0.98	19	0.19\
910	db/MOUSE/uniprobe_mouse.meme	UP00388_2	Six6_2267.5	DWWRGGGTATCAWNWHT	3.23e-05	0.00409	7.39	127	1121	1121	10000	1.54	28	2.5	96	0.96\
911	db/MOUSE/uniprobe_mouse.meme	UP00267_1	Otx2_3441.1	NDDRGGGATTAATHDTC	1.88e-05	0.00409	7.4	218	1121	1121	10000	1.66	39	3.48	155	1.55\
912	db/JASPAR/JASPAR2018_CORE_vertebrates_non-redundant.meme	MA0677.1	Nr2f6	RRGGTCAAAGGTCA	5.25e-05	0.00414	7.49	79	1121	1121	10000	1.75	19	1.69	52	0.52\
913	db/EUKARYOTE/jolma2013.meme	TFAP2C_full_2		TGCCCBSRGGGCA	3.91e-06	0.00419	7.57	1074	1121	1121	10000	16.6	51	4.55	214	2.14\
914	db/EUKARYOTE/jolma2013.meme	TBX20_full_1		WAGGTGTGAAR	1.38e-05	0.00428	7.73	310	1121	1121	10000	25	14	1.25	25	0.25\
915	db/MOUSE/uniprobe_mouse.meme	UP00123_1	Hlxb9_3422.1	BBASTAATTAGTGNHV	2.53e-05	0.00429	7.75	170	1121	1121	10000	1.92	31	2.77	111	1.11\
916	db/JASPAR/JASPAR2018_CORE_vertebrates_non-redundant.meme	MA0523.1	TCF7L2	DRASATCAAAGRVA	1.23e-05	0.00429	7.76	351	1121	1121	10000	1.31	60	5.35	282	2.82\
917	db/EUKARYOTE/jolma2013.meme	TEAD3_DBD_2		RCATTCCW	1.27e-05	0.00439	7.93	346	1121	1121	10000	1.12	57	5.08	263	2.63\
918	db/JASPAR/JASPAR2018_CORE_vertebrates_non-redundant.meme	MA0691.1	TFAP4	AWCAGCTGWT	2.11e-05	0.00482	8.72	229	1121	1121	10000	2.62	38	3.39	150	1.50\
919	db/JASPAR/JASPAR2018_CORE_vertebrates_non-redundant.meme	MA0046.2	HNF1A	DRTTAATNATTAACN	3.91e-05	0.00487	8.81	125	1121	1121	10000	2.55	25	2.23	81	0.81\
920	db/JASPAR/JASPAR2018_CORE_vertebrates_non-redundant.meme	MA0465.1	CDX2	VDGYMATAAAA	4.41e-05	0.0051	9.22	116	1121	1121	10000	11.4	21	1.87	61	0.61\
921	db/EUKARYOTE/jolma2013.meme	CEBPB_DBD		RTTRCGCAAY	2.4e-05	0.00517	9.35	216	1121	1121	10000	1.25	41	3.66	169	1.69\
922	db/JASPAR/JASPAR2018_CORE_vertebrates_non-redundant.meme	MA0501.1	MAF::NFE2	ATGACTCAGCANWTY	6.38e-05	0.00522	9.44	82	1121	1121	10000	28.7	8	0.71	8	0.08\
923	db/MOUSE/uniprobe_mouse.meme	UP00235_1	Hoxc11_3718.2	HAADGTCGTAAAANDD	3.77e-05	0.00548	9.91	146	1121	1121	10000	1.81	28	2.5	97	0.97\
\
# AME (Analysis of Motif Enrichment): Version 5.1.0 compiled on Oct 13 2019 at 23:09:44\
# The format of this file is described at http://meme-suite.org//doc/ame-output-format.html.\
# ame --verbose 1 --oc . --scoring avg --method fisher --hit-lo-fraction 0.25 --evalue-report-threshold 10.0 --control hyper_ctrl.fa hyper.fa db/EUKARYOTE/jolma2013.meme db/JASPAR/JASPAR2018_CORE_vertebrates_non-redundant.meme db/MOUSE/uniprobe_mouse.meme}

## Sheet: TableS4B
Table S4B. Enriched binding motifs among hypomethylated regions
rank	motif_DB	motif_ID	motif_alt_ID	consensus	p-value	adj_p-value	E-value	tests	FASTA_max	pos	neg	PWM_min	TP	%TP	FP	%FP\
1	db/MOUSE/uniprobe_mouse.meme	UP00078_2	Arid3a_secondary	NNVVRTATCRDRWHD	1.24e-70	1.25e-67	2.26e-64	1006	1054	1054	10000	1.11	277	26.28	706	7.06\
2	db/MOUSE/uniprobe_mouse.meme	UP00091_2	Sox5_secondary	NHDCATMATTDASNN	1.82e-62	2.05e-59	3.7e-56	1121	1054	1054	10000	1.3	268	25.43	737	7.37\
3	db/MOUSE/uniprobe_mouse.meme	UP00058_2	Tcf3_secondary	NSSSBAAWAWAAAWN	2.25e-55	3.73e-52	6.74e-49	1661	1054	1054	10000	1.1	346	32.83	1287	12.87\
4	db/MOUSE/uniprobe_mouse.meme	UP00074_2	Isgf3g_secondary	GVAAAACABDACYD	4.42e-55	6.42e-52	1.16e-48	1453	1054	1054	10000	1.11	321	30.46	1132	11.32\
5	db/MOUSE/uniprobe_mouse.meme	UP00014_2	Sox17_secondary	VHNCMCATTCATRNRAD	6.62e-51	5.84e-48	1.06e-44	882	1054	1054	10000	1.22	230	21.82	652	6.52\
6	db/MOUSE/uniprobe_mouse.meme	UP00031_2	Zbtb3_secondary	CWATCACTGGYADNWD	8.58e-51	6.8e-48	1.23e-44	792	1054	1054	10000	1.19	215	20.4	574	5.74\
7	db/MOUSE/uniprobe_mouse.meme	UP00096_2	Sox13_secondary	DWDHTGGGTGGGNAHHK	4.49e-49	5.41e-46	9.78e-43	1203	1054	1054	10000	1.19	273	25.9	918	9.18\
8	db/MOUSE/uniprobe_mouse.meme	UP00097_2	Mtf1_secondary	ANATAWGAAAWANV	8.03e-46	1.1e-42	1.99e-39	1369	1054	1054	10000	1.16	290	27.51	1067	10.67\
9	db/MOUSE/uniprobe_mouse.meme	UP00064_2	Sox18_secondary	RBRSTRAATTYADDHN	1.38e-45	1.47e-42	2.66e-39	1067	1054	1054	10000	1.16	246	23.34	803	8.03\
10	db/MOUSE/uniprobe_mouse.meme	UP00075_2	Sox15_secondary	BTNAATGWMATTYVA	9.9e-45	9.94e-42	1.8e-38	1004	1054	1054	10000	1.19	235	22.3	750	7.50\
11	db/EUKARYOTE/jolma2013.meme	TCF4_full		HRCACCTGBN	2.2e-44	6.23e-41	1.13e-37	2829	1054	1054	10000	1.12	444	42.13	2176	21.76\
12	db/MOUSE/uniprobe_mouse.meme	UP00073_2	Foxa2_secondary	VVWAATAACAAANSN	1.83e-43	2.24e-40	4.05e-37	1225	1054	1054	10000	1.19	265	25.14	945	9.45\
13	db/MOUSE/uniprobe_mouse.meme	UP00028_2	Tcfap2e_secondary	HRCNNRAAAAAAWR	5.08e-43	7.54e-40	1.36e-36	1484	1054	1054	10000	1.19	297	28.18	1154	11.54\
14	db/MOUSE/uniprobe_mouse.meme	UP00041_2	Foxj1_secondary	WNVTCAYAACAABRM	4.98e-42	5.22e-39	9.44e-36	1050	1054	1054	10000	1.4	218	20.68	686	6.86\
15	db/MOUSE/uniprobe_mouse.meme	UP00053_2	Rxra_secondary	KCRCRWAGKTYRNDHN	1.05e-41	1.06e-38	1.91e-35	1004	1054	1054	10000	1.17	225	21.35	730	7.30\
16	db/MOUSE/uniprobe_mouse.meme	UP00085_2	Sfpi1_secondary	HHAWTTMVGGAACC	9.36e-41	1.07e-37	1.94e-34	1147	1054	1054	10000	1.14	248	23.53	879	8.79\
17	db/MOUSE/uniprobe_mouse.meme	UP00037_2	Zfp105_secondary	NYGVKTCAATAABTYKD	4.67e-40	2.49e-37	4.5e-34	533	1054	1054	10000	1.39	153	14.52	366	3.66\
18	db/MOUSE/uniprobe_mouse.meme	UP00013_2	Gabpa_secondary	CYNKYWTCCSMYBNVN	4.28e-40	1.41e-36	2.56e-33	3307	1054	1054	10000	1.05	509	48.29	2793	27.93\
19	db/EUKARYOTE/jolma2013.meme	DLX2_DBD		NYAATTAN	2.04e-39	2.35e-36	4.26e-33	1151	1054	1054	10000	1.17	232	22.01	801	8.01\
20	db/EUKARYOTE/jolma2013.meme	HOXD8_DBD		VHWAATTARM	5.51e-39	6.62e-36	1.2e-32	1202	1054	1054	10000	1.41	228	21.63	783	7.83\
21	db/EUKARYOTE/jolma2013.meme	HOXB5_DBD		NNYMATTADN	2.33e-38	2.16e-35	3.9e-32	927	1054	1054	10000	1.07	214	20.3	709	7.09\
22	db/EUKARYOTE/jolma2013.meme	Hic1_DBD_2		RTGCCAACY	1.99e-38	2.72e-35	4.92e-32	1370	1054	1054	10000	1.06	275	26.09	1084	10.84\
23	db/MOUSE/uniprobe_mouse.meme	UP00101_2	Sox12_secondary	VVNBASACAAAGRADT	2.98e-38	3.08e-35	5.57e-32	1035	1054	1054	10000	1.25	230	21.82	805	8.05\
24	db/MOUSE/uniprobe_mouse.meme	UP00054_2	Tcf7_secondary	MBKTATTANAAAHHN	1.45e-37	1.57e-34	2.83e-31	1081	1054	1054	10000	1.15	235	22.3	845	8.45\
25	db/MOUSE/uniprobe_mouse.meme	UP00045_2	Mafb_secondary	NRNTTGCAAAAWWDT	4.75e-37	4.32e-34	7.81e-31	908	1054	1054	10000	1.26	209	19.83	697	6.97\
26	db/MOUSE/uniprobe_mouse.meme	UP00148_1	Hdx_3845.3	NNKDNGAAATCATNBHM	7.39e-37	5.15e-34	9.31e-31	697	1054	1054	10000	1.23	177	16.79	520	5.20\
27	db/MOUSE/uniprobe_mouse.meme	UP00016_2	Sry_secondary	HNDNNRAACAATDRVHG	1.07e-36	9.83e-34	1.78e-30	916	1054	1054	10000	1.22	207	19.64	690	6.90\
28	db/JASPAR/JASPAR2018_CORE_vertebrates_non-redundant.meme	MA0739.1	Hic1	RTGCCAACY	8.47e-37	1.15e-33	2.07e-30	1353	1054	1054	10000	1.07	268	25.43	1065	10.65\
29	db/MOUSE/uniprobe_mouse.meme	UP00077_2	Srf_secondary	STWNAAAAAAAAMVNNH	1.33e-36	1.46e-33	2.63e-30	1095	1054	1054	10000	1.33	235	22.3	859	8.59\
30	db/JASPAR/JASPAR2018_CORE_vertebrates_non-redundant.meme	MA1142.1	FOSL1::JUND	NRTGACTCAT	3.32e-36	2.7e-33	4.87e-30	811	1054	1054	10000	1.08	193	18.31	616	6.16\
31	db/EUKARYOTE/jolma2013.meme	DLX3_DBD		NYAATTAN	3.32e-36	2.99e-33	5.41e-30	902	1054	1054	10000	1.08	204	19.35	679	6.79\
32	db/JASPAR/JASPAR2018_CORE_vertebrates_non-redundant.meme	MA0880.1	Dlx3	NYAATTAN	4.87e-36	4.36e-33	7.88e-30	895	1054	1054	10000	1.05	205	19.45	687	6.87\
33	db/EUKARYOTE/jolma2013.meme	IRX5_DBD		NWACAYRACAWG	6.85e-36	5.38e-33	9.73e-30	785	1054	1054	10000	1.17	185	17.55	575	5.75\
34	db/MOUSE/uniprobe_mouse.meme	UP00090_2	Elf3_secondary	GBTCHAAAAAAAAMYNY	8.12e-36	7.78e-33	1.41e-29	958	1054	1054	10000	1.32	214	20.3	743	7.43\
35	db/MOUSE/uniprobe_mouse.meme	UP00039_2	Foxj3_secondary	NDNANCAWAACAWWDVN	1.48e-35	1.07e-32	1.93e-29	720	1054	1054	10000	1.24	175	16.6	524	5.24\
36	db/MOUSE/uniprobe_mouse.meme	UP00034_2	Sox7_secondary	GTVSWAATTGTVTGNGNNNKNN	1.29e-34	9e-32	1.63e-28	700	1054	1054	10000	1.36	173	16.41	524	5.24\
37	db/JASPAR/JASPAR2018_CORE_vertebrates_non-redundant.meme	MA0002.2	RUNX1	BBYTGTGGTTT	1.11e-34	1.04e-31	1.88e-28	943	1054	1054	10000	1.12	208	19.73	723	7.23\
38	db/EUKARYOTE/jolma2013.meme	Hoxd3_DBD		NNYAATTAVN	1.13e-34	1.09e-31	1.96e-28	963	1054	1054	10000	1.07	212	20.11	747	7.47\
39	db/MOUSE/uniprobe_mouse.meme	UP00051_2	Sox8_secondary	DCATTCATGWNANV	1.9e-34	1.39e-31	2.51e-28	729	1054	1054	10000	1.15	177	16.79	548	5.48\
40	db/MOUSE/uniprobe_mouse.meme	UP00025_2	Foxk1_secondary	MHAAYMAYAACAHHN	3.44e-34	2.29e-31	4.14e-28	665	1054	1054	10000	1.23	166	15.75	491	4.91\
41	db/EUKARYOTE/jolma2013.meme	VAX1_DBD		YTAATTAH	2.78e-34	2.49e-31	4.5e-28	896	1054	1054	10000	1.06	202	19.17	693	6.93\
42	db/EUKARYOTE/jolma2013.meme	GSX1_DBD		NCYMATTAVN	4.6e-34	4.62e-31	8.35e-28	1003	1054	1054	10000	1.21	202	19.17	696	6.96\
43	db/EUKARYOTE/jolma2013.meme	NFIX_full_3		NDTGCCAAN	5.08e-34	7.28e-31	1.32e-27	1434	1054	1054	10000	1.08	268	25.43	1112	11.12\
44	db/JASPAR/JASPAR2018_CORE_vertebrates_non-redundant.meme	MA0892.1	GSX1	NCYMATTAVN	7.6e-34	7.57e-31	1.37e-27	996	1054	1054	10000	1.2	202	19.17	699	6.99\
45	db/EUKARYOTE/jolma2013.meme	DLX1_DBD		NVYAATTANN	9.19e-34	7.9e-31	1.43e-27	859	1054	1054	10000	1.08	195	18.5	659	6.59\
46	db/MOUSE/uniprobe_mouse.meme	UP00052_2	Osr2_secondary	ANHTGCTACYTRMWNV	1.35e-33	9.06e-31	1.64e-27	672	1054	1054	10000	1.22	164	15.56	487	4.87\
47	db/EUKARYOTE/jolma2013.meme	Foxk1_DBD_2		RTAAACA	9.02e-34	1.2e-30	2.18e-27	1334	1054	1054	10000	1.05	261	24.76	1070	10.70\
48	db/JASPAR/JASPAR2018_CORE_vertebrates_non-redundant.meme	MA0623.1	Neurog1	DCCATATGKB	2.52e-33	2e-30	3.62e-27	795	1054	1054	10000	1.07	185	17.55	607	6.07\
49	db/EUKARYOTE/jolma2013.meme	POU2F2_DBD_2		HWTRMATATKCAWA	5.88e-33	3.6e-30	6.51e-27	613	1054	1054	10000	1.43	150	14.23	420	4.20\
50	db/MOUSE/uniprobe_mouse.meme	UP00255_1	Dbx1_3486.1	YARTWAATTAWTAAWNR	6.78e-33	4.7e-30	8.49e-27	693	1054	1054	10000	1.6	166	15.75	506	5.06\
51	db/MOUSE/uniprobe_mouse.meme	UP00027_2	Osr1_secondary	RHHHGCTACYWRMDNN	8.07e-33	4.94e-30	8.93e-27	612	1054	1054	10000	1.18	156	14.8	453	4.53\
52	db/JASPAR/JASPAR2018_CORE_vertebrates_non-redundant.meme	MA0722.1	VAX1	YTAATTAH	8.47e-33	7.49e-30	1.35e-26	884	1054	1054	10000	1.07	196	18.6	678	6.78\
53	db/MOUSE/uniprobe_mouse.meme	UP00024_2	Glis2_secondary	HDTATTAWTAAAGV	1.6e-32	1.38e-29	2.5e-26	867	1054	1054	10000	1.23	194	18.41	670	6.70\
54	db/EUKARYOTE/jolma2013.meme	NRL_DBD		DWWNTGCTGAC	2.03e-32	2.43e-29	4.4e-26	1197	1054	1054	10000	1.08	240	22.77	956	9.56\
55	db/EUKARYOTE/jolma2013.meme	UNCX_DBD_2		YYAATTAV	3.14e-32	2.66e-29	4.82e-26	849	1054	1054	10000	1.09	187	17.74	633	6.33\
56	db/JASPAR/JASPAR2018_CORE_vertebrates_non-redundant.meme	MA0879.1	Dlx1	NVTAATTANN	3.49e-32	2.97e-29	5.36e-26	850	1054	1054	10000	1.21	185	17.55	622	6.22\
57	db/EUKARYOTE/jolma2013.meme	Vsx1_DBD		YYAATTAN	3.61e-32	3e-29	5.42e-26	831	1054	1054	10000	1.08	186	17.65	628	6.28\
58	db/JASPAR/JASPAR2018_CORE_vertebrates_non-redundant.meme	MA0721.1	UNCX	YYAATTAV	3.72e-32	3.11e-29	5.62e-26	835	1054	1054	10000	1.07	187	17.74	634	6.34\
59	db/JASPAR/JASPAR2018_CORE_vertebrates_non-redundant.meme	MA1150.1	RORB	AWWTRGGTCAH	9.49e-32	4.75e-29	8.58e-26	500	1054	1054	10000	1.14	134	12.71	351	3.51\
60	db/MOUSE/uniprobe_mouse.meme	UP00044_1	Mafk_primary	NWAAAWTGCTGACTY	1.69e-31	5.33e-29	9.64e-26	315	1054	1054	10000	1.39	103	9.77	209	2.09\
61	db/EUKARYOTE/jolma2013.meme	DLX5_FL		NYAATTAN	6.93e-32	5.64e-29	1.02e-25	814	1054	1054	10000	1.05	185	17.55	626	6.26\
62	db/JASPAR/JASPAR2018_CORE_vertebrates_non-redundant.meme	MA0842.1	NRL	DWWNTGCTGAC	6.44e-32	7.63e-29	1.38e-25	1186	1054	1054	10000	1.08	237	22.49	945	9.45\
63	db/EUKARYOTE/jolma2013.meme	PRRX2_full		YYAATTAN	8.37e-32	7.86e-29	1.42e-25	939	1054	1054	10000	1.06	202	19.17	728	7.28\
64	db/JASPAR/JASPAR2018_CORE_vertebrates_non-redundant.meme	MA0893.1	GSX2	NSYMATTARH	1.44e-31	1.52e-28	2.75e-25	1057	1054	1054	10000	1.09	218	20.68	830	8.30\
65	db/EUKARYOTE/jolma2013.meme	GSX2_DBD		NSYMATTARH	1.54e-31	1.64e-28	2.97e-25	1064	1054	1054	10000	1.07	220	20.87	843	8.43\
66	db/MOUSE/uniprobe_mouse.meme	UP00059_2	Arid5a_secondary	NNYNMAATACGRDWBVA	3.25e-31	2.7e-28	4.88e-25	831	1054	1054	10000	1.22	186	17.65	641	6.41\
67	db/EUKARYOTE/jolma2013.meme	POU3F3_DBD_3		WTRAATAWKHAW	4.43e-31	3.36e-28	6.07e-25	757	1054	1054	10000	1.13	175	16.6	579	5.79\
68	db/EUKARYOTE/jolma2013.meme	HIC2_DBD		RTGCCCRSB	1.46e-31	3.53e-28	6.38e-25	2416	1054	1054	10000	1.7	275	26.09	1204	12.04\
69	db/MOUSE/uniprobe_mouse.meme	UP00035_2	Hic1_secondary	DSDDRTGCCCAWNNNN	8.93e-31	5.95e-28	1.08e-24	666	1054	1054	10000	1.12	161	15.28	504	5.04\
70	db/MOUSE/uniprobe_mouse.meme	UP00032_2	Gata3_secondary	YTHNVYWGATNBTATCDVBNHH	1.57e-30	6.26e-28	1.13e-24	399	1054	1054	10000	1.66	117	11.1	280	2.80\
71	db/MOUSE/uniprobe_mouse.meme	UP00055_2	Hbp1_secondary	DDKYCCCATTGTVNABN	8.75e-31	6.88e-28	1.24e-24	786	1054	1054	10000	1.22	179	16.98	606	6.06\
72	db/EUKARYOTE/jolma2013.meme	DPRX_DBD_1		NVGGATTADS	8.78e-31	7.5e-28	1.36e-24	855	1054	1054	10000	1.09	186	17.65	647	6.47\
73	db/JASPAR/JASPAR2018_CORE_vertebrates_non-redundant.meme	MA0075.2	Prrx2	YYAATTAN	9.06e-31	8.42e-28	1.52e-24	929	1054	1054	10000	1.06	198	18.79	719	7.19\
74	db/EUKARYOTE/jolma2013.meme	GBX2_full		NSYAATTANV	1.27e-30	1.29e-27	2.33e-24	1010	1054	1054	10000	1.11	205	19.45	764	7.64\
75	db/EUKARYOTE/jolma2013.meme	GSC2_DBD		NYTAATCCBH	1.69e-30	1.42e-27	2.56e-24	838	1054	1054	10000	1.05	186	17.65	651	6.51\
76	db/EUKARYOTE/jolma2013.meme	MEOX2_DBD_1		DSTAATTAWN	2.12e-30	1.63e-27	2.94e-24	769	1054	1054	10000	1.08	175	16.6	588	5.88\
77	db/MOUSE/uniprobe_mouse.meme	UP00037_1	Zfp105_primary	HDYAAAHAAMAADAD	2.34e-30	1.97e-27	3.55e-24	840	1054	1054	10000	1.24	186	17.65	653	6.53\
78	db/JASPAR/JASPAR2018_CORE_vertebrates_non-redundant.meme	MA0738.1	HIC2	RTGCCCRSB	1.98e-30	4.78e-27	8.64e-24	2415	1054	1054	10000	1.71	273	25.9	1212	12.12\
79	db/JASPAR/JASPAR2018_CORE_vertebrates_non-redundant.meme	MA0671.1	NFIX	NNTGCCAAN	3.23e-30	5.59e-27	1.01e-23	1732	1054	1054	10000	1.04	303	28.75	1427	14.27\
80	db/EUKARYOTE/jolma2013.meme	NFIX_full_2		NNTGCCAAN	3.23e-30	5.6e-27	1.01e-23	1736	1054	1054	10000	1.04	303	28.75	1427	14.27\
81	db/MOUSE/uniprobe_mouse.meme	UP00185_1	Pbx1_3203.1	HYAYMCATCAAWHWWNV	1.32e-29	6.75e-27	1.22e-23	510	1054	1054	10000	1.29	134	12.71	373	3.73\
82	db/JASPAR/JASPAR2018_CORE_vertebrates_non-redundant.meme	MA1123.1	TWIST1	NNDCCAGATGTBN	1.5e-29	7.49e-27	1.35e-23	498	1054	1054	10000	1.26	127	12.05	338	3.38\
83	db/EUKARYOTE/jolma2013.meme	Rhox11_DBD		YGCTGTWAH	6.9e-30	8.94e-27	1.62e-23	1297	1054	1054	10000	1.05	247	23.43	1046	10.46\
84	db/JASPAR/JASPAR2018_CORE_vertebrates_non-redundant.meme	MA0706.1	MEOX2	DSTAATTAWN	1.42e-29	1.07e-26	1.94e-23	756	1054	1054	10000	1.09	171	16.22	576	5.76\
85	db/JASPAR/JASPAR2018_CORE_vertebrates_non-redundant.meme	MA0630.1	SHOX	HTAATTRR	1.6e-29	1.25e-26	2.26e-23	780	1054	1054	10000	1.19	166	15.75	548	5.48\
86	db/MOUSE/uniprobe_mouse.meme	UP00061_2	Foxl1_secondary	ADATYAWAACAAMANM	2.49e-29	1.82e-26	3.3e-23	731	1054	1054	10000	1.36	168	15.94	562	5.62\
87	db/EUKARYOTE/jolma2013.meme	EN1_full_2		TAATTRSNYAATTA	4.02e-29	2.04e-26	3.68e-23	507	1054	1054	10000	1.26	133	12.62	373	3.73\
88	db/JASPAR/JASPAR2018_CORE_vertebrates_non-redundant.meme	MA0109.1	HLTF	NHMCWTDKNN	2.53e-29	3.46e-26	6.26e-23	1367	1054	1054	10000	1.12	245	23.24	1043	10.43\
89	db/JASPAR/JASPAR2018_CORE_vertebrates_non-redundant.meme	MA0891.1	GSC2	NYTAATCCBH	4.78e-29	3.94e-26	7.13e-23	826	1054	1054	10000	1.05	181	17.17	642	6.42\
90	db/MOUSE/uniprobe_mouse.meme	UP00038_2	Spdef_secondary	DWNNACATCCTAKWAR	1.18e-28	5.37e-26	9.71e-23	455	1054	1054	10000	1.25	123	11.67	327	3.27\
91	db/EUKARYOTE/jolma2013.meme	LMX1B_DBD		NYAATTAA	5.38e-29	5.67e-26	1.03e-22	1054	1054	1054	10000	1.06	213	20.21	840	8.40\
92	db/EUKARYOTE/jolma2013.meme	RHOXF1_full_2		HTRATCCM	5.85e-29	7.62e-26	1.38e-22	1303	1054	1054	10000	1.08	241	22.87	1023	10.23\
93	db/EUKARYOTE/jolma2013.meme	ALX3_full_1		YYYAATTANV	1.13e-28	8.98e-26	1.62e-22	797	1054	1054	10000	1.14	173	16.41	600	6.00\
94	db/MOUSE/uniprobe_mouse.meme	UP00054_1	Tcf7_primary	KHWASATCAAAGGAAHH	1.76e-28	9.5e-26	1.72e-22	541	1054	1054	10000	1.44	137	13	401	4.01\
95	db/EUKARYOTE/jolma2013.meme	LHX9_DBD_1		BYAATTAR	1.2e-28	1.06e-25	1.91e-22	880	1054	1054	10000	1.43	161	15.28	531	5.31\
96	db/JASPAR/JASPAR2018_CORE_vertebrates_non-redundant.meme	MA0701.1	LHX9	BYAATTAR	1.51e-28	1.3e-25	2.35e-22	862	1054	1054	10000	1.4	162	15.37	538	5.38\
97	db/JASPAR/JASPAR2018_CORE_vertebrates_non-redundant.meme	MA0634.1	ALX3	YYYAATTANV	1.84e-28	1.44e-25	2.6e-22	782	1054	1054	10000	1.1	173	16.41	603	6.03\
98	db/EUKARYOTE/jolma2013.meme	DLX4_DBD		VYAATTAN	1.98e-28	1.62e-25	2.93e-22	819	1054	1054	10000	1.17	169	16.03	580	5.80\
99	db/EUKARYOTE/jolma2013.meme	LBX2_DBD_1		CTBRANSTRATTA	4.28e-28	2.27e-25	4.11e-22	531	1054	1054	10000	1.21	132	12.52	379	3.79\
100	db/JASPAR/JASPAR2018_CORE_vertebrates_non-redundant.meme	MA0881.1	Dlx4	VYAATTAN	2.97e-28	2.38e-25	4.31e-22	801	1054	1054	10000	1.18	166	15.75	565	5.65\
101	db/EUKARYOTE/jolma2013.meme	ESX1_DBD		NYYAATTANC	2.88e-28	2.6e-25	4.71e-22	906	1054	1054	10000	1.08	190	18.03	708	7.08\
102	db/MOUSE/uniprobe_mouse.meme	UP00029_2	Tbp_secondary	CCSWTWWAAGSKNNC	2.56e-28	3.13e-25	5.65e-22	1220	1054	1054	10000	1.09	232	22.01	975	9.75\
103	db/EUKARYOTE/jolma2013.meme	ESX1_full		NYYAATTAVM	3.67e-28	3.25e-25	5.88e-22	886	1054	1054	10000	1.13	183	17.36	667	6.67\
104	db/MOUSE/uniprobe_mouse.meme	UP00058_1	Tcf3_primary	THWASATCAAAGGRWNN	9.18e-28	4.57e-25	8.27e-22	498	1054	1054	10000	1.41	129	12.24	367	3.67\
105	db/JASPAR/JASPAR2018_CORE_vertebrates_non-redundant.meme	MA0703.1	LMX1B	NYAATTAA	4.78e-28	5e-25	9.03e-22	1046	1054	1054	10000	1.08	208	19.73	824	8.24\
106	db/EUKARYOTE/jolma2013.meme	PITX1_full_2		YTAATCCH	7.35e-28	5.34e-25	9.65e-22	726	1054	1054	10000	1.07	163	15.46	553	5.53\
107	db/JASPAR/JASPAR2018_CORE_vertebrates_non-redundant.meme	MA0644.1	ESX1	NYYAATTAVM	6.52e-28	5.72e-25	1.03e-21	877	1054	1054	10000	1.07	186	17.65	689	6.89\
108	db/JASPAR/JASPAR2018_CORE_vertebrates_non-redundant.meme	MA0682.1	Pitx1	YTAATCCH	8.39e-28	5.99e-25	1.08e-21	714	1054	1054	10000	1.06	162	15.37	548	5.48\
109	db/JASPAR/JASPAR2018_CORE_vertebrates_non-redundant.meme	MA0675.1	NKX6-2	NYMATTAA	7.51e-28	6.98e-25	1.26e-21	929	1054	1054	10000	1.06	193	18.31	733	7.33\
110	db/EUKARYOTE/jolma2013.meme	NKX6-2_full		NYMATTAA	1.3e-27	1.22e-24	2.2e-21	938	1054	1054	10000	1.05	194	18.41	743	7.43\
111	db/EUKARYOTE/jolma2013.meme	RHOXF1_DBD_2		NTRATCCN	9.41e-28	1.37e-24	2.47e-21	1455	1054	1054	10000	1.71	180	17.08	655	6.55\
112	db/MOUSE/uniprobe_mouse.meme	UP00064_1	Sox18_primary	YWBHATTGTTNTMWHH	2.74e-27	1.6e-24	2.89e-21	584	1054	1054	10000	1.3	142	13.47	442	4.42\
113	db/JASPAR/JASPAR2018_CORE_vertebrates_non-redundant.meme	MA0612.1	EMX1	VYTAATKASB	2.28e-27	1.63e-24	2.94e-21	714	1054	1054	10000	1.19	154	14.61	508	5.08\
114	db/EUKARYOTE/jolma2013.meme	HOXB2_DBD		NNTMATTANN	2.3e-27	1.78e-24	3.22e-21	775	1054	1054	10000	1.2	162	15.37	554	5.54\
115	db/EUKARYOTE/jolma2013.meme	POU3F1_DBD_2		WTGMATAAWTHA	2.98e-27	1.8e-24	3.26e-21	604	1054	1054	10000	1.2	145	13.76	459	4.59\
116	db/EUKARYOTE/jolma2013.meme	Meox2_DBD		NTAATKAN	3.23e-27	2.09e-24	3.78e-21	646	1054	1054	10000	1.05	151	14.33	493	4.93\
117	db/EUKARYOTE/jolma2013.meme	VSX1_full		DGCYAATTRDY	2.31e-27	2.43e-24	4.4e-21	1053	1054	1054	10000	1.07	209	19.83	842	8.42\
118	db/JASPAR/JASPAR2018_CORE_vertebrates_non-redundant.meme	MA0902.1	HOXB2	NNTMATTANN	4.17e-27	3.21e-24	5.8e-21	769	1054	1054	10000	1.1	166	15.75	581	5.81\
119	db/MOUSE/uniprobe_mouse.meme	UP00069_1	Sox1_primary	HWDYAATTCAWTAHDK	5.21e-27	3.21e-24	5.81e-21	616	1054	1054	10000	1.58	139	13.19	429	4.29\
120	db/JASPAR/JASPAR2018_CORE_vertebrates_non-redundant.meme	MA0719.1	RHOXF1	NTRATCCN	2.77e-27	4.05e-24	7.33e-21	1464	1054	1054	10000	1.73	179	16.98	656	6.56\
121	db/EUKARYOTE/jolma2013.meme	RAXL1_DBD		YYAATTAV	5.44e-27	4.76e-24	8.61e-21	875	1054	1054	10000	1.05	184	17.46	691	6.91\
122	db/EUKARYOTE/jolma2013.meme	POU2F3_DBD_2		ATGMATATKCAW	1.1e-26	6.12e-24	1.11e-20	559	1054	1054	10000	1.18	137	13	422	4.22\
123	db/MOUSE/uniprobe_mouse.meme	UP00094_2	Zfp128_secondary	NGTATAYDTATAMN	9.19e-27	7.19e-24	1.3e-20	782	1054	1054	10000	1.29	165	15.65	580	5.80\
124	db/MOUSE/uniprobe_mouse.meme	UP00012_1	Bbx_primary	WAATTCAWTGAABWD	2.18e-26	9.43e-24	1.7e-20	433	1054	1054	10000	1.34	116	11.01	315	3.15\
125	db/EUKARYOTE/jolma2013.meme	DMBX1_DBD		DVGGATTADN	1.32e-26	1.09e-23	1.96e-20	824	1054	1054	10000	1.07	174	16.51	636	6.36\
126	db/EUKARYOTE/jolma2013.meme	POU3F3_DBD_2		WTGMATAAWTWA	2.12e-26	1.12e-23	2.02e-20	528	1054	1054	10000	1.22	131	12.43	393	3.93\
127	db/EUKARYOTE/jolma2013.meme	Dlx1_DBD		NYAATTAN	1.76e-26	1.23e-23	2.23e-20	701	1054	1054	10000	1.05	158	14.99	543	5.43\
128	db/EUKARYOTE/jolma2013.meme	Uncx_DBD_2		YTAATTAN	3.85e-26	2.57e-23	4.64e-20	666	1054	1054	10000	1.07	152	14.42	513	5.13\
129	db/EUKARYOTE/jolma2013.meme	ISL2_DBD		GCAMTTAR	2.98e-26	2.76e-23	4.99e-20	926	1054	1054	10000	1.15	180	17.08	678	6.78\
130	db/JASPAR/JASPAR2018_CORE_vertebrates_non-redundant.meme	MA0914.1	ISL2	GCAMTTAR	3.1e-26	2.82e-23	5.09e-20	909	1054	1054	10000	1.15	178	16.89	666	6.66\
131	db/JASPAR/JASPAR2018_CORE_vertebrates_non-redundant.meme	MA0717.1	RAX2	YYAATTAV	3.37e-26	2.92e-23	5.28e-20	866	1054	1054	10000	1.05	181	17.17	685	6.85\
132	db/MOUSE/uniprobe_mouse.meme	UP00170_1	Isl2_3430.1	MHMAAYYMATTAAKWY	1.79e-25	6.2e-23	1.12e-19	346	1054	1054	10000	1.6	98	9.3	236	2.36\
133	db/MOUSE/uniprobe_mouse.meme	UP00041_1	Foxj1_primary	ANHRTAAACAAANNND	1.49e-25	8.53e-23	1.54e-19	573	1054	1054	10000	1.29	137	13	436	4.36\
134	db/EUKARYOTE/jolma2013.meme	UNCX_DBD_1		NTAATYBAATTAN	1.63e-25	8.88e-23	1.6e-19	544	1054	1054	10000	1.21	132	12.52	409	4.09\
135	db/JASPAR/JASPAR2018_CORE_vertebrates_non-redundant.meme	MA0152.1	NFATC2	TTTTCCA	9.48e-26	1.31e-22	2.37e-19	1385	1054	1054	10000	1.22	226	21.44	983	9.83\
136	db/EUKARYOTE/jolma2013.meme	MESP1_DBD		HRCACCTGBN	8.66e-26	1.47e-22	2.67e-19	1703	1054	1054	10000	1.17	272	25.81	1301	13.01\
137	db/EUKARYOTE/jolma2013.meme	TEAD1_full_1		YRCATTCCWH	2.47e-25	1.68e-22	3.03e-19	680	1054	1054	10000	1.13	148	14.04	501	5.01\
138	db/MOUSE/uniprobe_mouse.meme	UP00044_2	Mafk_secondary	VNAAAAAKTGCAHBR	2.54e-25	1.73e-22	3.13e-19	682	1054	1054	10000	1.5	145	13.76	484	4.84\
139	db/EUKARYOTE/jolma2013.meme	Barhl1_DBD_2		NNTAAWTGNB	1.8e-25	2.23e-22	4.02e-19	1235	1054	1054	10000	1.99	162	15.37	581	5.81\
140	db/EUKARYOTE/jolma2013.meme	IRX2_DBD		NWACAYGACAWG	4.89e-25	2.9e-22	5.25e-19	594	1054	1054	10000	1.19	136	12.9	437	4.37\
141	db/MOUSE/uniprobe_mouse.meme	UP00218_1	Dbx2_3487.1	BDNHATTAATTAWTWH	8.38e-25	3.82e-22	6.91e-19	456	1054	1054	10000	1.45	116	11.01	332	3.32\
142	db/MOUSE/uniprobe_mouse.meme	UP00046_2	Tcfe2a_secondary	NRRKSCAGATGKYHBSR	7.7e-25	4e-22	7.23e-19	519	1054	1054	10000	1.17	127	12.05	390	3.90\
143	db/JASPAR/JASPAR2018_CORE_vertebrates_non-redundant.meme	MA0877.1	Barhl1	NNTAAWTGNB	3.91e-25	4.81e-22	8.69e-19	1228	1054	1054	10000	1.92	165	15.65	604	6.04\
144	db/MOUSE/uniprobe_mouse.meme	UP00259_1	Hoxb6_3428.2	WWTKNGTAATTACNDN	1.28e-24	5.1e-22	9.21e-19	398	1054	1054	10000	1.31	107	10.15	288	2.88\
145	db/EUKARYOTE/jolma2013.meme	PRRX1_full_1		YYAATTAN	6.08e-25	5.13e-22	9.27e-19	843	1054	1054	10000	1.05	175	16.6	668	6.68\
146	db/EUKARYOTE/jolma2013.meme	PROP1_full		TAATYHAATTA	1.26e-24	5.35e-22	9.68e-19	425	1054	1054	10000	1.31	109	10.34	298	2.98\
147	db/EUKARYOTE/jolma2013.meme	VAX2_DBD		YTAATTAB	8.88e-25	7.28e-22	1.32e-18	820	1054	1054	10000	1.07	171	16.22	646	6.46\
148	db/JASPAR/JASPAR2018_CORE_vertebrates_non-redundant.meme	MA0723.1	VAX2	YTAATTAB	1.05e-24	8.5e-22	1.54e-18	812	1054	1054	10000	1.05	170	16.13	641	6.41\
149	db/EUKARYOTE/jolma2013.meme	Otx1_DBD_2		HTAATCCB	1.5e-24	1.03e-21	1.86e-18	687	1054	1054	10000	1.12	143	13.57	483	4.83\
150	db/MOUSE/uniprobe_mouse.meme	UP00030_2	Sox11_secondary	ADAATTGTYWNRDD	2.37e-24	1.06e-21	1.91e-18	445	1054	1054	10000	1.36	110	10.44	306	3.06\
151	db/JASPAR/JASPAR2018_CORE_vertebrates_non-redundant.meme	MA1115.1	POU5F1	WHATGCAAATN	1.82e-24	1.07e-21	1.93e-18	589	1054	1054	10000	1.13	137	13	450	4.50\
152	db/EUKARYOTE/jolma2013.meme	LMX1B_full		BYAATTAM	1.49e-24	1.2e-21	2.18e-18	808	1054	1054	10000	1.36	154	14.61	547	5.47\
153	db/EUKARYOTE/jolma2013.meme	Hoxa11_DBD_2		RSYMATWAAAN	1.62e-24	1.48e-21	2.67e-18	910	1054	1054	10000	1.1	183	17.36	725	7.25\
154	db/EUKARYOTE/jolma2013.meme	Dlx2_DBD		VYAATTAN	3.07e-24	1.56e-21	2.82e-18	509	1054	1054	10000	1.05	124	11.76	381	3.81\
155	db/JASPAR/JASPAR2018_CORE_vertebrates_non-redundant.meme	MA1137.1	FOSL1::JUNB	NDRTGACTCATNN	3.17e-24	1.72e-21	3.11e-18	543	1054	1054	10000	1.18	128	12.14	403	4.03\
156	db/MOUSE/uniprobe_mouse.meme	UP00071_2	Sox21_secondary	NVYSWATTGTTCNNNNV	3.01e-24	2.02e-21	3.65e-18	671	1054	1054	10000	1.2	149	14.14	522	5.22\
157	db/EUKARYOTE/jolma2013.meme	SHOX2_DBD		YYAATTAR	3.64e-24	2.19e-21	3.95e-18	601	1054	1054	10000	1.1	137	13	454	4.54\
158	db/EUKARYOTE/jolma2013.meme	HOXB3_DBD		NNYMATTARN	3.23e-24	2.26e-21	4.08e-18	699	1054	1054	10000	1.06	153	14.52	546	5.46\
159	db/JASPAR/JASPAR2018_CORE_vertebrates_non-redundant.meme	MA0158.1	HOXA5	CDBWAATK	3.86e-24	3.1e-21	5.6e-18	804	1054	1054	10000	1.27	160	15.18	589	5.89\
160	db/EUKARYOTE/jolma2013.meme	MIXL1_full		NBYAATTAVN	3.82e-24	3.28e-21	5.94e-18	860	1054	1054	10000	1.08	175	16.6	681	6.81\
161	db/MOUSE/uniprobe_mouse.meme	UP00017_2	Nkx3-1_secondary	VHDBVRAGTACTYBVMA	9.58e-24	3.77e-21	6.82e-18	394	1054	1054	10000	1.33	101	9.58	267	2.67\
162	db/JASPAR/JASPAR2018_CORE_vertebrates_non-redundant.meme	MA0090.2	TEAD1	YRCATTCCWH	6.25e-24	4.14e-21	7.48e-18	662	1054	1054	10000	1.08	146	13.85	509	5.09\
163	db/EUKARYOTE/jolma2013.meme	VSX1_DBD		YTAATTAN	9.44e-24	5.76e-21	1.04e-17	610	1054	1054	10000	1.06	139	13.19	471	4.71\
164	db/JASPAR/JASPAR2018_CORE_vertebrates_non-redundant.meme	MA1109.1	NEUROD1	NRACAGATGGYNN	9.29e-24	5.81e-21	1.05e-17	625	1054	1054	10000	1.45	122	11.57	376	3.76\
165	db/MOUSE/uniprobe_mouse.meme	UP00242_1	Hoxc8_3429.2	NWDDRGTAATTAHYKT	1.72e-23	5.93e-21	1.07e-17	344	1054	1054	10000	1.29	96	9.11	245	2.45\
166	db/JASPAR/JASPAR2018_CORE_vertebrates_non-redundant.meme	MA0693.2	VDR	YRRGTTCA	7.01e-24	6.02e-21	1.09e-17	859	1054	1054	10000	1.17	160	15.18	593	5.93\
167	db/EUKARYOTE/jolma2013.meme	CART1_DBD		NTAATYYAATTAN	1.51e-23	6.06e-21	1.1e-17	402	1054	1054	10000	1.5	101	9.58	269	2.69\
168	db/EUKARYOTE/jolma2013.meme	BARHL2_DBD_2		NNTAAWTGNN	6.45e-24	7.02e-21	1.27e-17	1089	1054	1054	10000	1.67	166	15.75	629	6.29\
169	db/EUKARYOTE/jolma2013.meme	EMX1_DBD_1		NBTAATTAVS	9.52e-24	7.12e-21	1.29e-17	748	1054	1054	10000	1.06	159	15.09	589	5.89\
170	db/EUKARYOTE/jolma2013.meme	POU2F1_DBD_2		HATGMATATKCAWA	1.89e-23	7.66e-21	1.38e-17	405	1054	1054	10000	1.61	101	9.58	270	2.70\
171	db/EUKARYOTE/jolma2013.meme	HOXD11_DBD_2		RRYMATAAAA	9.65e-24	1.16e-20	2.1e-17	1206	1054	1054	10000	1.1	220	20.87	982	9.82\
172	db/MOUSE/uniprobe_mouse.meme	UP00021_2	Zfp281_secondary	DKKWDACCCCCAWTNDN	4.65e-23	1.36e-20	2.45e-17	292	1054	1054	10000	1.33	85	8.06	197	1.97\
173	db/JASPAR/JASPAR2018_CORE_vertebrates_non-redundant.meme	MA0662.1	MIXL1	NBYAATTAVN	1.76e-23	1.5e-20	2.7e-17	851	1054	1054	10000	1.13	166	15.75	636	6.36\
174	db/EUKARYOTE/jolma2013.meme	FOXJ3_DBD_1		RTAAACAA	1.41e-23	1.66e-20	3e-17	1176	1054	1054	10000	1.09	213	20.21	938	9.38\
175	db/JASPAR/JASPAR2018_CORE_vertebrates_non-redundant.meme	MA0885.1	Dlx2	VYAATTAN	3.97e-23	1.92e-20	3.48e-17	485	1054	1054	10000	1.07	118	11.2	362	3.62\
176	db/EUKARYOTE/jolma2013.meme	Foxc1_DBD_2		RTAAACA	2.68e-23	2.08e-20	3.75e-17	776	1054	1054	10000	1.13	159	15.09	596	5.96\
177	db/EUKARYOTE/jolma2013.meme	HOXC11_DBD_2		DGYMATAAAAH	2.44e-23	2.45e-20	4.43e-17	1005	1054	1054	10000	1.12	193	18.31	810	8.10\
178	db/MOUSE/uniprobe_mouse.meme	UP00225_1	Hlx1_2350.1	CMATAATTAATTAYH	5.35e-23	2.73e-20	4.93e-17	510	1054	1054	10000	1.47	119	11.29	369	3.69\
179	db/MOUSE/uniprobe_mouse.meme	UP00063_2	Hoxa3_secondary	AAAANCBATTARSR	4.45e-23	2.91e-20	5.26e-17	653	1054	1054	10000	1.24	141	13.38	492	4.92\
180	db/MOUSE/uniprobe_mouse.meme	UP00248_1	Pax7_3783.1	MSHNYTAATTARBHVDN	9.01e-23	3.4e-20	6.14e-17	377	1054	1054	10000	1.32	100	9.49	272	2.72\
181	db/JASPAR/JASPAR2018_CORE_vertebrates_non-redundant.meme	MA0725.1	VSX1	YTAATTAN	5.89e-23	3.5e-20	6.33e-17	594	1054	1054	10000	1.06	135	12.81	459	4.59\
182	db/MOUSE/uniprobe_mouse.meme	UP00031_1	Zbtb3_primary	RRNNSCACTGCABTBBB	5.9e-23	4.07e-20	7.36e-17	690	1054	1054	10000	1.22	149	14.14	541	5.41\
183	db/EUKARYOTE/jolma2013.meme	NKX6-2_DBD		NYMATTAA	5.54e-23	4.31e-20	7.8e-17	779	1054	1054	10000	1.11	159	15.09	601	6.01\
184	db/EUKARYOTE/jolma2013.meme	HOXC10_DBD_2		GYMATWAAAH	5.45e-23	4.8e-20	8.68e-17	881	1054	1054	10000	1.27	170	16.13	669	6.69\
185	db/JASPAR/JASPAR2018_CORE_vertebrates_non-redundant.meme	MA0903.1	HOXB3	NNYMATTARN	8e-23	5.54e-20	1e-16	692	1054	1054	10000	1.06	149	14.14	543	5.43\
186	db/EUKARYOTE/jolma2013.meme	Hoxd9_DBD_1		SCCATWAAA	5.3e-23	5.69e-20	1.03e-16	1074	1054	1054	10000	1.07	201	19.07	869	8.69\
187	db/EUKARYOTE/jolma2013.meme	HMX2_DBD		AMCAMTTAAHN	7.26e-23	6.56e-20	1.19e-16	903	1054	1054	10000	1.14	176	16.7	709	7.09\
188	db/EUKARYOTE/jolma2013.meme	HMX3_DBD		RVCAMTTAAHV	8.8e-23	8.51e-20	1.54e-16	967	1054	1054	10000	1.17	180	17.08	736	7.36\
189	db/EUKARYOTE/jolma2013.meme	HOXC11_full_2		RGYMATAAAAH	9.72e-23	9.44e-20	1.71e-16	971	1054	1054	10000	1.15	185	17.55	769	7.69\
190	db/JASPAR/JASPAR2018_CORE_vertebrates_non-redundant.meme	MA0160.1	NR4A2	AAGGTCAC	1.16e-22	9.63e-20	1.74e-16	830	1054	1054	10000	1.06	168	15.94	662	6.62\
191	db/MOUSE/uniprobe_mouse.meme	UP00012_2	Bbx_secondary	HVWNNGTTAACASHNRV	1.51e-22	1.16e-19	2.09e-16	767	1054	1054	10000	1.19	159	15.09	608	6.08\
192	db/JASPAR/JASPAR2018_CORE_vertebrates_non-redundant.meme	MA0084.1	SRY	NWWAACAAT	1.43e-22	1.21e-19	2.18e-16	846	1054	1054	10000	1.14	166	15.75	651	6.51\
193	db/EUKARYOTE/jolma2013.meme	Foxj3_DBD_3		RTAAACAA	1.96e-22	1.39e-19	2.51e-16	710	1054	1054	10000	1.15	145	13.76	525	5.25\
194	db/EUKARYOTE/jolma2013.meme	NKX2-8_DBD		VCACTTVAV	1.74e-22	1.6e-19	2.89e-16	917	1054	1054	10000	1.23	159	15.09	609	6.09\
195	db/MOUSE/uniprobe_mouse.meme	UP00134_1	Hoxb13_3479.1	VRNCCAATAAAAWHHV	4.07e-22	1.7e-19	3.07e-16	417	1054	1054	10000	1.38	106	10.06	310	3.10\
196	db/MOUSE/uniprobe_mouse.meme	UP00075_1	Sox15_primary	WNNDGAACAATWRRNWT	3.34e-22	1.71e-19	3.09e-16	511	1054	1054	10000	1.32	121	11.48	390	3.90\
197	db/EUKARYOTE/jolma2013.meme	FIGLA_DBD		WMCACCTGKW	1.66e-22	1.82e-19	3.28e-16	1097	1054	1054	10000	1.08	203	19.26	892	8.92\
198	db/MOUSE/uniprobe_mouse.meme	UP00099_2	Ascl2_secondary	BYVWCCCCDCCCNRBH	6.6e-23	1.96e-19	3.55e-16	2976	1054	1054	10000	1.1	415	39.37	2485	24.85\
199	db/EUKARYOTE/jolma2013.meme	NR2E1_full_1		AAAAGTCAA	5.48e-22	2.29e-19	4.15e-16	419	1054	1054	10000	1.17	104	9.87	301	3.01\
200	db/EUKARYOTE/jolma2013.meme	DLX6_DBD		VYAATTAN	3.52e-22	2.32e-19	4.2e-16	659	1054	1054	10000	1.06	142	13.47	511	5.11\
201	db/EUKARYOTE/jolma2013.meme	POU3F4_DBD_2		TGCATAAWTTA	6.4e-22	3.08e-19	5.57e-16	482	1054	1054	10000	1.17	116	11.01	366	3.66\
202	db/MOUSE/uniprobe_mouse.meme	UP00219_2	Cutl1_3494.2	TARTGATRATCAMTA	8.68e-22	3.1e-19	5.61e-16	357	1054	1054	10000	1.87	83	7.87	199	1.99\
203	db/MOUSE/uniprobe_mouse.meme	UP00014_1	Sox17_primary	MDAAACAATTRAWHW	7.54e-22	3.43e-19	6.21e-16	455	1054	1054	10000	2.14	101	9.58	287	2.87\
204	db/MOUSE/uniprobe_mouse.meme	UP00062_2	Sox4_secondary	VNWDRAATTGTTNNRNA	8.56e-22	3.72e-19	6.72e-16	434	1054	1054	10000	1.33	107	10.15	319	3.19\
205	db/JASPAR/JASPAR2018_CORE_vertebrates_non-redundant.meme	MA0900.1	HOXA2	NSTMATTAVS	5.65e-22	3.84e-19	6.95e-16	680	1054	1054	10000	1.07	144	13.66	526	5.26\
206	db/EUKARYOTE/jolma2013.meme	GATA3_full		WGATAASV	4.1e-22	3.97e-19	7.19e-16	970	1054	1054	10000	1.06	184	17.46	774	7.74\
207	db/JASPAR/JASPAR2018_CORE_vertebrates_non-redundant.meme	MA1143.1	FOSL1::JUND(var.2)	RTGACGTMAY	5.09e-22	4.4e-19	7.96e-16	866	1054	1054	10000	1.08	171	16.22	692	6.92\
208	db/EUKARYOTE/jolma2013.meme	Shox2_DBD		YYAATTAR	8.68e-22	4.96e-19	8.97e-16	572	1054	1054	10000	1.17	122	11.57	401	4.01\
209	db/EUKARYOTE/jolma2013.meme	Hoxd9_DBD_2		GYAATWAAAW	5.68e-22	5.05e-19	9.13e-16	889	1054	1054	10000	1.11	174	16.51	712	7.12\
210	db/EUKARYOTE/jolma2013.meme	HOXA2_DBD		NSTMATTAVS	7.64e-22	5.22e-19	9.45e-16	684	1054	1054	10000	1.08	144	13.66	528	5.28\
211	db/JASPAR/JASPAR2018_CORE_vertebrates_non-redundant.meme	MA1151.1	RORC	NWAWNTRGGTCA	1.29e-21	5.4e-19	9.76e-16	418	1054	1054	10000	1.17	103	9.77	300	3.00\
212	db/JASPAR/JASPAR2018_CORE_vertebrates_non-redundant.meme	MA0720.1	Shox2	YYAATTAR	1.07e-21	6.01e-19	1.09e-15	562	1054	1054	10000	1.16	120	11.39	391	3.91\
213	db/EUKARYOTE/jolma2013.meme	TEAD4_DBD		NRCATTCCWN	1.04e-21	6.22e-19	1.12e-15	598	1054	1054	10000	1.06	133	12.62	465	4.65\
214	db/JASPAR/JASPAR2018_CORE_vertebrates_non-redundant.meme	MA0607.1	Bhlha15	SCATATGT	1.17e-21	6.28e-19	1.14e-15	538	1054	1054	10000	1.18	124	11.76	414	4.14\
215	db/MOUSE/uniprobe_mouse.meme	UP00181_1	Barx1_2877.1	MARSYAATTRSYNHAW	2.96e-21	6.55e-19	1.18e-15	221	1054	1054	10000	2.06	62	5.88	112	1.12\
216	db/MOUSE/uniprobe_mouse.meme	UP00023_1	Sox30_primary	DHDSAACAATKRAHHY	1.59e-21	7.9e-19	1.43e-15	498	1054	1054	10000	1.33	116	11.01	371	3.71\
217	db/JASPAR/JASPAR2018_CORE_vertebrates_non-redundant.meme	MA0913.1	Hoxd9	GYAATWAAAW	1.02e-21	8.96e-19	1.62e-15	875	1054	1054	10000	1.15	170	16.13	691	6.91\
218	db/EUKARYOTE/jolma2013.meme	HOXD12_DBD_4		GYAATAAAA	1.02e-21	9e-19	1.63e-15	878	1054	1054	10000	1.3	164	15.56	653	6.53\
219	db/MOUSE/uniprobe_mouse.meme	UP00096_1	Sox13_primary	WYWRGAACAATWWWTW	2.81e-21	1.16e-18	2.09e-15	412	1054	1054	10000	1.81	99	9.39	283	2.83\
220	db/JASPAR/JASPAR2018_CORE_vertebrates_non-redundant.meme	MA0882.1	DLX6	VYAATTAN	1.83e-21	1.17e-18	2.12e-15	640	1054	1054	10000	1.07	138	13.09	498	4.98\
221	db/MOUSE/uniprobe_mouse.meme	UP00036_1	Myf6_primary	VVRSAACAGBTGTYHG	2.14e-21	1.38e-18	2.49e-15	644	1054	1054	10000	1.2	138	13.09	499	4.99\
222	db/MOUSE/uniprobe_mouse.meme	UP00067_2	Lef1_secondary	VDRSATCAATCANYWD	4.52e-21	1.46e-18	2.63e-15	322	1054	1054	10000	1.42	86	8.16	220	2.20\
223	db/JASPAR/JASPAR2018_CORE_vertebrates_non-redundant.meme	MA0077.1	SOX9	CYATTGTTY	2.37e-21	1.7e-18	3.08e-15	717	1054	1054	10000	1.07	149	14.14	566	5.66\
224	db/MOUSE/uniprobe_mouse.meme	UP00069_2	Sox1_secondary	NYRTAATTGTTAKYV	2.83e-21	1.82e-18	3.29e-15	642	1054	1054	10000	1.45	129	12.24	448	4.48\
225	db/MOUSE/uniprobe_mouse.meme	UP00026_2	Zscan4_secondary	HVHRGCACACAANHHN	3.97e-21	2.2e-18	3.97e-15	554	1054	1054	10000	1.24	125	11.86	427	4.27\
226	db/MOUSE/uniprobe_mouse.meme	UP00051_1	Sox8_primary	NDATBWATTGTTHWDWW	4.66e-21	2.33e-18	4.21e-15	499	1054	1054	10000	1.68	110	10.44	344	3.44\
227	db/JASPAR/JASPAR2018_CORE_vertebrates_non-redundant.meme	MA0809.1	TEAD4	NRCATTCCWN	4.45e-21	2.58e-18	4.66e-15	580	1054	1054	10000	1.08	128	12.14	445	4.45\
228	db/JASPAR/JASPAR2018_CORE_vertebrates_non-redundant.meme	MA0820.1	FIGLA	WMCACCTGKW	2.65e-21	2.86e-18	5.18e-15	1079	1054	1054	10000	1.21	190	18.03	829	8.29\
229	db/EUKARYOTE/jolma2013.meme	LBX2_DBD_2		NCYAATTARN	3.68e-21	3e-18	5.43e-15	815	1054	1054	10000	1.07	162	15.37	650	6.50\
230	db/EUKARYOTE/jolma2013.meme	Nkx6-1_DBD		NYMATTAA	4.29e-21	3.26e-18	5.89e-15	760	1054	1054	10000	2.15	111	10.53	349	3.49\
231	db/MOUSE/uniprobe_mouse.meme	UP00260_1	Hoxc6_3954.2	YRAVKTAATTAMBWRNN	1.2e-20	4.1e-18	7.41e-15	342	1054	1054	10000	1.5	91	8.63	249	2.49\
232	db/EUKARYOTE/jolma2013.meme	MNX1_DBD		DNYAATTAAA	7.14e-21	4.56e-18	8.24e-15	638	1054	1054	10000	1.09	137	13	501	5.01\
233	db/MOUSE/uniprobe_mouse.meme	UP00086_2	Irf3_secondary	RKAGAAWGGDSCDN	2.67e-21	4.62e-18	8.36e-15	1730	1054	1054	10000	1.08	278	26.38	1452	14.52\
234	db/EUKARYOTE/jolma2013.meme	Hoxa2_DBD		NSTAATTANH	8.91e-21	4.9e-18	8.86e-15	550	1054	1054	10000	1.11	121	11.48	409	4.09\
235	db/EUKARYOTE/jolma2013.meme	NOTO_DBD		NYTAATTAVN	1.1e-20	6.03e-18	1.09e-14	546	1054	1054	10000	1.1	122	11.57	416	4.16\
236	db/EUKARYOTE/jolma2013.meme	FOXB1_full		TGTAAAYAW	1.57e-20	6.48e-18	1.17e-14	414	1054	1054	10000	1.2	101	9.58	302	3.02\
237	db/JASPAR/JASPAR2018_CORE_vertebrates_non-redundant.meme	MA0676.1	Nr2e1	AAAAGTCAA	1.66e-20	6.6e-18	1.19e-14	398	1054	1054	10000	1.11	100	9.49	297	2.97\
238	db/EUKARYOTE/jolma2013.meme	POU3F1_DBD_1		WTATGCWAATKW	1.75e-20	6.89e-18	1.25e-14	394	1054	1054	10000	1.24	99	9.39	292	2.92\
239	db/MOUSE/uniprobe_mouse.meme	UP00101_1	Sox12_primary	THATTGTTMTNAWN	1.39e-20	7.33e-18	1.33e-14	528	1054	1054	10000	1.56	112	10.63	361	3.61\
240	db/JASPAR/JASPAR2018_CORE_vertebrates_non-redundant.meme	MA0067.1	Pax2	NGTCAYKB	5.38e-21	7.48e-18	1.35e-14	1390	1054	1054	10000	1.03	236	22.39	1153	11.53\
241	db/EUKARYOTE/jolma2013.meme	Prrx2_DBD		YYAATTAR	1.74e-20	8.79e-18	1.59e-14	506	1054	1054	10000	1.09	115	10.91	379	3.79\
242	db/EUKARYOTE/jolma2013.meme	POU5F1P1_DBD_2		ATGMATATKCAW	3.64e-20	1.23e-17	2.23e-14	339	1054	1054	10000	2.02	76	7.21	181	1.81\
243	db/EUKARYOTE/jolma2013.meme	PRRX1_DBD		YYAATTAR	1.77e-20	1.26e-17	2.29e-14	715	1054	1054	10000	1.32	126	11.95	442	4.42\
244	db/EUKARYOTE/jolma2013.meme	POU5F1P1_DBD_1		TATGCWAAT	2.81e-20	1.35e-17	2.43e-14	478	1054	1054	10000	1.11	112	10.63	365	3.65\
245	db/JASPAR/JASPAR2018_CORE_vertebrates_non-redundant.meme	MA0699.1	LBX2	NCYAATTARN	1.69e-20	1.36e-17	2.46e-14	804	1054	1054	10000	1.13	157	14.9	630	6.30\
246	db/JASPAR/JASPAR2018_CORE_vertebrates_non-redundant.meme	MA0716.1	PRRX1	YYAATTAR	2.01e-20	1.43e-17	2.58e-14	708	1054	1054	10000	1.31	125	11.86	437	4.37\
247	db/EUKARYOTE/jolma2013.meme	FOXJ2_DBD_2		RTAAACAA	1.93e-20	1.59e-17	2.87e-14	820	1054	1054	10000	1.11	160	15.18	650	6.50\
248	db/EUKARYOTE/jolma2013.meme	EMX2_DBD_2		TAATTARYTAATKA	5.24e-20	1.59e-17	2.87e-14	303	1054	1054	10000	1.6	82	7.78	211	2.11\
249	db/JASPAR/JASPAR2018_CORE_vertebrates_non-redundant.meme	MA0786.1	POU3F1	WTATGCWAATKW	4.51e-20	1.7e-17	3.08e-14	378	1054	1054	10000	1.23	96	9.11	281	2.81\
250	db/EUKARYOTE/jolma2013.meme	POU1F1_DBD_1		NTYATGMATAWTTAATK	4.54e-20	1.74e-17	3.15e-14	384	1054	1054	10000	2.03	88	8.35	240	2.40\
251	db/MOUSE/uniprobe_mouse.meme	UP00059_1	Arid5a_primary	SYAATATTGVDANH	4.51e-20	1.77e-17	3.2e-14	393	1054	1054	10000	1.28	96	9.11	281	2.81\
252	db/EUKARYOTE/jolma2013.meme	EVX2_DBD		VVTAATTAVB	3.24e-20	1.85e-17	3.35e-14	571	1054	1054	10000	1.07	125	11.86	440	4.40\
253	db/JASPAR/JASPAR2018_CORE_vertebrates_non-redundant.meme	MA0602.1	Arid5a	SYAATATTGVDANH	5.08e-20	1.93e-17	3.48e-14	379	1054	1054	10000	1.33	93	8.82	266	2.66\
254	db/MOUSE/uniprobe_mouse.meme	UP00043_1	Bcl6b_primary	DCTTTCKAGGAATHHN	6.64e-20	2.31e-17	4.18e-14	348	1054	1054	10000	1.33	91	8.63	257	2.57\
255	db/JASPAR/JASPAR2018_CORE_vertebrates_non-redundant.meme	MA0616.1	Hes2	NNNNGRCACGTGM	2.44e-20	2.35e-17	4.25e-14	962	1054	1054	10000	1.09	179	16.98	775	7.75\
256	db/EUKARYOTE/jolma2013.meme	POU3F2_DBD_1		YWTGCATAAWTTA	4.57e-20	2.36e-17	4.26e-14	516	1054	1054	10000	1.29	117	11.1	396	3.96\
257	db/JASPAR/JASPAR2018_CORE_vertebrates_non-redundant.meme	MA0038.1	Gfi1	YMAATCACHG	2.9e-20	2.62e-17	4.74e-14	902	1054	1054	10000	1.12	169	16.03	711	7.11\
258	db/EUKARYOTE/jolma2013.meme	PAX4_DBD		CTAATTAR	5.65e-20	2.99e-17	5.41e-14	529	1054	1054	10000	1.08	118	11.2	403	4.03\
259	db/JASPAR/JASPAR2018_CORE_vertebrates_non-redundant.meme	MA0850.1	FOXP3	RTAAACA	3.13e-20	3.18e-17	5.75e-14	1015	1054	1054	10000	1.07	182	17.27	797	7.97\
260	db/EUKARYOTE/jolma2013.meme	PHOX2B_DBD		TAATYYAATTA	1.05e-19	3.18e-17	5.75e-14	302	1054	1054	10000	1.25	82	7.78	214	2.14\
261	db/MOUSE/uniprobe_mouse.meme	UP00033_1	Zfp410_primary	DRKDATGGGATGKMNDN	1.45e-19	3.55e-17	6.41e-14	245	1054	1054	10000	1.9	66	6.26	141	1.41\
262	db/JASPAR/JASPAR2018_CORE_vertebrates_non-redundant.meme	MA0092.1	Hand1::Tcf3	BRTCTGGMWT	5.42e-20	3.59e-17	6.5e-14	663	1054	1054	10000	1.27	127	12.05	455	4.55\
263	db/EUKARYOTE/jolma2013.meme	FOXP3_DBD		RTAAACA	5.16e-20	5.31e-17	9.61e-14	1029	1054	1054	10000	1.07	183	17.36	808	8.08\
264	db/EUKARYOTE/jolma2013.meme	MSX1_full		SCAATTAV	7.29e-20	5.64e-17	1.02e-13	774	1054	1054	10000	1.11	150	14.23	597	5.97\
265	db/JASPAR/JASPAR2018_CORE_vertebrates_non-redundant.meme	MA0726.1	VSX2	CTAATTAN	1.33e-19	5.99e-17	1.08e-13	450	1054	1054	10000	1.13	105	9.96	335	3.35\
266	db/EUKARYOTE/jolma2013.meme	LMX1A_DBD		YTAATTAA	8.3e-20	5.99e-17	1.08e-13	722	1054	1054	10000	1.09	146	13.85	573	5.73\
267	db/EUKARYOTE/jolma2013.meme	FOXO4_DBD_2		GTAAACA	1.02e-19	6.16e-17	1.11e-13	603	1054	1054	10000	1.07	129	12.24	471	4.71\
268	db/EUKARYOTE/jolma2013.meme	Msx3_DBD_2		SCAATTAN	2.04e-19	6.93e-17	1.25e-13	339	1054	1054	10000	1.07	88	8.35	247	2.47\
269	db/JASPAR/JASPAR2018_CORE_vertebrates_non-redundant.meme	MA0063.1	Nkx2-5	WTAAKTG	9.73e-20	7.03e-17	1.27e-13	723	1054	1054	10000	1.1	139	13.19	531	5.31\
270	db/MOUSE/uniprobe_mouse.meme	UP00219_1	Cutl1_3494.1	ACCGRTTGATYAHSWBR	1.58e-19	7.19e-17	1.3e-13	456	1054	1054	10000	1.26	107	10.15	347	3.47\
271	db/JASPAR/JASPAR2018_CORE_vertebrates_non-redundant.meme	MA0710.1	NOTO	NYTAATTAVN	1.39e-19	7.28e-17	1.32e-13	525	1054	1054	10000	1.12	116	11.01	397	3.97\
272	db/MOUSE/uniprobe_mouse.meme	UP00020_2	Atf1_secondary	SDATGACGADYAWN	1.18e-19	7.6e-17	1.37e-13	645	1054	1054	10000	1.16	135	12.81	508	5.08\
273	db/MOUSE/uniprobe_mouse.meme	UP00004_1	Sox14_primary	DHNAATTATAATWWDN	2.09e-19	7.74e-17	1.4e-13	370	1054	1054	10000	2.04	82	7.78	217	2.17\
274	db/EUKARYOTE/jolma2013.meme	BARHL2_full_2		BHTAATTGNY	9.63e-20	8.17e-17	1.48e-13	848	1054	1054	10000	1.09	161	15.28	669	6.69\
275	db/JASPAR/JASPAR2018_CORE_vertebrates_non-redundant.meme	MA0666.1	MSX1	SCAATTAV	1.13e-19	8.6e-17	1.56e-13	764	1054	1054	10000	1.08	149	14.14	594	5.94\
276	db/EUKARYOTE/jolma2013.meme	Foxg1_DBD_3		GTAAACA	1.33e-19	9.28e-17	1.68e-13	698	1054	1054	10000	1.16	137	13	521	5.21\
277	db/EUKARYOTE/jolma2013.meme	ALX4_DBD		HTAATYNAATTAN	2.82e-19	1.01e-16	1.83e-13	359	1054	1054	10000	1.27	91	8.63	264	2.64\
278	db/EUKARYOTE/jolma2013.meme	PITX3_DBD		NYTAATCCC	1.53e-19	1.01e-16	1.83e-13	662	1054	1054	10000	1.06	137	13	522	5.22\
279	db/EUKARYOTE/jolma2013.meme	PITX1_DBD		NYTAATCCC	1.59e-19	1.04e-16	1.88e-13	655	1054	1054	10000	1.09	134	12.71	504	5.04\
280	db/EUKARYOTE/jolma2013.meme	NKX2-3_DBD		ACCACTTRAM	2.28e-19	1.04e-16	1.89e-13	459	1054	1054	10000	1.17	105	9.96	338	3.38\
281	db/EUKARYOTE/jolma2013.meme	FOXD2_DBD_2		GTAAACA	1.27e-19	1.18e-16	2.13e-13	930	1054	1054	10000	1.05	174	16.51	756	7.56\
282	db/MOUSE/uniprobe_mouse.meme	UP00263_1	Hoxb8_3780.2	HSBDGYAATTAATARW	3.21e-19	1.25e-16	2.26e-13	389	1054	1054	10000	1.35	96	9.11	291	2.91\
283	db/JASPAR/JASPAR2018_CORE_vertebrates_non-redundant.meme	MA0888.1	EVX2	VVTAATTAVB	2.32e-19	1.3e-16	2.35e-13	561	1054	1054	10000	1.08	122	11.57	435	4.35\
284	db/MOUSE/uniprobe_mouse.meme	UP00035_1	Hic1_primary	NBBATGCCAACCTRYH	4.07e-19	1.41e-16	2.56e-13	348	1054	1054	10000	1.59	81	7.69	215	2.15\
285	db/JASPAR/JASPAR2018_CORE_vertebrates_non-redundant.meme	MA0707.1	MNX1	DNYAATTAAA	2.4e-19	1.45e-16	2.63e-13	605	1054	1054	10000	1.2	124	11.76	447	4.47\
286	db/JASPAR/JASPAR2018_CORE_vertebrates_non-redundant.meme	MA0714.1	PITX3	NYTAATCCC	2.49e-19	1.61e-16	2.91e-13	645	1054	1054	10000	1.15	131	12.43	489	4.89\
287	db/JASPAR/JASPAR2018_CORE_vertebrates_non-redundant.meme	MA0702.1	LMX1A	YTAATTAA	2.27e-19	1.62e-16	2.94e-13	715	1054	1054	10000	1.12	144	13.66	568	5.68\
288	db/MOUSE/uniprobe_mouse.meme	UP00004_2	Sox14_secondary	NKBASACAATRGNBN	2.58e-19	2.03e-16	3.68e-13	787	1054	1054	10000	1.13	154	14.61	632	6.32\
289	db/EUKARYOTE/jolma2013.meme	EN1_DBD_1		VSYAATTAVB	2.83e-19	2.13e-16	3.85e-13	753	1054	1054	10000	1.06	149	14.14	601	6.01\
290	db/JASPAR/JASPAR2018_CORE_vertebrates_non-redundant.meme	MA0878.1	CDX1	GYMATAAAA	3.17e-19	2.36e-16	4.27e-13	744	1054	1054	10000	1.14	146	13.85	583	5.83\
291	db/EUKARYOTE/jolma2013.meme	SHOX_DBD		YYAATTAR	4.41e-19	2.54e-16	4.58e-13	575	1054	1054	10000	1.06	124	11.76	451	4.51\
292	db/JASPAR/JASPAR2018_CORE_vertebrates_non-redundant.meme	MA0142.1	Pou5f1::Sox2	CWTTGTYATGCAAAT	1.18e-18	2.73e-16	4.93e-13	231	1054	1054	10000	1.85	65	6.17	144	1.44\
293	db/EUKARYOTE/jolma2013.meme	VSX2_DBD		CTAATTAN	5.9e-19	2.79e-16	5.05e-13	473	1054	1054	10000	1.14	106	10.06	349	3.49\
294	db/JASPAR/JASPAR2018_CORE_vertebrates_non-redundant.meme	MA0847.1	FOXD2	GTAAACA	3.13e-19	2.83e-16	5.12e-13	905	1054	1054	10000	1.41	162	15.37	685	6.85\
295	db/EUKARYOTE/jolma2013.meme	Gbx1_DBD		NYYAATTAVN	4.69e-19	2.94e-16	5.31e-13	626	1054	1054	10000	1.35	114	10.82	393	3.93\
296	db/MOUSE/uniprobe_mouse.meme	UP00151_1	Barx2_3447.2	TAABTAATTAVTKDTR	1.36e-18	2.98e-16	5.38e-13	218	1054	1054	10000	1.53	66	6.26	149	1.49\
297	db/MOUSE/uniprobe_mouse.meme	UP00023_2	Sox30_secondary	TMNBATTATAATMCGV	7.72e-19	3.11e-16	5.62e-13	403	1054	1054	10000	1.37	97	9.2	301	3.01\
298	db/EUKARYOTE/jolma2013.meme	ISX_DBD_2		CYAATTAV	7.21e-19	3.22e-16	5.81e-13	446	1054	1054	10000	1.07	104	9.87	339	3.39\
299	db/EUKARYOTE/jolma2013.meme	PITX1_full_1		NTTAATCCH	6e-19	3.55e-16	6.41e-13	591	1054	1054	10000	1.08	125	11.86	459	4.59\
300	db/EUKARYOTE/jolma2013.meme	CDX1_DBD		GYMATAAAA	4.95e-19	3.88e-16	7.01e-13	783	1054	1054	10000	1.11	151	14.33	618	6.18\
301	db/EUKARYOTE/jolma2013.meme	Lhx4_DBD		YTAATTAR	5.93e-19	3.89e-16	7.03e-13	656	1054	1054	10000	1.15	131	12.43	495	4.95\
302	db/EUKARYOTE/jolma2013.meme	HOXC10_DBD_1		VCMATWAAAH	4.5e-19	3.89e-16	7.03e-13	864	1054	1054	10000	1.13	162	15.37	688	6.88\
303	db/MOUSE/uniprobe_mouse.meme	UP00071_1	Sox21_primary	HHHWATTATAATWDDD	9.23e-19	4.17e-16	7.54e-13	452	1054	1054	10000	1.43	105	9.96	346	3.46\
304	db/EUKARYOTE/jolma2013.meme	POU2F3_DBD_1		TATGCWAAT	1.1e-18	5.09e-16	9.2e-13	464	1054	1054	10000	1.14	105	9.96	347	3.47\
305	db/EUKARYOTE/jolma2013.meme	HOXA13_DBD_1		CCMATAAAAH	6.7e-19	5.25e-16	9.49e-13	783	1054	1054	10000	1.26	147	13.95	595	5.95\
306	db/EUKARYOTE/jolma2013.meme	NKX2-8_full		VCACTTSAV	7.79e-19	5.76e-16	1.04e-12	740	1054	1054	10000	1.21	132	12.52	503	5.03\
307	db/EUKARYOTE/jolma2013.meme	Alx4_DBD		NTAATYNAATTAN	1.87e-18	5.9e-16	1.07e-12	315	1054	1054	10000	1.3	83	7.87	232	2.32\
308	db/JASPAR/JASPAR2018_CORE_vertebrates_non-redundant.meme	MA0089.1	MAFG::NFE2L1	NATGAC	7.75e-19	6.45e-16	1.17e-12	832	1054	1054	10000	1.02	159	15.09	673	6.73\
309	db/MOUSE/uniprobe_mouse.meme	UP00182_1	Hoxa6_1040.1	AMGKTAATTACCHHAN	3.06e-18	6.67e-16	1.21e-12	218	1054	1054	10000	1.44	66	6.26	152	1.52\
310	db/MOUSE/uniprobe_mouse.meme	UP00194_1	Irx4_2242.3	WNNNWACATGTWAWANW	2.57e-18	6.75e-16	1.22e-12	263	1054	1054	10000	1.5	73	6.93	184	1.84\
311	db/MOUSE/uniprobe_mouse.meme	UP00083_2	Tcf7l2_secondary	VDRVATCAATCRBKHN	1.75e-18	7.2e-16	1.3e-12	412	1054	1054	10000	1.3	96	9.11	300	3.00\
312	db/EUKARYOTE/jolma2013.meme	Barhl1_DBD_1		NHTAAAYGNY	6.39e-19	7.58e-16	1.37e-12	1187	1054	1054	10000	1.05	205	19.45	982	9.82\
313	db/EUKARYOTE/jolma2013.meme	GATA4_DBD		WGATAASV	1.15e-18	7.61e-16	1.38e-12	664	1054	1054	10000	1.06	134	12.71	518	5.18\
314	db/EUKARYOTE/jolma2013.meme	PHOX2A_DBD		TAATYYAATTA	2.93e-18	8.25e-16	1.49e-12	282	1054	1054	10000	1.27	77	7.31	204	2.04\
315	db/EUKARYOTE/jolma2013.meme	TBX5_DBD_1		AGGTGTKA	6.78e-19	8.54e-16	1.54e-12	1260	1054	1054	10000	1.05	214	20.3	1046	10.46\
316	db/JASPAR/JASPAR2018_CORE_vertebrates_non-redundant.meme	MA0709.1	Msx3	SCAATTAN	2.86e-18	9.17e-16	1.66e-12	321	1054	1054	10000	1.06	83	7.87	234	2.34\
317	db/JASPAR/JASPAR2018_CORE_vertebrates_non-redundant.meme	MA0704.1	Lhx4	YTAATTAR	1.62e-18	1.05e-15	1.89e-12	646	1054	1054	10000	1.12	130	12.33	496	4.96\
318	db/EUKARYOTE/jolma2013.meme	POU2F2_DBD_1		DTATGCWAATK	2.27e-18	1.1e-15	1.99e-12	486	1054	1054	10000	1.17	109	10.34	374	3.74\
319	db/MOUSE/uniprobe_mouse.meme	UP00250_1	Irx5_2385.1	WWNNWACATGTWNDANW	6.61e-18	1.13e-15	2.04e-12	171	1054	1054	10000	1.52	56	5.31	111	1.11\
320	db/MOUSE/uniprobe_mouse.meme	UP00121_1	Hoxd10_2368.2	VRKNYAATAAAATDDWN	2.25e-18	1.15e-15	2.08e-12	512	1054	1054	10000	1.5	113	10.72	397	3.97\
321	db/MOUSE/uniprobe_mouse.meme	UP00223_2	Irx3_2226.1	WDDNTACATGTAAWWYW	9.59e-18	1.32e-15	2.39e-12	138	1054	1054	10000	1.59	49	4.65	84	0.84\
322	db/JASPAR/JASPAR2018_CORE_vertebrates_non-redundant.meme	MA0673.1	NKX2-8	VCACTTSAV	1.86e-18	1.36e-15	2.45e-12	728	1054	1054	10000	1.22	130	12.33	497	4.97\
323	db/EUKARYOTE/jolma2013.meme	Gbx2_DBD		RSYAATTAVN	2.59e-18	1.47e-15	2.66e-12	567	1054	1054	10000	1.07	121	11.48	445	4.45\
324	db/JASPAR/JASPAR2018_CORE_vertebrates_non-redundant.meme	MA0807.1	TBX5	AGGTGTKA	1.27e-18	1.59e-15	2.88e-12	1255	1054	1054	10000	1.09	208	19.73	1010	10.10\
325	db/EUKARYOTE/jolma2013.meme	HOXA10_DBD_2		DGYMATAAAAH	1.94e-18	1.72e-15	3.1e-12	886	1054	1054	10000	1.12	165	15.65	720	7.20\
326	db/JASPAR/JASPAR2018_CORE_vertebrates_non-redundant.meme	MA0125.1	Nobox	TAATTRSY	3.38e-18	1.74e-15	3.14e-12	515	1054	1054	10000	1.18	107	10.15	365	3.65\
327	db/MOUSE/uniprobe_mouse.meme	UP00089_2	Tcf1_secondary	NBRYCBGGATTADD	3.79e-18	1.89e-15	3.42e-12	500	1054	1054	10000	1.19	106	10.06	360	3.60\
328	db/JASPAR/JASPAR2018_CORE_vertebrates_non-redundant.meme	MA1132.1	JUN::JUNB	KATGACKCAT	3.69e-18	1.94e-15	3.5e-12	524	1054	1054	10000	1.1	114	10.82	406	4.06\
329	db/MOUSE/uniprobe_mouse.meme	UP00217_1	Hoxa10_2318.1	DMKGYAATAAAATKHW	4.1e-18	2.11e-15	3.81e-12	515	1054	1054	10000	1.48	112	10.63	395	3.95\
330	db/EUKARYOTE/jolma2013.meme	NKX3-2_DBD		RCCACTTAA	4.34e-18	2.17e-15	3.92e-12	500	1054	1054	10000	1.13	109	10.34	378	3.78\
331	db/JASPAR/JASPAR2018_CORE_vertebrates_non-redundant.meme	MA0713.1	PHOX2A	TAATYYAATTA	8.6e-18	2.31e-15	4.18e-12	269	1054	1054	10000	1.24	74	7.02	194	1.94\
332	db/JASPAR/JASPAR2018_CORE_vertebrates_non-redundant.meme	MA0624.1	NFATC1	WWTTTCCRHN	1.92e-18	2.57e-15	4.65e-12	1341	1054	1054	10000	1.33	200	18.98	958	9.58\
333	db/MOUSE/uniprobe_mouse.meme	UP00077_1	Srf_primary	WWCCWTATAWGGNA	9.42e-18	3.45e-15	6.24e-12	366	1054	1054	10000	1.28	88	8.35	266	2.66\
334	db/JASPAR/JASPAR2018_CORE_vertebrates_non-redundant.meme	MA0712.1	OTX2	YTAATCCB	6.7e-18	3.51e-15	6.34e-12	523	1054	1054	10000	1.07	113	10.72	404	4.04\
335	db/JASPAR/JASPAR2018_CORE_vertebrates_non-redundant.meme	MA0792.1	POU5F1B	TATGCWAAT	7.8e-18	3.58e-15	6.47e-12	459	1054	1054	10000	1.13	104	9.87	353	3.53\
336	db/MOUSE/uniprobe_mouse.meme	UP00164_1	Hoxa7_2668.2	SGMNTTAATTAATDNNC	7.62e-18	3.73e-15	6.74e-12	489	1054	1054	10000	1.41	107	10.15	370	3.70\
337	db/EUKARYOTE/jolma2013.meme	PRRX1_full_2		TAATYTAATTA	1.21e-17	3.95e-15	7.14e-12	327	1054	1054	10000	1.23	83	7.87	241	2.41\
338	db/MOUSE/uniprobe_mouse.meme	UP00206_1	Hoxb7_3953.1	SBABTAATTAMTGNHR	1.38e-17	4e-15	7.24e-12	290	1054	1054	10000	1.36	77	7.31	211	2.11\
339	db/MOUSE/uniprobe_mouse.meme	UP00078_1	Arid3a_primary	SNNHTTAATTAAAMNHN	7.13e-18	4.36e-15	7.89e-12	612	1054	1054	10000	1.48	124	11.76	470	4.70\
340	db/EUKARYOTE/jolma2013.meme	Atoh1_DBD		RMCATATGBY	1.98e-17	5.23e-15	9.46e-12	264	1054	1054	10000	1.19	71	6.74	183	1.83\
341	db/EUKARYOTE/jolma2013.meme	NR2E1_full_2		AAGTCAAWAAGTCA	2.67e-17	5.24e-15	9.47e-12	196	1054	1054	10000	1.5	60	5.69	133	1.33\
342	db/EUKARYOTE/jolma2013.meme	GATA5_DBD		WGATAASR	1.06e-17	6.62e-15	1.2e-11	625	1054	1054	10000	1.06	126	11.95	485	4.85\
343	db/JASPAR/JASPAR2018_CORE_vertebrates_non-redundant.meme	MA0846.1	FOXC2	WAWGTAAACAWW	1.39e-17	7.37e-15	1.33e-11	532	1054	1054	10000	1.38	111	10.53	397	3.97\
344	db/EUKARYOTE/jolma2013.meme	BARHL2_DBD_1		NHTAAAYGNT	7.83e-18	7.83e-15	1.42e-11	1000	1054	1054	10000	1.08	177	16.79	813	8.13\
345	db/EUKARYOTE/jolma2013.meme	ALX3_DBD		RCYAATTAVV	1.29e-17	8.35e-15	1.51e-11	648	1054	1054	10000	1.2	121	11.48	456	4.56\
346	db/JASPAR/JASPAR2018_CORE_vertebrates_non-redundant.meme	MA0848.1	FOXO4	GTAAACA	1.49e-17	8.64e-15	1.56e-11	581	1054	1054	10000	1.08	121	11.48	457	4.57\
347	db/EUKARYOTE/jolma2013.meme	OTX2_DBD_2		YTAATCCB	1.67e-17	8.84e-15	1.6e-11	528	1054	1054	10000	1.09	113	10.72	410	4.10\
348	db/EUKARYOTE/jolma2013.meme	HOXD12_DBD_1		GTAATAAAA	1.34e-17	9.21e-15	1.67e-11	686	1054	1054	10000	1.2	133	12.62	530	5.30\
349	db/MOUSE/uniprobe_mouse.meme	UP00241_1	Hoxd3_1742.2	HTGDDBTAATTAMHBT	2.93e-17	9.25e-15	1.67e-11	316	1054	1054	10000	1.31	81	7.69	235	2.35\
350	db/JASPAR/JASPAR2018_CORE_vertebrates_non-redundant.meme	MA0461.2	Atoh1	RMCATATGBY	3.97e-17	1.02e-14	1.84e-11	257	1054	1054	10000	1.12	71	6.74	186	1.86\
351	db/EUKARYOTE/jolma2013.meme	FOXC2_DBD_3		WAWGTAAACAWW	2.15e-17	1.18e-14	2.14e-11	550	1054	1054	10000	1.54	110	10.44	394	3.94\
352	db/EUKARYOTE/jolma2013.meme	HOXC11_DBD_1		DGTCGTWAAAH	2.63e-17	1.2e-14	2.18e-11	457	1054	1054	10000	1.27	99	9.39	332	3.32\
353	db/MOUSE/uniprobe_mouse.meme	UP00046_1	Tcfe2a_primary	NKCHVCAGGTGCRNDNW	2.11e-17	1.45e-14	2.62e-11	685	1054	1054	10000	1.22	135	12.81	546	5.46\
354	db/JASPAR/JASPAR2018_CORE_vertebrates_non-redundant.meme	MA0912.1	Hoxd3	YTGDDBTAATTAMHBT	4.85e-17	1.47e-14	2.66e-11	303	1054	1054	10000	1.36	78	7.4	222	2.22\
355	db/MOUSE/uniprobe_mouse.meme	UP00223_1	Irx3_0920.1	DDNNTACATGTAMWWYW	1.1e-16	1.6e-14	2.89e-11	145	1054	1054	10000	1.53	49	4.65	91	0.91\
356	db/MOUSE/uniprobe_mouse.meme	UP00080_2	Gata5_secondary	VMBHRAGATATCWRYNK	4.03e-17	1.61e-14	2.9e-11	398	1054	1054	10000	1.26	93	8.82	301	3.01\
357	db/EUKARYOTE/jolma2013.meme	HOXA1_DBD		NBYAATTAVV	2.4e-17	1.69e-14	3.05e-11	702	1054	1054	10000	1.12	135	12.81	547	5.47\
358	db/MOUSE/uniprobe_mouse.meme	UP00034_1	Sox7_primary	HNKDWWDAACAATARWNNTHNW	5.35e-17	1.76e-14	3.18e-11	329	1054	1054	10000	2.1	81	7.69	238	2.38\
359	db/EUKARYOTE/jolma2013.meme	Foxj3_DBD_2		GTAAACARTAAACA	6.38e-17	1.79e-14	3.24e-11	281	1054	1054	10000	1.65	74	7.02	203	2.03\
360	db/MOUSE/uniprobe_mouse.meme	UP00236_1	Irx2_0900.3	WWDRTACATGTADNWBW	1.48e-16	1.86e-14	3.36e-11	126	1054	1054	10000	1.53	46	4.36	80	0.80\
361	db/MOUSE/uniprobe_mouse.meme	UP00224_1	Pax6_3838.3	TRAYTAATTARTKNDM	7.2e-17	2.04e-14	3.68e-11	283	1054	1054	10000	2.06	68	6.45	174	1.74\
362	db/EUKARYOTE/jolma2013.meme	RAX_DBD		RYYAATTARH	3.56e-17	2.05e-14	3.7e-11	574	1054	1054	10000	1.12	118	11.2	445	4.45\
363	db/EUKARYOTE/jolma2013.meme	EVX1_DBD		VVTAATTABS	3.37e-17	2.05e-14	3.71e-11	608	1054	1054	10000	1.08	123	11.67	475	4.75\
364	db/JASPAR/JASPAR2018_CORE_vertebrates_non-redundant.meme	MA0766.1	GATA5	WGATAASR	3.37e-17	2.06e-14	3.72e-11	611	1054	1054	10000	1.08	123	11.67	475	4.75\
365	db/JASPAR/JASPAR2018_CORE_vertebrates_non-redundant.meme	MA0718.1	RAX	RYYAATTARH	4.13e-17	2.3e-14	4.17e-11	558	1054	1054	10000	1.09	117	11.1	440	4.40\
366	db/EUKARYOTE/jolma2013.meme	FOXD3_DBD_2		GTAAAYA	2.79e-17	2.48e-14	4.48e-11	886	1054	1054	10000	1.15	158	14.99	697	6.97\
367	db/JASPAR/JASPAR2018_CORE_vertebrates_non-redundant.meme	MA0151.1	Arid3a	ATYAAA	4.78e-17	2.63e-14	4.75e-11	549	1054	1054	10000	1.09	115	10.91	429	4.29\
368	db/MOUSE/uniprobe_mouse.meme	UP00234_1	Msx1_3031.2	NRMHAYTAATTAATNH	1.17e-16	2.73e-14	4.93e-11	233	1054	1054	10000	2.99	57	5.41	125	1.25\
369	db/JASPAR/JASPAR2018_CORE_vertebrates_non-redundant.meme	MA0899.1	HOXA10	DGYMATAAAAH	3.16e-17	2.75e-14	4.97e-11	868	1054	1054	10000	1.33	151	14.33	652	6.52\
370	db/EUKARYOTE/jolma2013.meme	BARX1_DBD_2		VCMATTAV	6.22e-17	3.2e-14	5.79e-11	515	1054	1054	10000	1.07	110	10.44	401	4.01\
371	db/MOUSE/uniprobe_mouse.meme	UP00168_1	Hoxd8_2644.1	TAADTAATTAATRGCTN	9.87e-17	3.22e-14	5.82e-11	326	1054	1054	10000	3.07	72	6.83	195	1.95\
372	db/EUKARYOTE/jolma2013.meme	PDX1_DBD_2		VYAATTAR	8.1e-17	3.31e-14	5.99e-11	409	1054	1054	10000	1.27	93	8.82	305	3.05\
373	db/JASPAR/JASPAR2018_CORE_vertebrates_non-redundant.meme	MA0132.2	PDX1	VYAATTAR	8.21e-17	3.34e-14	6.04e-11	407	1054	1054	10000	1.36	91	8.63	294	2.94\
374	db/JASPAR/JASPAR2018_CORE_vertebrates_non-redundant.meme	MA0887.1	EVX1	VVTAATTABS	9.52e-17	5.65e-14	1.02e-10	594	1054	1054	10000	1.51	102	9.68	357	3.57\
375	db/JASPAR/JASPAR2018_CORE_vertebrates_non-redundant.meme	MA0099.3	FOS::JUN	ATGAGTCAYM	1.73e-16	6.01e-14	1.09e-10	347	1054	1054	10000	1.13	84	7.97	260	2.60\
376	db/JASPAR/JASPAR2018_CORE_vertebrates_non-redundant.meme	MA0625.1	NFATC3	WTTTTCCRYH	5.42e-17	6.4e-14	1.16e-10	1181	1054	1054	10000	1.3	182	17.27	866	8.66\
377	db/JASPAR/JASPAR2018_CORE_vertebrates_non-redundant.meme	MA0665.1	MSC	AACAGCTGTT	2.17e-16	6.79e-14	1.23e-10	313	1054	1054	10000	1.36	76	7.21	219	2.19\
378	db/MOUSE/uniprobe_mouse.meme	UP00091_1	Sox5_primary	WWDRGAACAATWRDHD	1.81e-16	6.97e-14	1.26e-10	384	1054	1054	10000	1.37	90	8.54	293	2.93\
379	db/EUKARYOTE/jolma2013.meme	PAX4_full		CTAATTAG	1.8e-16	7.89e-14	1.43e-10	438	1054	1054	10000	1.11	98	9.3	338	3.38\
380	db/EUKARYOTE/jolma2013.meme	Uncx_DBD_1		NTAATTTAATTAN	2.94e-16	8.14e-14	1.47e-10	277	1054	1054	10000	1.53	71	6.74	195	1.95\
381	db/EUKARYOTE/jolma2013.meme	Alx1_DBD_1		YYTAATTAVV	1.83e-16	8.68e-14	1.57e-10	473	1054	1054	10000	1.12	103	9.77	367	3.67\
382	db/MOUSE/uniprobe_mouse.meme	UP00139_1	Nkx1-2_3214.1	NKBCRYTAATTARTDCW	2.99e-16	9.23e-14	1.67e-10	309	1054	1054	10000	1.35	78	7.4	231	2.31\
383	db/JASPAR/JASPAR2018_CORE_vertebrates_non-redundant.meme	MA0091.1	TAL1::TCF3	NSAMCATCTGKT	4.94e-16	1.04e-13	1.88e-10	211	1054	1054	10000	1.25	60	5.69	144	1.44\
384	db/JASPAR/JASPAR2018_CORE_vertebrates_non-redundant.meme	MA0606.1	NFAT5	NTTTTCCAYN	9.86e-17	1.06e-13	1.93e-10	1080	1054	1054	10000	1.14	182	17.27	872	8.72\
385	db/MOUSE/uniprobe_mouse.meme	UP00215_1	Vax1_3499.1	AVGTTAATTAVCHHAG	3.55e-16	1.11e-13	2.01e-10	314	1054	1054	10000	1.75	73	6.93	206	2.06\
386	db/MOUSE/uniprobe_mouse.meme	UP00005_2	Tcfap2a_secondary	YHRCCYBWGGKCWB	8.66e-17	1.18e-13	2.13e-10	1363	1054	1054	10000	1.09	217	20.59	1120	11.20\
387	db/JASPAR/JASPAR2018_CORE_vertebrates_non-redundant.meme	MA0688.1	TBX2	DAGGTGTGAAA	2.33e-16	1.2e-13	2.16e-10	513	1054	1054	10000	1.12	109	10.34	404	4.04\
388	db/JASPAR/JASPAR2018_CORE_vertebrates_non-redundant.meme	MA0481.2	FOXP1	NDGTAAACAGNN	2.71e-16	1.45e-13	2.62e-10	536	1054	1054	10000	1.19	111	10.53	417	4.17\
389	db/EUKARYOTE/jolma2013.meme	Hoxc10_DBD_2		GYAATAAAAA	2.19e-16	1.55e-13	2.8e-10	707	1054	1054	10000	1.14	136	12.9	571	5.71\
390	db/EUKARYOTE/jolma2013.meme	Irx3_DBD		YWACATGAMAAA	8.92e-16	1.57e-13	2.84e-10	176	1054	1054	10000	1.37	54	5.12	119	1.19\
391	db/JASPAR/JASPAR2018_CORE_vertebrates_non-redundant.meme	MA0122.2	NKX3-2	RCCACTTAA	3.39e-16	1.63e-13	2.95e-10	482	1054	1054	10000	1.13	103	9.77	371	3.71\
392	db/MOUSE/uniprobe_mouse.meme	UP00099_1	Ascl2_primary	NKYARCAGCTGCYVHHK	1.31e-16	1.64e-13	2.97e-10	1251	1054	1054	10000	1.21	206	19.54	1045	10.45\
393	db/EUKARYOTE/jolma2013.meme	FOXC1_DBD_3		WAWGTAAAYAW	3.55e-16	1.77e-13	3.2e-10	500	1054	1054	10000	1.2	106	10.06	389	3.89\
394	db/JASPAR/JASPAR2018_CORE_vertebrates_non-redundant.meme	MA0875.1	BARX1	VCMATTAV	3.58e-16	1.82e-13	3.29e-10	509	1054	1054	10000	1.09	107	10.15	395	3.95\
395	db/EUKARYOTE/jolma2013.meme	MSC_full		AACAGCTGTT	5.92e-16	1.9e-13	3.44e-10	321	1054	1054	10000	1.38	76	7.21	224	2.24\
396	db/EUKARYOTE/jolma2013.meme	MAFK_full_1		AAWWDTGCTGAS	3.42e-16	1.94e-13	3.5e-10	566	1054	1054	10000	1.13	116	11.01	449	4.49\
397	db/EUKARYOTE/jolma2013.meme	BSX_DBD		SYVATTAV	3.61e-16	2.02e-13	3.65e-10	560	1054	1054	10000	1.35	109	10.34	407	4.07\
398	db/EUKARYOTE/jolma2013.meme	MSX1_DBD_2		SCAATTAV	4.52e-16	2.03e-13	3.68e-10	450	1054	1054	10000	1.13	97	9.2	338	3.38\
399	db/MOUSE/uniprobe_mouse.meme	UP00126_1	Dlx2_2273.2	VVDRTAATTABHYMAG	8.33e-16	2.36e-13	4.26e-10	283	1054	1054	10000	1.32	72	6.83	205	2.05\
400	db/EUKARYOTE/jolma2013.meme	TBX2_full_2		DAGGTGTGAAA	4.81e-16	2.52e-13	4.55e-10	523	1054	1054	10000	1.14	109	10.34	409	4.09\
401	db/JASPAR/JASPAR2018_CORE_vertebrates_non-redundant.meme	MA0068.2	PAX4	CTAATTAG	5.97e-16	2.57e-13	4.65e-10	431	1054	1054	10000	1.1	96	9.11	334	3.34\
402	db/EUKARYOTE/jolma2013.meme	HMX1_DBD		ANCAATTAAHN	4.22e-16	2.65e-13	4.79e-10	627	1054	1054	10000	1.27	119	11.29	469	4.69\
403	db/EUKARYOTE/jolma2013.meme	CDX2_DBD		GYMATAAAA	4.56e-16	3.49e-13	6.32e-10	767	1054	1054	10000	1.2	138	13.09	590	5.90\
404	db/JASPAR/JASPAR2018_CORE_vertebrates_non-redundant.meme	MA0496.2	MAFK	WWWTGCTGASTCAGCAWWW	3.08e-15	3.58e-13	6.47e-10	116	1054	1054	10000	2.08	42	3.98	73	0.73\
405	db/MOUSE/uniprobe_mouse.meme	UP00166_1	Barhl1_2590.2	AAMAACCAATTARBNH	2e-15	3.98e-13	7.2e-10	199	1054	1054	10000	1.73	56	5.31	131	1.31\
406	db/JASPAR/JASPAR2018_CORE_vertebrates_non-redundant.meme	MA0910.1	Hoxd8	TAADTAATTAATRGCTN	1.3e-15	4.04e-13	7.31e-10	312	1054	1054	10000	1.81	76	7.21	228	2.28\
407	db/JASPAR/JASPAR2018_CORE_vertebrates_non-redundant.meme	MA0876.1	BSX	SYVATTAV	7.39e-16	4.06e-13	7.34e-10	550	1054	1054	10000	1.28	109	10.34	412	4.12\
408	db/JASPAR/JASPAR2018_CORE_vertebrates_non-redundant.meme	MA0522.2	TCF3	HRCACCTGBN	3.5e-16	4.23e-13	7.65e-10	1209	1054	1054	10000	1.49	185	17.55	906	9.06\
409	db/EUKARYOTE/jolma2013.meme	TFCP2_full_1		AAACCGGTTY	1.68e-15	4.24e-13	7.67e-10	253	1054	1054	10000	1.14	67	6.36	183	1.83\
410	db/JASPAR/JASPAR2018_CORE_vertebrates_non-redundant.meme	MA1113.1	PBX2	NTGATTGACAGN	9.25e-16	4.31e-13	7.79e-10	466	1054	1054	10000	1.29	95	9.01	331	3.31\
411	db/EUKARYOTE/jolma2013.meme	FOXO1_DBD_1		GTAAACAW	6.71e-16	4.51e-13	8.15e-10	672	1054	1054	10000	1.19	128	12.14	529	5.29\
412	db/EUKARYOTE/jolma2013.meme	POU3F3_DBD_1		WWTATGCWAATTW	1.63e-15	4.71e-13	8.52e-10	290	1054	1054	10000	1.58	70	6.64	198	1.98\
413	db/EUKARYOTE/jolma2013.meme	ZNF238_full		NATCCAGATGTKB	2.67e-15	5.06e-13	9.16e-10	190	1054	1054	10000	1.34	54	5.12	123	1.23\
414	db/MOUSE/uniprobe_mouse.meme	UP00189_1	Hoxa5_3415.1	AMGKTAATTAVCWHAD	2.06e-15	5.26e-13	9.5e-10	255	1054	1054	10000	1.44	65	6.17	174	1.74\
415	db/EUKARYOTE/jolma2013.meme	SOX9_DBD		DAACAATRG	7.47e-16	5.26e-13	9.52e-10	705	1054	1054	10000	1.31	122	11.57	492	4.92\
416	db/EUKARYOTE/jolma2013.meme	TCF3_DBD		HRCACCTGBN	4.98e-16	6.05e-13	1.09e-09	1214	1054	1054	10000	1.41	189	17.93	938	9.38\
417	db/MOUSE/uniprobe_mouse.meme	UP00116_1	Rhox6_4251.1	WVMMYTAATTARTBSNH	2.22e-15	6.76e-13	1.22e-09	305	1054	1054	10000	1.59	73	6.93	215	2.15\
418	db/EUKARYOTE/jolma2013.meme	DRGX_DBD		NTAATYHAATTAN	3.17e-15	7.65e-13	1.38e-09	241	1054	1054	10000	1.37	64	6.07	171	1.71\
419	db/EUKARYOTE/jolma2013.meme	DPRX_DBD_2		VRGATAATCCN	1.93e-15	7.72e-13	1.4e-09	400	1054	1054	10000	1.09	90	8.54	307	3.07\
420	db/JASPAR/JASPAR2018_CORE_vertebrates_non-redundant.meme	MA0788.1	POU3F3	WWTATGCWAATTW	3.02e-15	8.54e-13	1.54e-09	283	1054	1054	10000	1.42	70	6.64	201	2.01\
421	db/EUKARYOTE/jolma2013.meme	ALX3_full_2		HTAATYNAATTAN	3.58e-15	9.94e-13	1.8e-09	278	1054	1054	10000	1.29	71	6.74	207	2.07\
422	db/MOUSE/uniprobe_mouse.meme	UP00180_1	Hoxd13_2356.1	NNNYYAATAAAAHYNN	2.53e-15	1.1e-12	1.98e-09	433	1054	1054	10000	2.7	80	7.59	253	2.53\
423	db/JASPAR/JASPAR2018_CORE_vertebrates_non-redundant.meme	MA1128.1	FOSL1::JUN	NKATGACTCATNN	3.79e-15	1.13e-12	2.03e-09	297	1054	1054	10000	1.16	74	7.02	223	2.23\
424	db/EUKARYOTE/jolma2013.meme	NKX6-1_DBD		NTMATTAA	2.62e-15	1.15e-12	2.09e-09	441	1054	1054	10000	2.94	77	7.31	237	2.37\
425	db/JASPAR/JASPAR2018_CORE_vertebrates_non-redundant.meme	MA0145.3	TFCP2	AAACCGGTTY	4.96e-15	1.22e-12	2.2e-09	245	1054	1054	10000	1.12	65	6.17	178	1.78\
426	db/MOUSE/uniprobe_mouse.meme	UP00110_1	Dlx4_3488.2	BCVCDATAATTACMSWC	4.95e-15	1.22e-12	2.21e-09	247	1054	1054	10000	1.45	64	6.07	173	1.73\
427	db/MOUSE/uniprobe_mouse.meme	UP00158_1	Pou1f1_3818.1	DVNTAATTAATTAWNWC	4.53e-15	1.27e-12	2.3e-09	281	1054	1054	10000	1.79	70	6.64	203	2.03\
428	db/MOUSE/uniprobe_mouse.meme	UP00254_1	Pou2f1_3081.2	DTDHRHTAATTARKTW	4.33e-15	1.32e-12	2.39e-09	305	1054	1054	10000	1.45	75	7.12	229	2.29\
429	db/MOUSE/uniprobe_mouse.meme	UP00129_1	Pou3f1_3819.1	DVNTAATTAATTAABTN	7.17e-15	1.45e-12	2.62e-09	202	1054	1054	10000	2.18	56	5.31	136	1.36\
430	db/JASPAR/JASPAR2018_CORE_vertebrates_non-redundant.meme	MA0648.1	GSC	VYTAATCCSY	3.69e-15	1.58e-12	2.86e-09	428	1054	1054	10000	1.2	90	8.54	311	3.11\
431	db/EUKARYOTE/jolma2013.meme	Meis3_DBD_1		HTGACAG	1.64e-15	1.74e-12	3.15e-09	1063	1054	1054	10000	1.05	178	16.89	873	8.73\
432	db/EUKARYOTE/jolma2013.meme	VENTX_DBD_1		AMCGATTAR	6.19e-15	1.81e-12	3.27e-09	292	1054	1054	10000	1.12	72	6.83	215	2.15\
433	db/JASPAR/JASPAR2018_CORE_vertebrates_non-redundant.meme	MA0032.2	FOXC1	WAWGTAAAYAW	4.09e-15	1.95e-12	3.53e-09	477	1054	1054	10000	1.2	100	9.49	370	3.70\
434	db/MOUSE/uniprobe_mouse.meme	UP00196_1	Hoxa4_3426.1	DDTTATTAATTAACKBG	1.15e-14	2.07e-12	3.74e-09	179	1054	1054	10000	1.74	53	5.03	124	1.24\
435	db/MOUSE/uniprobe_mouse.meme	UP00138_1	Bsx_3483.2	VVRGYAATTRNYTVAD	6.82e-15	2.11e-12	3.81e-09	309	1054	1054	10000	2.41	59	5.6	150	1.50\
436	db/EUKARYOTE/jolma2013.meme	GSC_full		VYTAATCCSY	5.08e-15	2.21e-12	4e-09	435	1054	1054	10000	1.23	90	8.54	313	3.13\
437	db/MOUSE/uniprobe_mouse.meme	UP00207_1	Hoxb9_3413.1	VRRGCMATAAAAHYMD	5.29e-15	2.22e-12	4.02e-09	420	1054	1054	10000	1.5	91	8.63	319	3.19\
438	db/JASPAR/JASPAR2018_CORE_vertebrates_non-redundant.meme	MA1103.1	FOXK2	WDGTAAACANV	4e-15	2.29e-12	4.15e-09	574	1054	1054	10000	1.14	114	10.82	455	4.55\
439	db/EUKARYOTE/jolma2013.meme	EN2_DBD		HBYAATTANN	5.49e-15	2.76e-12	4.99e-09	502	1054	1054	10000	1.13	102	9.68	384	3.84\
440	db/MOUSE/uniprobe_mouse.meme	UP00171_1	Msx3_3206.1	VAHAACYAATTAANHH	1.66e-14	2.84e-12	5.14e-09	171	1054	1054	10000	2.26	48	4.55	103	1.03\
441	db/MOUSE/uniprobe_mouse.meme	UP00053_1	Rxra_primary	NBNBDTGACCCCDHRHN	9.85e-15	3.37e-12	6.09e-09	342	1054	1054	10000	2.57	57	5.41	142	1.42\
442	db/EUKARYOTE/jolma2013.meme	DUXA_DBD		NTRAYYTAATCAD	1.47e-14	3.46e-12	6.26e-09	236	1054	1054	10000	1.26	63	5.98	173	1.73\
443	db/MOUSE/uniprobe_mouse.meme	UP00213_1	Hoxa9_2622.2	RCGGYCATWAAAWTADW	8.35e-15	3.85e-12	6.96e-09	461	1054	1054	10000	1.45	98	9.3	363	3.63\
444	db/EUKARYOTE/jolma2013.meme	ARX_DBD		NTAATYDAATTAR	1.34e-14	3.89e-12	7.03e-09	291	1054	1054	10000	1.33	72	6.83	219	2.19\
445	db/EUKARYOTE/jolma2013.meme	MEIS1_DBD		HTGACAD	4.23e-15	4.18e-12	7.55e-09	988	1054	1054	10000	1.06	166	15.75	799	7.99\
446	db/MOUSE/uniprobe_mouse.meme	UP00144_1	Hoxb4_2627.1	CNNRTTAATTAATWAHY	1.82e-14	4.3e-12	7.77e-09	236	1054	1054	10000	1.54	62	5.88	169	1.69\
447	db/EUKARYOTE/jolma2013.meme	GATA3_DBD		WGATAASV	6.33e-15	4.43e-12	8e-09	699	1054	1054	10000	1.05	131	12.43	567	5.67\
448	db/JASPAR/JASPAR2018_CORE_vertebrates_non-redundant.meme	MA0601.1	Arid3b	ATATTAATWAN	1.04e-14	4.84e-12	8.74e-09	467	1054	1054	10000	1.89	88	8.35	306	3.06\
449	db/EUKARYOTE/jolma2013.meme	PHOX2B_full		TAATYYAATTA	2.73e-14	5.96e-12	1.08e-08	218	1054	1054	10000	1.29	59	5.6	156	1.56\
450	db/JASPAR/JASPAR2018_CORE_vertebrates_non-redundant.meme	MA1130.1	FOSL2::JUN	NNRTGAGTCAYN	1.95e-14	6.02e-12	1.09e-08	309	1054	1054	10000	1.23	72	6.83	221	2.21\
451	db/EUKARYOTE/jolma2013.meme	TCF4_DBD		HRCACCTGBN	5.46e-15	6.32e-12	1.14e-08	1158	1054	1054	10000	2.23	161	15.28	767	7.67\
452	db/EUKARYOTE/jolma2013.meme	GBX2_DBD_1		VSYAATTARN	1.6e-14	6.33e-12	1.14e-08	396	1054	1054	10000	1.09	87	8.25	303	3.03\
453	db/JASPAR/JASPAR2018_CORE_vertebrates_non-redundant.meme	MA0130.1	ZNF354C	MTCCAC	3.22e-15	6.38e-12	1.15e-08	1982	1054	1054	10000	1.04	273	25.9	1590	15.90\
454	db/MOUSE/uniprobe_mouse.meme	UP00197_1	Hoxc9_2367.2	NDVGGTCATTAAHYDB	1.71e-14	6.45e-12	1.17e-08	377	1054	1054	10000	1.31	85	8.06	292	2.92\
455	db/EUKARYOTE/jolma2013.meme	Nr2e1_DBD_1		AAAAGTCAA	1.81e-14	6.65e-12	1.2e-08	368	1054	1054	10000	1.12	83	7.87	281	2.81\
456	db/MOUSE/uniprobe_mouse.meme	UP00089_1	Tcf1_primary	NHTHRGTTAACTAADNN	2.1e-14	6.76e-12	1.22e-08	322	1054	1054	10000	1.37	76	7.21	243	2.43\
457	db/JASPAR/JASPAR2018_CORE_vertebrates_non-redundant.meme	MA0830.1	TCF4	HRCACCTGBN	6.03e-15	6.93e-12	1.25e-08	1149	1054	1054	10000	2.17	161	15.28	768	7.68\
458	db/MOUSE/uniprobe_mouse.meme	UP00128_1	Pou3f2_2824.1	SNWAATTAATTARKDND	3.78e-14	7.06e-12	1.28e-08	187	1054	1054	10000	1.72	52	4.93	124	1.24\
459	db/JASPAR/JASPAR2018_CORE_vertebrates_non-redundant.meme	MA1152.1	SOX15	CYWTTGTTHW	7.35e-15	7.12e-12	1.29e-08	969	1054	1054	10000	1.22	161	15.28	770	7.70\
460	db/MOUSE/uniprobe_mouse.meme	UP00163_1	En2_0952.1	WGMVYTAATTARTSVHH	3.71e-14	7.17e-12	1.3e-08	193	1054	1054	10000	1.38	55	5.22	138	1.38\
461	db/MOUSE/uniprobe_mouse.meme	UP00150_1	Irx6_2623.2	HAWNTACATGTAMDWNT	5.27e-14	7.33e-12	1.32e-08	139	1054	1054	10000	1.68	45	4.27	94	0.94\
462	db/JASPAR/JASPAR2018_CORE_vertebrates_non-redundant.meme	MA0724.1	VENTX	AMCGATTAR	2.65e-14	7.48e-12	1.35e-08	282	1054	1054	10000	1.11	70	6.64	212	2.12\
463	db/MOUSE/uniprobe_mouse.meme	UP00055_1	Hbp1_primary	HNNWTSAATGAATGDN	3.47e-14	7.7e-12	1.39e-08	222	1054	1054	10000	1.34	60	5.69	162	1.62\
464	db/MOUSE/uniprobe_mouse.meme	UP00083_1	Tcf7l2_primary	NNDYCCTTTGATSTDDV	2.22e-14	7.94e-12	1.44e-08	357	1054	1054	10000	1.45	81	7.69	271	2.71\
465	db/JASPAR/JASPAR2018_CORE_vertebrates_non-redundant.meme	MA1105.1	GRHL2	GNMAAACCAGTTYNN	3.48e-14	8.44e-12	1.53e-08	243	1054	1054	10000	1.36	62	5.88	172	1.72\
466	db/MOUSE/uniprobe_mouse.meme	UP00066_1	Hnf4a_primary	NNBNMGGGGTCAABWNN	2.83e-14	8.47e-12	1.53e-08	299	1054	1054	10000	1.25	72	6.83	223	2.23\
467	db/EUKARYOTE/jolma2013.meme	FOXD2_DBD_1		HRHWAATATTKAYH	3.21e-14	9.18e-12	1.66e-08	286	1054	1054	10000	1.38	70	6.64	213	2.13\
468	db/EUKARYOTE/jolma2013.meme	NKX3-1_full		VCCACTTAA	1.53e-14	9.23e-12	1.67e-08	602	1054	1054	10000	1.73	83	7.87	280	2.80\
469	db/EUKARYOTE/jolma2013.meme	NEUROG2_DBD		RACATATGYY	8.21e-14	9.44e-12	1.71e-08	115	1054	1054	10000	2.53	30	2.85	38	0.38\
470	db/EUKARYOTE/jolma2013.meme	HOXA10_DBD_1		NRTCRTAAAANN	2.11e-14	9.46e-12	1.71e-08	449	1054	1054	10000	1.48	86	8.16	299	2.99\
471	db/MOUSE/uniprobe_mouse.meme	UP00244_1	Tlx2_3498.2	KAATYAATTAATAAYWW	2.65e-14	1.02e-11	1.85e-08	387	1054	1054	10000	2.16	84	7.97	289	2.89\
472	db/MOUSE/uniprobe_mouse.meme	UP00252_1	Hoxc5_2630.2	CGMRTTAATTAATWANN	4.24e-14	1.05e-11	1.91e-08	249	1054	1054	10000	1.73	63	5.98	178	1.78\
473	db/EUKARYOTE/jolma2013.meme	NKX6-1_full		NTMATTAA	1.98e-14	1.08e-11	1.95e-08	544	1054	1054	10000	1.38	98	9.3	369	3.69\
474	db/MOUSE/uniprobe_mouse.meme	UP00214_1	Hoxb5_3122.2	ANGKTAATTASCHMAT	5.36e-14	1.23e-11	2.23e-08	230	1054	1054	10000	1.37	61	5.79	169	1.69\
475	db/JASPAR/JASPAR2018_CORE_vertebrates_non-redundant.meme	MA1121.1	TEAD2	NYACATTCCWNNS	2.6e-14	1.26e-11	2.28e-08	485	1054	1054	10000	1.11	100	9.49	383	3.83\
476	db/JASPAR/JASPAR2018_CORE_vertebrates_non-redundant.meme	MA0628.1	POU6F1	AYTAATTART	3.88e-14	1.39e-11	2.51e-08	358	1054	1054	10000	1.38	77	7.31	252	2.52\
477	db/EUKARYOTE/jolma2013.meme	Arx_DBD		NTAATTDAATTAR	6.41e-14	1.6e-11	2.88e-08	249	1054	1054	10000	1.42	63	5.98	180	1.80\
478	db/EUKARYOTE/jolma2013.meme	FOXB1_DBD_3		WATGTAAATAT	4.8e-14	1.9e-11	3.43e-08	396	1054	1054	10000	1.43	83	7.87	287	2.87\
479	db/JASPAR/JASPAR2018_CORE_vertebrates_non-redundant.meme	MA0148.3	FOXA1	YNBNTGTTTACWYWD	9.55e-14	1.9e-11	3.44e-08	199	1054	1054	10000	1.33	55	5.22	142	1.42\
480	db/MOUSE/uniprobe_mouse.meme	UP00067_1	Lef1_primary	NDDYCCTTTGATCTDWN	8.27e-14	2e-11	3.62e-08	242	1054	1054	10000	1.67	59	5.6	161	1.61\
481	db/MOUSE/uniprobe_mouse.meme	UP00228_1	Bapx1_2343.1	VHTAACCACTTAAVNAN	1.22e-13	2.13e-11	3.85e-08	175	1054	1054	10000	1.45	51	4.84	124	1.24\
482	db/JASPAR/JASPAR2018_CORE_vertebrates_non-redundant.meme	MA0498.2	MEIS1	HTGACAD	2.25e-14	2.21e-11	4e-08	983	1054	1054	10000	5.54	63	5.98	175	1.75\
483	db/MOUSE/uniprobe_mouse.meme	UP00390_1	Tcf1_2666.2	YSKNRGTTAACTAAARB	7.7e-14	2.26e-11	4.08e-08	293	1054	1054	10000	1.63	68	6.45	207	2.07\
484	db/EUKARYOTE/jolma2013.meme	POU6F2_DBD_1		ASCTMATTAW	8.45e-14	2.54e-11	4.6e-08	301	1054	1054	10000	1.13	72	6.83	229	2.29\
485	db/MOUSE/uniprobe_mouse.meme	UP00120_1	Lbx2_3869.2	TVHHYTAATTARYBSDR	1.26e-13	2.69e-11	4.86e-08	213	1054	1054	10000	1.45	57	5.41	153	1.53\
486	db/MOUSE/uniprobe_mouse.meme	UP00140_1	Hoxd1_3448.1	WRHRYTAATTARCTNNN	1.27e-13	2.82e-11	5.09e-08	221	1054	1054	10000	1.51	58	5.5	158	1.58\
487	db/EUKARYOTE/jolma2013.meme	ZNF238_DBD		MWTCCAGATGTKB	2.47e-13	2.94e-11	5.31e-08	119	1054	1054	10000	1.32	40	3.8	78	0.78\
488	db/EUKARYOTE/jolma2013.meme	BARHL2_DBD_3		TAAWYGNYVHTAAWYG	9.09e-14	3.04e-11	5.49e-08	334	1054	1054	10000	1.36	77	7.31	257	2.57\
489	db/MOUSE/uniprobe_mouse.meme	UP00019_2	Zbtb12_secondary	HNTCRTTAGAACNYT	1.19e-13	3.29e-11	5.95e-08	276	1054	1054	10000	1.28	67	6.36	204	2.04\
490	db/JASPAR/JASPAR2018_CORE_vertebrates_non-redundant.meme	MA0523.1	TCF7L2	DRASATCAAAGRVA	1e-13	3.33e-11	6.02e-08	332	1054	1054	10000	1.34	76	7.21	252	2.52\
491	db/EUKARYOTE/jolma2013.meme	FOXL1_full_2		WRTAAAYAAACAW	7.07e-14	3.33e-11	6.02e-08	471	1054	1054	10000	1.36	96	9.11	366	3.66\
492	db/MOUSE/uniprobe_mouse.meme	UP00063_1	Hoxa3_primary	NBGWGBTAATTARY	1.39e-13	3.63e-11	6.56e-08	262	1054	1054	10000	1.27	64	6.07	189	1.89\
493	db/JASPAR/JASPAR2018_CORE_vertebrates_non-redundant.meme	MA0019.1	Ddit3::Cebpa	VNRTGCAATMCC	9.24e-14	3.94e-11	7.13e-08	427	1054	1054	10000	1.14	90	8.54	332	3.32\
494	db/EUKARYOTE/jolma2013.meme	POU2F1_DBD_1		AWTATGCWAATK	1.19e-13	4.1e-11	7.41e-08	345	1054	1054	10000	1.28	76	7.21	253	2.53\
495	db/MOUSE/uniprobe_mouse.meme	UP00233_1	Meox1_2310.2	RVKGTAATTASMYBAG	1.41e-13	4.15e-11	7.51e-08	294	1054	1054	10000	1.29	70	6.64	221	2.21\
496	db/EUKARYOTE/jolma2013.meme	TBX4_DBD_1		AGGTGTGA	5.01e-14	4.44e-11	8.02e-08	885	1054	1054	10000	1.42	127	12.05	559	5.59\
497	db/MOUSE/uniprobe_mouse.meme	UP00174_1	Hoxa2_3079.1	AVGGTAATTASCHMAN	2.32e-13	4.78e-11	8.64e-08	206	1054	1054	10000	1.69	54	5.12	141	1.41\
498	db/JASPAR/JASPAR2018_CORE_vertebrates_non-redundant.meme	MA0845.1	FOXB1	WATGTAAATAT	1.44e-13	5.44e-11	9.84e-08	377	1054	1054	10000	1.23	83	7.87	294	2.94\
499	db/EUKARYOTE/jolma2013.meme	MEOX1_full		VSTAATTAHC	1.25e-13	5.59e-11	1.01e-07	447	1054	1054	10000	1.09	93	8.82	352	3.52\
500	db/MOUSE/uniprobe_mouse.meme	UP00015_2	Ehf_secondary	WWVDABTTCCKAWSWW	1.23e-13	5.73e-11	1.04e-07	466	1054	1054	10000	1.25	96	9.11	370	3.70\
501	db/JASPAR/JASPAR2018_CORE_vertebrates_non-redundant.meme	MA0039.3	KLF4	MCACACCCTNN	6.91e-14	6.11e-11	1.11e-07	885	1054	1054	10000	1.1	149	14.14	710	7.10\
502	db/JASPAR/JASPAR2018_CORE_vertebrates_non-redundant.meme	MA0793.1	POU6F2	ASCTMATTAW	2.23e-13	6.46e-11	1.17e-07	290	1054	1054	10000	1.44	62	5.88	181	1.81\
503	db/EUKARYOTE/jolma2013.meme	Nkx3-1_DBD		RCCACTTAA	1.68e-13	6.54e-11	1.18e-07	390	1054	1054	10000	1.2	79	7.5	272	2.72\
504	db/EUKARYOTE/jolma2013.meme	OLIG3_DBD		AMCATATGBY	2.91e-13	6.82e-11	1.23e-07	234	1054	1054	10000	1.33	54	5.12	142	1.42\
505	db/MOUSE/uniprobe_mouse.meme	UP00169_1	Lmx1b_3433.2	VDWWWTTAATTAATWHB	3.87e-13	6.85e-11	1.24e-07	177	1054	1054	10000	1.81	50	4.74	124	1.24\
506	db/MOUSE/uniprobe_mouse.meme	UP00105_1	Pou3f4_3773.1	DVWTAATTAATTAANTC	2.9e-13	6.9e-11	1.25e-07	238	1054	1054	10000	1.95	60	5.69	172	1.72\
507	db/MOUSE/uniprobe_mouse.meme	UP00086_1	Irf3_primary	NARAAHSGAAACYR	8.06e-14	7.77e-11	1.4e-07	964	1054	1054	10000	1.21	158	14.99	774	7.74\
508	db/MOUSE/uniprobe_mouse.meme	UP00154_1	Dlx3_1030.1	BMVVDATAATTACMSHH	3.72e-13	7.85e-11	1.42e-07	211	1054	1054	10000	1.36	55	5.22	148	1.48\
509	db/EUKARYOTE/jolma2013.meme	MAFK_DBD_1		DWWWDTGCTGAS	1.38e-13	8.02e-11	1.45e-07	583	1054	1054	10000	2.01	87	8.25	317	3.17\
510	db/JASPAR/JASPAR2018_CORE_vertebrates_non-redundant.meme	MA0027.2	EN1	SYAATTAV	1.58e-13	9.11e-11	1.65e-07	575	1054	1054	10000	1.1	110	10.44	459	4.59\
511	db/EUKARYOTE/jolma2013.meme	RHOXF1_DBD_1		GGATWAKCC	1.13e-13	9.92e-11	1.79e-07	880	1054	1054	10000	1.09	149	14.14	715	7.15\
512	db/JASPAR/JASPAR2018_CORE_vertebrates_non-redundant.meme	MA0047.2	Foxa2	TGTTTACWYWGB	3.64e-13	1.01e-10	1.82e-07	277	1054	1054	10000	1.17	67	6.36	210	2.10\
513	db/MOUSE/uniprobe_mouse.meme	UP00238_1	Nkx6-3_3446.1	GVNWATTAATTAVTBNK	3.64e-13	1.04e-10	1.89e-07	287	1054	1054	10000	1.66	67	6.36	210	2.10\
514	db/JASPAR/JASPAR2018_CORE_vertebrates_non-redundant.meme	MA1110.1	NR1H4	KCAATGACCYN	2.59e-13	1.05e-10	1.91e-07	407	1054	1054	10000	1.28	82	7.78	292	2.92\
515	db/EUKARYOTE/jolma2013.meme	HOXC10_DBD_3		GTCRTAAAAH	2.52e-13	1.08e-10	1.95e-07	428	1054	1054	10000	1.13	89	8.44	333	3.33\
516	db/MOUSE/uniprobe_mouse.meme	UP00124_1	Ipf1_3815.1	VNRSTAATTAGYHCAN	4.47e-13	1.17e-10	2.11e-07	261	1054	1054	10000	1.77	59	5.6	169	1.69\
517	db/JASPAR/JASPAR2018_CORE_vertebrates_non-redundant.meme	MA0827.1	OLIG3	AMCATATGBY	5.43e-13	1.22e-10	2.21e-07	225	1054	1054	10000	1.71	48	4.55	116	1.16\
518	db/JASPAR/JASPAR2018_CORE_vertebrates_non-redundant.meme	MA0884.1	DUXA	NTRAYYTAATCAD	5.71e-13	1.25e-10	2.26e-07	219	1054	1054	10000	1.31	57	5.41	160	1.60\
519	db/EUKARYOTE/jolma2013.meme	BARHL2_full_1		VHTAAAYGRT	1.53e-13	1.3e-10	2.35e-07	853	1054	1054	10000	1.17	142	13.47	670	6.70\
520	db/JASPAR/JASPAR2018_CORE_vertebrates_non-redundant.meme	MA0614.1	Foxj2	RTAAACAA	2.92e-13	1.31e-10	2.36e-07	448	1054	1054	10000	1.15	90	8.54	340	3.40\
521	db/EUKARYOTE/jolma2013.meme	Hoxd9_DBD_3		VTCGTAAAA	1.39e-13	1.47e-10	2.65e-07	1052	1054	1054	10000	4.29	82	7.78	288	2.88\
522	db/MOUSE/uniprobe_mouse.meme	UP00016_1	Sry_primary	NHNWATTATAATRWDN	8.59e-13	1.49e-10	2.69e-07	173	1054	1054	10000	2.1	45	4.27	104	1.04\
523	db/EUKARYOTE/jolma2013.meme	ISX_full		YYAATTAR	5.23e-13	1.53e-10	2.77e-07	293	1054	1054	10000	1.12	67	6.36	212	2.12\
524	db/JASPAR/JASPAR2018_CORE_vertebrates_non-redundant.meme	MA0661.1	MEOX1	VSTAATTAHC	3.55e-13	1.54e-10	2.78e-07	432	1054	1054	10000	1.4	78	7.4	271	2.71\
525	db/MOUSE/uniprobe_mouse.meme	UP00389_1	Nkx3-1_2923.2	DWHDAAGTACTTAAAWN	9.62e-13	1.59e-10	2.87e-07	165	1054	1054	10000	1.73	46	4.36	109	1.09\
526	db/EUKARYOTE/jolma2013.meme	HOXC12_DBD_1		GYAATAAAA	2.31e-13	1.62e-10	2.93e-07	703	1054	1054	10000	1.24	124	11.76	553	5.53\
527	db/JASPAR/JASPAR2018_CORE_vertebrates_non-redundant.meme	MA0654.1	ISX	YYAATTAR	6.03e-13	1.64e-10	2.96e-07	272	1054	1054	10000	1.09	65	6.17	202	2.02\
528	db/EUKARYOTE/jolma2013.meme	EN1_full_1		SYAATTAV	2.9e-13	1.69e-10	3.06e-07	584	1054	1054	10000	1.11	110	10.44	464	4.64\
529	db/MOUSE/uniprobe_mouse.meme	UP00232_1	Dobox4_3956.2	HWAWTAGATACCCYWTD	1.38e-12	1.72e-10	3.12e-07	125	1054	1054	10000	2.18	36	3.42	67	0.67\
530	db/MOUSE/uniprobe_mouse.meme	UP00045_1	Mafb_primary	WAAWKTGCTGACDWARN	8.77e-13	1.75e-10	3.16e-07	199	1054	1054	10000	1.57	53	5.03	142	1.42\
531	db/JASPAR/JASPAR2018_CORE_vertebrates_non-redundant.meme	MA0674.1	NKX6-1	NTMATTAA	3.34e-13	1.76e-10	3.19e-07	528	1054	1054	10000	1.66	88	8.35	329	3.29\
532	db/JASPAR/JASPAR2018_CORE_vertebrates_non-redundant.meme	MA0124.2	Nkx3-1	RCCACTTAA	4.67e-13	1.78e-10	3.22e-07	382	1054	1054	10000	1.18	77	7.31	267	2.67\
533	db/MOUSE/uniprobe_mouse.meme	UP00211_1	Pou3f3_3235.2	WANDTATGCATAATDDA	1.06e-12	1.85e-10	3.34e-07	175	1054	1054	10000	2.14	47	4.46	114	1.14\
534	db/MOUSE/uniprobe_mouse.meme	UP00240_1	Cdx1_2245.1	WDVGGTMATAAAAYKH	5.47e-13	1.89e-10	3.42e-07	346	1054	1054	10000	1.47	77	7.31	268	2.68\
535	db/JASPAR/JASPAR2018_CORE_vertebrates_non-redundant.meme	MA0904.1	Hoxb5	ANGKTAATTASCHMAT	8.8e-13	1.92e-10	3.47e-07	218	1054	1054	10000	1.45	56	5.31	157	1.57\
536	db/JASPAR/JASPAR2018_CORE_vertebrates_non-redundant.meme	MA0806.1	TBX4	AGGTGTGA	2.41e-13	2.02e-10	3.65e-07	840	1054	1054	10000	1.38	125	11.86	560	5.60\
537	db/EUKARYOTE/jolma2013.meme	En2_DBD		VSTAATTARB	5.53e-13	2.1e-10	3.8e-07	380	1054	1054	10000	1.07	82	7.78	297	2.97\
538	db/MOUSE/uniprobe_mouse.meme	UP00175_1	Lhx9_3492.1	CBYATTAATTAATHMCY	1.09e-12	2.17e-10	3.92e-07	198	1054	1054	10000	1.53	53	5.03	143	1.43\
539	db/MOUSE/uniprobe_mouse.meme	UP00115_1	Lhx2_0953.2	WMMACTAATTAGYKMNN	1.21e-12	2.28e-10	4.12e-07	188	1054	1054	10000	1.6	49	4.65	124	1.24\
540	db/MOUSE/uniprobe_mouse.meme	UP00107_1	Nkx2-4_3074.1	HAARCCACTTRAMWTT	1e-12	2.32e-10	4.2e-07	232	1054	1054	10000	1.37	59	5.6	173	1.73\
541	db/MOUSE/uniprobe_mouse.meme	UP00261_1	Lhx4_1719.2	DAWVCTAATTAGBTWTG	1.54e-12	2.36e-10	4.26e-07	153	1054	1054	10000	2.52	40	3.8	84	0.84\
542	db/EUKARYOTE/jolma2013.meme	FOXD3_DBD_1		DRHWAATATTKACW	9.31e-13	2.47e-10	4.46e-07	265	1054	1054	10000	1.31	64	6.07	199	1.99\
543	db/EUKARYOTE/jolma2013.meme	EMX2_DBD_1		VBTAATTARB	6.71e-13	2.7e-10	4.89e-07	403	1054	1054	10000	1.08	85	8.06	316	3.16\
544	db/EUKARYOTE/jolma2013.meme	Alx1_DBD_2		HTAATYHAATTAN	1.35e-12	2.7e-10	4.89e-07	201	1054	1054	10000	1.78	52	4.93	139	1.39\
545	db/JASPAR/JASPAR2018_CORE_vertebrates_non-redundant.meme	MA0635.1	BARHL2	VHTAAAYGRT	3.56e-13	3e-10	5.42e-07	841	1054	1054	10000	1.17	139	13.19	658	6.58\
546	db/JASPAR/JASPAR2018_CORE_vertebrates_non-redundant.meme	MA0442.2	SOX10	NDAACAAAGVN	4.43e-13	3.02e-10	5.47e-07	683	1054	1054	10000	1.11	124	11.76	559	5.59\
547	db/MOUSE/uniprobe_mouse.meme	UP00161_1	Hmbox1_2674.1	NHRAWCTAGTTAAYDWS	2.19e-12	3.13e-10	5.67e-07	143	1054	1054	10000	1.58	42	3.98	94	0.94\
548	db/EUKARYOTE/jolma2013.meme	Meis2_DBD_1		HTGACAG	3.8e-13	3.42e-10	6.18e-07	900	1054	1054	10000	1.63	137	13	645	6.45\
549	db/JASPAR/JASPAR2018_CORE_vertebrates_non-redundant.meme	MA0890.1	GBX2	RSYAATTARN	9.37e-13	3.48e-10	6.29e-07	371	1054	1054	10000	1.1	79	7.5	283	2.83\
550	db/JASPAR/JASPAR2018_CORE_vertebrates_non-redundant.meme	MA0033.2	FOXL1	RTAAACA	7.64e-13	3.55e-10	6.42e-07	465	1054	1054	10000	1.8	91	8.63	353	3.53\
551	db/EUKARYOTE/jolma2013.meme	FOXO4_DBD_3		TTTCCCCACACG	6.29e-13	3.72e-10	6.72e-07	591	1054	1054	10000	1.18	111	10.53	477	4.77\
552	db/EUKARYOTE/jolma2013.meme	HMBOX1_DBD		MYTAGTTAMS	1.11e-12	3.8e-10	6.87e-07	343	1054	1054	10000	1.23	72	6.83	244	2.44\
553	db/JASPAR/JASPAR2018_CORE_vertebrates_non-redundant.meme	MA0479.1	FOXH1	BNSAATCCACA	3.49e-12	3.91e-10	7.08e-07	112	1054	1054	10000	1.25	37	3.51	74	0.74\
554	db/JASPAR/JASPAR2018_CORE_vertebrates_non-redundant.meme	MA0698.1	ZBTB18	NATCCAGATGTKB	2.34e-12	4.03e-10	7.28e-07	172	1054	1054	10000	1.28	48	4.55	122	1.22\
555	db/JASPAR/JASPAR2018_CORE_vertebrates_non-redundant.meme	MA0816.1	Ascl2	ARCAGCTGCY	3.87e-13	4.14e-10	7.49e-07	1071	1054	1054	10000	1.44	158	14.99	791	7.91\
556	db/EUKARYOTE/jolma2013.meme	FOXL1_full_1		RTAAACA	8.75e-13	4.16e-10	7.53e-07	476	1054	1054	10000	1.8	91	8.63	354	3.54\
557	db/JASPAR/JASPAR2018_CORE_vertebrates_non-redundant.meme	MA0642.1	EN2	VBYAATTAVS	5.97e-13	4.38e-10	7.92e-07	733	1054	1054	10000	1.06	130	12.33	602	6.02\
558	db/JASPAR/JASPAR2018_CORE_vertebrates_non-redundant.meme	MA1120.1	SOX13	DVACAATGGNN	7.75e-13	4.41e-10	7.98e-07	569	1054	1054	10000	1.34	97	9.2	390	3.90\
559	db/JASPAR/JASPAR2018_CORE_vertebrates_non-redundant.meme	MA0785.1	POU2F1	AWTATGCWAATK	1.38e-12	4.5e-10	8.13e-07	326	1054	1054	10000	1.23	73	6.93	251	2.51\
560	db/JASPAR/JASPAR2018_CORE_vertebrates_non-redundant.meme	MA0895.1	HMBOX1	MYTAGTTAMS	1.45e-12	4.81e-10	8.69e-07	332	1054	1054	10000	1.21	71	6.74	240	2.40\
561	db/EUKARYOTE/jolma2013.meme	EN2_full		VBYAATTAVS	7.34e-13	5.41e-10	9.77e-07	737	1054	1054	10000	1.07	130	12.33	604	6.04\
562	db/EUKARYOTE/jolma2013.meme	PAX7_DBD		TAATYRATTA	3.35e-12	5.47e-10	9.89e-07	163	1054	1054	10000	1.19	46	4.36	114	1.14\
563	db/EUKARYOTE/jolma2013.meme	MAFK_DBD_2		DWWNTGCTGASTCAGCANWWH	2.01e-12	5.5e-10	9.94e-07	273	1054	1054	10000	2.45	56	5.31	161	1.61\
564	db/MOUSE/uniprobe_mouse.meme	UP00230_1	Dlx5_3419.2	BSRGYAATTRVYKNBN	2.47e-12	5.57e-10	1.01e-06	226	1054	1054	10000	1.2	56	5.31	162	1.62\
565	db/MOUSE/uniprobe_mouse.meme	UP00052_1	Osr2_primary	NNVWACRGTAGCHHWR	3.65e-12	5.59e-10	1.01e-06	153	1054	1054	10000	1.75	40	3.8	87	0.87\
566	db/EUKARYOTE/jolma2013.meme	Mafb_DBD_1		AWWNTGCTGACD	1.07e-12	5.89e-10	1.07e-06	550	1054	1054	10000	1.15	105	9.96	443	4.43\
567	db/JASPAR/JASPAR2018_CORE_vertebrates_non-redundant.meme	MA0494.1	Nr1h3::Rxra	TGACCTNNAGTRACCYYDN	3.21e-12	6.17e-10	1.12e-06	192	1054	1054	10000	1.53	51	4.84	138	1.38\
568	db/MOUSE/uniprobe_mouse.meme	UP00039_1	Foxj3_primary	NDAADGTAAACAAANNM	1.7e-12	6.28e-10	1.14e-06	370	1054	1054	10000	1.78	74	7.02	258	2.58\
569	db/MOUSE/uniprobe_mouse.meme	UP00090_1	Elf3_primary	DAHVMGGAARTWA	6.68e-13	6.36e-10	1.15e-06	952	1054	1054	10000	1.15	157	14.9	790	7.90\
570	db/JASPAR/JASPAR2018_CORE_vertebrates_non-redundant.meme	MA0681.1	Phox2b	TAATYYAATTA	3.21e-12	6.46e-10	1.17e-06	201	1054	1054	10000	1.25	53	5.03	148	1.48\
571	db/MOUSE/uniprobe_mouse.meme	UP00119_1	Nkx2-9_3082.1	TTTDAAGTACTTRAADY	3.98e-12	6.53e-10	1.18e-06	164	1054	1054	10000	1.86	45	4.27	110	1.10\
572	db/MOUSE/uniprobe_mouse.meme	UP00137_1	Hoxb3_1720.2	WRAVCTAATTAGYDVRW	2.33e-12	6.62e-10	1.2e-06	284	1054	1054	10000	1.4	66	6.26	215	2.15\
573	db/EUKARYOTE/jolma2013.meme	ID4_DBD		NRCACCTGBH	6.88e-13	7.96e-10	1.44e-06	1158	1054	1054	10000	1.1	180	17.08	956	9.56\
574	db/EUKARYOTE/jolma2013.meme	TFCP2_full_2		ACCGGTTYAAACYGGT	4.71e-12	8.2e-10	1.48e-06	174	1054	1054	10000	1.45	48	4.55	125	1.25\
575	db/MOUSE/uniprobe_mouse.meme	UP00164_2	Hoxa7_3750.1	BBMKTAATTAMKRGHM	3.02e-12	8.67e-10	1.57e-06	287	1054	1054	10000	1.44	65	6.17	211	2.11\
576	db/MOUSE/uniprobe_mouse.meme	UP00018_2	Irf4_secondary	NNNAYTCTCGGWHNS	1.13e-12	8.73e-10	1.58e-06	775	1054	1054	10000	1.14	131	12.43	615	6.15\
577	db/EUKARYOTE/jolma2013.meme	Ascl2_DBD		ARCAGCTGCY	8.48e-13	9.34e-10	1.69e-06	1102	1054	1054	10000	1.46	160	15.18	814	8.14\
578	db/JASPAR/JASPAR2018_CORE_vertebrates_non-redundant.meme	MA0886.1	EMX2	VBTAATTARB	2.49e-12	9.79e-10	1.77e-06	393	1054	1054	10000	1.29	76	7.21	272	2.72\
579	db/MOUSE/uniprobe_mouse.meme	UP00049_1	Sp100_primary	RWTWHNCGGAAAWT	2.74e-12	1.06e-09	1.92e-06	389	1054	1054	10000	1.24	81	7.69	302	3.02\
580	db/EUKARYOTE/jolma2013.meme	Pou2f2_DBD_1		YWTGAATATKCAWA	1.27e-11	1.07e-09	1.93e-06	84	1054	1054	10000	8.77	21	1.99	20	0.20\
581	db/MOUSE/uniprobe_mouse.meme	UP00106_1	Vax2_3500.1	NDNCRCTAATTAABVC	4.25e-12	1.19e-09	2.16e-06	281	1054	1054	10000	1.4	63	5.98	202	2.02\
582	db/JASPAR/JASPAR2018_CORE_vertebrates_non-redundant.meme	MA0078.1	Sox17	NHYATTGTS	2.22e-12	1.23e-09	2.23e-06	556	1054	1054	10000	1.34	91	8.63	361	3.61\
583	db/MOUSE/uniprobe_mouse.meme	UP00036_2	Myf6_secondary	VNNRACAGVCGCRCC	5.32e-13	1.31e-09	2.36e-06	2455	1054	1054	10000	1.16	303	28.75	1909	19.09\
584	db/MOUSE/uniprobe_mouse.meme	UP00127_1	Gsh2_3990.2	ANGBTAATTAGCNNAK	5.49e-12	1.44e-09	2.61e-06	263	1054	1054	10000	1.3	62	5.88	198	1.98\
585	db/EUKARYOTE/jolma2013.meme	Hoxd13_DBD_2		NCTCRTAAAAH	2.86e-12	1.47e-09	2.65e-06	512	1054	1054	10000	1.11	99	9.39	413	4.13\
586	db/JASPAR/JASPAR2018_CORE_vertebrates_non-redundant.meme	MA0787.1	POU3F2	WTATGCWAATKA	6.92e-12	1.51e-09	2.73e-06	218	1054	1054	10000	1.3	55	5.22	162	1.62\
587	db/JASPAR/JASPAR2018_CORE_vertebrates_non-redundant.meme	MA0824.1	ID4	NRCACCTGBH	1.35e-12	1.54e-09	2.78e-06	1141	1054	1054	10000	2.06	130	12.33	610	6.10\
588	db/EUKARYOTE/jolma2013.meme	POU3F2_DBD_2		WTATGCWAATKA	6.92e-12	1.6e-09	2.89e-06	231	1054	1054	10000	1.41	55	5.22	162	1.62\
589	db/MOUSE/uniprobe_mouse.meme	UP00073_1	Foxa2_primary	HWWAWGTAAAYAAANNN	5.59e-12	1.72e-09	3.1e-06	307	1054	1054	10000	1.49	69	6.55	237	2.37\
590	db/MOUSE/uniprobe_mouse.meme	UP00027_1	Osr1_primary	NNNWACRGTAGCWMHR	1.02e-11	1.85e-09	3.35e-06	181	1054	1054	10000	3.4	32	3.04	57	0.57\
591	db/MOUSE/uniprobe_mouse.meme	UP00146_2	Pou6f1_3733.1	VHHVATAATGAGSTKKM	2e-11	2.04e-09	3.7e-06	102	1054	1054	10000	1.63	33	3.13	63	0.63\
592	db/EUKARYOTE/jolma2013.meme	FOXC2_DBD_2		RTAAAYAAACA	4.82e-12	2.36e-09	4.26e-06	489	1054	1054	10000	1.26	95	9.01	392	3.92\
593	db/MOUSE/uniprobe_mouse.meme	UP00193_1	Rhox11_1765.2	ANKNCGCTGTWAWDVRW	6.39e-12	2.6e-09	4.7e-06	407	1054	1054	10000	1.35	81	7.69	308	3.08\
594	db/MOUSE/uniprobe_mouse.meme	UP00146_1	Pou6f1_1731.2	VHNSWTAATGAGSTKDN	2.07e-11	2.75e-09	4.97e-06	133	1054	1054	10000	1.72	37	3.51	80	0.80\
595	db/MOUSE/uniprobe_mouse.meme	UP00098_2	Rfx3_secondary	VCTBNBNCTTGGWTACVVCVRNB	1.09e-11	2.85e-09	5.16e-06	261	1054	1054	10000	1.53	60	5.69	191	1.91\
596	db/JASPAR/JASPAR2018_CORE_vertebrates_non-redundant.meme	MA0672.1	NKX2-3	VCCACTTRAV	6.39e-12	2.9e-09	5.24e-06	454	1054	1054	10000	1.44	80	7.59	302	3.02\
597	db/EUKARYOTE/jolma2013.meme	NKX2-3_full		VCCACTTRAV	6.36e-12	2.94e-09	5.31e-06	462	1054	1054	10000	1.49	79	7.5	296	2.96\
598	db/EUKARYOTE/jolma2013.meme	FOXJ2_DBD_3		GTAAACAWAAACA	1.26e-11	3.01e-09	5.45e-06	239	1054	1054	10000	1.46	58	5.5	181	1.81\
599	db/MOUSE/uniprobe_mouse.meme	UP00149_1	Phox2b_3948.1	VVNAATTAATTAABDNG	2.08e-11	3.14e-09	5.67e-06	151	1054	1054	10000	1.86	41	3.89	98	0.98\
600	db/MOUSE/uniprobe_mouse.meme	UP00193_2	Rhox11_2205.1	ANKNCGCTGTWAWDVRW	7.32e-12	3.14e-09	5.68e-06	429	1054	1054	10000	1.35	82	7.78	315	3.15\
601	db/MOUSE/uniprobe_mouse.meme	UP00200_1	Nkx6-1_2825.1	GVWAATTAATTAMYBBG	1.43e-11	3.25e-09	5.88e-06	228	1054	1054	10000	1.59	56	5.31	171	1.71\
602	db/MOUSE/uniprobe_mouse.meme	UP00204_1	Gbx1_2883.2	NDBVACTAATTAGTGBW	2.02e-11	3.36e-09	6.07e-06	166	1054	1054	10000	1.51	44	4.17	112	1.12\
603	db/JASPAR/JASPAR2018_CORE_vertebrates_non-redundant.meme	MA1119.1	SIX2	NNCTGAAACCTGATMY	1.68e-11	4.16e-09	7.52e-06	247	1054	1054	10000	1.38	59	5.6	188	1.88\
604	db/MOUSE/uniprobe_mouse.meme	UP00030_1	Sox11_primary	HNDARAACAAAGRANNH	8.52e-12	4.57e-09	8.26e-06	536	1054	1054	10000	1.33	101	9.58	435	4.35\
605	db/EUKARYOTE/jolma2013.meme	HESX1_DBD_1		GHTAATTRRH	1.82e-11	4.79e-09	8.66e-06	263	1054	1054	10000	1.47	55	5.22	167	1.67\
606	db/JASPAR/JASPAR2018_CORE_vertebrates_non-redundant.meme	MA0852.2	FOXK1	NRDGTAAACAAGNN	8.52e-12	4.95e-09	8.95e-06	581	1054	1054	10000	1.19	107	10.15	474	4.74\
607	db/JASPAR/JASPAR2018_CORE_vertebrates_non-redundant.meme	MA0894.1	HESX1	GHTAATTRRH	2.33e-11	5.74e-09	1.04e-05	246	1054	1054	10000	1.14	57	5.41	179	1.79\
608	db/EUKARYOTE/jolma2013.meme	FOXO1_DBD_3		TTTCCCCACACG	1.34e-11	6.19e-09	1.12e-05	460	1054	1054	10000	1.34	86	8.16	344	3.44\
609	db/MOUSE/uniprobe_mouse.meme	UP00062_1	Sox4_primary	HNNWRAACAAAGRRNHW	1.14e-11	6.21e-09	1.12e-05	546	1054	1054	10000	1.33	102	9.68	444	4.44\
610	db/MOUSE/uniprobe_mouse.meme	UP00113_1	Hoxc4_3491.1	CRMRTTAATTAABNAHN	3.09e-11	6.45e-09	1.17e-05	209	1054	1054	10000	1.56	52	4.93	154	1.54\
611	db/MOUSE/uniprobe_mouse.meme	UP00264_1	Hoxa1_3425.1	CTRAGCTAATTAMYKY	4.23e-11	7.23e-09	1.31e-05	171	1054	1054	10000	1.35	46	4.36	125	1.25\
612	db/JASPAR/JASPAR2018_CORE_vertebrates_non-redundant.meme	MA0087.1	Sox5	ATTGTTD	2.51e-11	7.34e-09	1.33e-05	293	1054	1054	10000	1.49	64	6.07	218	2.18\
613	db/EUKARYOTE/jolma2013.meme	BARHL2_full_3		TAAWYGNYSHTAAWYG	4.21e-11	7.71e-09	1.39e-05	183	1054	1054	10000	1.48	48	4.55	135	1.35\
614	db/EUKARYOTE/jolma2013.meme	Hoxa11_DBD_1		RGTCGTAAAANT	2.21e-11	7.75e-09	1.4e-05	351	1054	1054	10000	1.15	74	7.02	275	2.75\
615	db/JASPAR/JASPAR2018_CORE_vertebrates_non-redundant.meme	MA0485.1	Hoxc9	RGCCATAAATCAY	3.35e-11	8.17e-09	1.48e-05	244	1054	1054	10000	1.27	57	5.41	181	1.81\
616	db/EUKARYOTE/jolma2013.meme	TFAP4_full		AWCAGCTGWT	2.78e-11	8.26e-09	1.49e-05	297	1054	1054	10000	1.13	66	6.26	230	2.30\
617	db/EUKARYOTE/jolma2013.meme	SNAI2_DBD		DRCAGGTGB	7e-12	8.61e-09	1.56e-05	1231	1054	1054	10000	1.16	179	16.98	978	9.78\
618	db/JASPAR/JASPAR2018_CORE_vertebrates_non-redundant.meme	MA0100.3	MYB	NNCAACTGHH	3.33e-11	8.77e-09	1.58e-05	263	1054	1054	10000	1.82	45	4.27	119	1.19\
619	db/JASPAR/JASPAR2018_CORE_vertebrates_non-redundant.meme	MA0117.2	Mafb	AWWNTGCTGACD	1.68e-11	8.85e-09	1.6e-05	527	1054	1054	10000	1.14	99	9.39	428	4.28\
620	db/MOUSE/uniprobe_mouse.meme	UP00202_1	Dlx1_1741.2	NTGMRDTAATTAAY	3.85e-11	9.35e-09	1.69e-05	243	1054	1054	10000	1.51	55	5.22	171	1.71\
621	db/JASPAR/JASPAR2018_CORE_vertebrates_non-redundant.meme	MA0851.1	Foxj3	NDAADGTAAACAAANNM	3.35e-11	9.57e-09	1.73e-05	286	1054	1054	10000	2.34	57	5.41	181	1.81\
622	db/MOUSE/uniprobe_mouse.meme	UP00191_1	Pou2f2_3748.1	BHDTATGCAAATKARV	5.08e-11	1.02e-08	1.84e-05	200	1054	1054	10000	1.67	49	4.65	141	1.41\
623	db/JASPAR/JASPAR2018_CORE_vertebrates_non-redundant.meme	MA1126.1	FOS::JUN(var.2)	DRTGACGTCATHNDTN	2.33e-11	1.12e-08	2.02e-05	479	1054	1054	10000	1.28	92	8.73	386	3.86\
624	db/JASPAR/JASPAR2018_CORE_vertebrates_non-redundant.meme	MA0629.1	Rhox11	ANKNCGCTGTWAWDVRW	2.94e-11	1.14e-08	2.06e-05	387	1054	1054	10000	1.28	78	7.4	301	3.01\
625	db/MOUSE/uniprobe_mouse.meme	UP00145_1	Barhl2_3868.1	AAMAACCAATTAABHH	8.16e-11	1.15e-08	2.08e-05	141	1054	1054	10000	2.18	37	3.51	85	0.85\
626	db/JASPAR/JASPAR2018_CORE_vertebrates_non-redundant.meme	MA0905.1	HOXC10	GTCRTAAAAH	2.96e-11	1.16e-08	2.1e-05	393	1054	1054	10000	1.3	75	7.12	283	2.83\
627	db/MOUSE/uniprobe_mouse.meme	UP00391_1	Hoxa3_2783.2	TBGMRBTAATTARY	4.76e-11	1.17e-08	2.12e-05	246	1054	1054	10000	1.79	51	4.84	151	1.51\
628	db/MOUSE/uniprobe_mouse.meme	UP00188_1	Lmx1a_2238.2	CGWWTTAATTAAWWWHY	4.62e-11	1.25e-08	2.26e-05	271	1054	1054	10000	3.07	55	5.22	172	1.72\
629	db/MOUSE/uniprobe_mouse.meme	UP00167_1	En1_3123.2	RNNAACTAATTARKDC	7.83e-11	1.32e-08	2.38e-05	168	1054	1054	10000	2.22	39	3.7	94	0.94\
630	db/MOUSE/uniprobe_mouse.meme	UP00156_1	Msx2_3449.1	NMRGACYAATTAGYKHT	9.04e-11	1.34e-08	2.42e-05	148	1054	1054	10000	1.45	41	3.89	104	1.04\
631	db/JASPAR/JASPAR2018_CORE_vertebrates_non-redundant.meme	MA0164.1	Nr2e3	CAAGCTT	1.06e-10	1.35e-08	2.44e-05	127	1054	1054	10000	1.73	37	3.51	86	0.86\
632	db/JASPAR/JASPAR2018_CORE_vertebrates_non-redundant.meme	MA1118.1	SIX1	GWAACCTGAKM	4.99e-11	1.54e-08	2.78e-05	308	1054	1054	10000	1.2	65	6.17	228	2.28\
633	db/EUKARYOTE/jolma2013.meme	GRHL1_DBD_2		AAACCGGTTY	6.37e-11	1.54e-08	2.79e-05	242	1054	1054	10000	1.5	48	4.55	137	1.37\
634	db/JASPAR/JASPAR2018_CORE_vertebrates_non-redundant.meme	MA0258.2	ESR2	AGGTCASVNTGMCCY	3.59e-11	1.6e-08	2.9e-05	446	1054	1054	10000	1.2	87	8.25	358	3.58\
635	db/JASPAR/JASPAR2018_CORE_vertebrates_non-redundant.meme	MA1116.1	RBPJ	BVTGGGAANN	2.92e-11	1.64e-08	2.97e-05	562	1054	1054	10000	1.07	103	9.77	459	4.59\
636	db/MOUSE/uniprobe_mouse.meme	UP00231_1	Nkx2-2_2823.1	HWARCCACTTGARADTD	1.08e-10	1.68e-08	3.03e-05	155	1054	1054	10000	1.76	40	3.8	100	1.00\
637	db/EUKARYOTE/jolma2013.meme	MSX2_DBD_2		CCAATTAV	3.42e-11	1.71e-08	3.08e-05	498	1054	1054	10000	1.07	94	8.92	402	4.02\
638	db/EUKARYOTE/jolma2013.meme	TFAP4_DBD		AWCAGCTGAT	5.37e-11	1.78e-08	3.21e-05	331	1054	1054	10000	1.23	67	6.36	240	2.40\
639	db/EUKARYOTE/jolma2013.meme	MSX1_DBD_1		SCAATTAAAWWSCAATTA	1.71e-10	1.8e-08	3.25e-05	105	1054	1054	10000	2.33	33	3.13	70	0.70\
640	db/JASPAR/JASPAR2018_CORE_vertebrates_non-redundant.meme	MA0708.1	MSX2	CCAATTAV	4.42e-11	2.11e-08	3.82e-05	478	1054	1054	10000	1.07	91	8.63	385	3.85\
641	db/MOUSE/uniprobe_mouse.meme	UP00192_1	Six1_0935.2	RATRGGGTATCAYNWNT	1.82e-10	2.12e-08	3.84e-05	117	1054	1054	10000	1.52	35	3.32	79	0.79\
642	db/JASPAR/JASPAR2018_CORE_vertebrates_non-redundant.meme	MA0633.1	Twist2	NCCATATGTK	1.17e-10	2.25e-08	4.06e-05	192	1054	1054	10000	1.3	48	4.55	140	1.40\
643	db/EUKARYOTE/jolma2013.meme	Foxg1_DBD_2		CCGGACACAATC	1.23e-10	2.28e-08	4.12e-05	186	1054	1054	10000	1.34	46	4.36	130	1.30\
644	db/JASPAR/JASPAR2018_CORE_vertebrates_non-redundant.meme	MA0036.3	GATA2	NBCTTATCTNH	6.05e-11	2.31e-08	4.17e-05	381	1054	1054	10000	1.59	66	6.26	235	2.35\
645	db/JASPAR/JASPAR2018_CORE_vertebrates_non-redundant.meme	MA0874.1	Arx	VTBCRYTAATTARTKSW	2.28e-10	2.49e-08	4.5e-05	109	1054	1054	10000	1.69	33	3.13	71	0.71\
646	db/JASPAR/JASPAR2018_CORE_vertebrates_non-redundant.meme	MA1101.1	BACH2	NMTGACTCAGCANH	9.41e-11	2.49e-08	4.51e-05	265	1054	1054	10000	1.35	59	5.6	198	1.98\
647	db/JASPAR/JASPAR2018_CORE_vertebrates_non-redundant.meme	MA0161.2	NFIC	NNCTTGGCANN	4.58e-11	2.6e-08	4.71e-05	569	1054	1054	10000	1.13	101	9.58	450	4.50\
648	db/EUKARYOTE/jolma2013.meme	Barhl1_DBD_3		TAAWYGBYSHTAAWYG	1.37e-10	2.75e-08	4.97e-05	200	1054	1054	10000	3.21	40	3.8	101	1.01\
649	db/MOUSE/uniprobe_mouse.meme	UP00221_1	Phox2a_3947.1	NNNHAYTAATTAGYVV	1.52e-10	2.89e-08	5.23e-05	190	1054	1054	10000	1.72	43	4.08	116	1.16\
650	db/JASPAR/JASPAR2018_CORE_vertebrates_non-redundant.meme	MA0618.1	LBX1	TTAATTAG	8.77e-11	3.23e-08	5.83e-05	368	1054	1054	10000	1.48	69	6.55	255	2.55\
651	db/MOUSE/uniprobe_mouse.meme	UP00178_1	Og2x_3719.1	CGNVYYAATTRRKHWNS	1.03e-10	3.24e-08	5.86e-05	315	1054	1054	10000	2.33	51	4.84	155	1.55\
652	db/JASPAR/JASPAR2018_CORE_vertebrates_non-redundant.meme	MA0495.2	MAFF	DWWTTGCTGAGTCAGCAAWWW	3.03e-10	3.25e-08	5.87e-05	107	1054	1054	10000	2.88	33	3.13	72	0.72\
653	db/MOUSE/uniprobe_mouse.meme	UP00155_1	Hmx2_3424.3	ASAAGCAATTAAHVVRT	1.88e-10	3.47e-08	6.27e-05	184	1054	1054	10000	1.79	45	4.27	127	1.27\
654	db/MOUSE/uniprobe_mouse.meme	UP00141_1	Vsx1_1728.1	CSARTTAATTAAYNAHT	2.33e-10	3.64e-08	6.58e-05	156	1054	1054	10000	1.66	42	3.98	113	1.13\
655	db/JASPAR/JASPAR2018_CORE_vertebrates_non-redundant.meme	MA0745.1	SNAI2	DRCAGGTGB	3.02e-11	3.7e-08	6.69e-05	1224	1054	1054	10000	1.1	180	17.08	1005	10.05\
656	db/EUKARYOTE/jolma2013.meme	HOXC13_DBD_1		CYAATAAAAH	6.69e-11	3.96e-08	7.16e-05	592	1054	1054	10000	1.17	105	9.96	480	4.80\
657	db/EUKARYOTE/jolma2013.meme	PDX1_DBD_1		SYAATTARBRNTAATTAV	2.77e-10	4.02e-08	7.27e-05	145	1054	1054	10000	1.88	40	3.8	104	1.04\
658	db/EUKARYOTE/jolma2013.meme	OLIG2_DBD		AMCATATGKT	2.65e-10	4.03e-08	7.28e-05	152	1054	1054	10000	1.28	39	3.7	99	0.99\
659	db/EUKARYOTE/jolma2013.meme	POU4F1_DBD		ATGMATAATTAATG	1.59e-10	4.15e-08	7.51e-05	261	1054	1054	10000	1.65	57	5.41	190	1.90\
660	db/EUKARYOTE/jolma2013.meme	MEIS3_DBD_1		DTGACAGS	6.05e-11	4.16e-08	7.53e-05	688	1054	1054	10000	1.07	117	11.1	560	5.60\
661	db/MOUSE/uniprobe_mouse.meme	UP00388_2	Six6_2267.5	DWWRGGGTATCAWNWHT	4.11e-10	4.69e-08	8.48e-05	114	1054	1054	10000	2.67	27	2.56	48	0.48\
662	db/EUKARYOTE/jolma2013.meme	LHX2_DBD_1		VCTAATTARB	1.33e-10	4.98e-08	9.01e-05	374	1054	1054	10000	1.14	75	7.12	294	2.94\
663	db/JASPAR/JASPAR2018_CORE_vertebrates_non-redundant.meme	MA0790.1	POU4F1	ATGMATAATTAATG	2.22e-10	5.52e-08	9.99e-05	249	1054	1054	10000	1.47	57	5.41	192	1.92\
664	db/EUKARYOTE/jolma2013.meme	BHLHA15_DBD		ACCATATGGT	1.01e-09	5.74e-08	0.000104	57	1054	1054	10000	1.91	20	1.9	25	0.25\
665	db/JASPAR/JASPAR2018_CORE_vertebrates_non-redundant.meme	MA0775.1	MEIS3	DTGACAGS	8.74e-11	5.95e-08	0.000108	681	1054	1054	10000	1.28	101	9.58	456	4.56\
666	db/JASPAR/JASPAR2018_CORE_vertebrates_non-redundant.meme	MA0897.1	Hmx2	ASAAGCAATTAAHVVRT	3.6e-10	6.06e-08	0.000109	168	1054	1054	10000	1.7	43	4.08	120	1.20\
667	db/JASPAR/JASPAR2018_CORE_vertebrates_non-redundant.meme	MA0065.2	Pparg::Rxra	STRGGGCARAGGKCA	6.66e-11	6.07e-08	0.00011	912	1054	1054	10000	1.22	146	13.85	765	7.65\
668	db/JASPAR/JASPAR2018_CORE_vertebrates_non-redundant.meme	MA1117.1	RELB	RDATTCCCCNN	5.82e-11	6.19e-08	0.000112	1064	1054	1054	10000	1.89	107	10.15	492	4.92\
669	db/EUKARYOTE/jolma2013.meme	FOXJ2_DBD_1		GTAAACARTAAACA	6.03e-10	6.88e-08	0.000124	114	1054	1054	10000	1.97	34	3.23	79	0.79\
670	db/EUKARYOTE/jolma2013.meme	MAFK_full_2		DTGCTGASTCAGCRN	1.94e-10	7.39e-08	0.000134	380	1054	1054	10000	1.28	76	7.21	303	3.03\
671	db/EUKARYOTE/jolma2013.meme	OTX1_DBD_2		HTAATCCS	1.67e-10	7.43e-08	0.000134	444	1054	1054	10000	1.26	77	7.31	308	3.08\
672	db/MOUSE/uniprobe_mouse.meme	UP00133_1	Cdx2_4272.1	DVVGGYMATAAAAYKH	2.62e-10	7.71e-08	0.000139	294	1054	1054	10000	1.65	60	5.69	210	2.10\
673	db/EUKARYOTE/jolma2013.meme	POU4F3_DBD		RTGMATWATTAATGAR	3.46e-10	7.74e-08	0.00014	224	1054	1054	10000	1.73	52	4.93	167	1.67\
674	db/EUKARYOTE/jolma2013.meme	Meis2_DBD_2		TGACAGSTGTCA	2.34e-10	7.94e-08	0.000144	339	1054	1054	10000	1.31	67	6.36	250	2.50\
675	db/MOUSE/uniprobe_mouse.meme	UP00130_1	Lhx3_3431.1	VNAATTAATTAAWWHHB	6.71e-10	8.52e-08	0.000154	127	1054	1054	10000	2.08	35	3.32	84	0.84\
676	db/EUKARYOTE/jolma2013.meme	FOXC1_DBD_1		AARTAAAYAAACA	2.29e-10	8.69e-08	0.000157	379	1054	1054	10000	1.63	74	7.02	292	2.92\
677	db/MOUSE/uniprobe_mouse.meme	UP00104_1	Hmx1_3423.1	VSVAGCAATTAAWGVDB	3.94e-10	9.03e-08	0.000163	229	1054	1054	10000	2.01	47	4.46	141	1.41\
678	db/JASPAR/JASPAR2018_CORE_vertebrates_non-redundant.meme	MA0711.1	OTX1	HTAATCCS	2.16e-10	9.41e-08	0.00017	435	1054	1054	10000	1.2	77	7.31	310	3.10\
679	db/MOUSE/uniprobe_mouse.meme	UP00262_1	Lhx1_2240.2	VGDATTAATTAAWWAHB	5.47e-10	9.47e-08	0.000171	173	1054	1054	10000	1.9	43	4.08	122	1.22\
680	db/EUKARYOTE/jolma2013.meme	MEOX2_DBD_2		KTAATTACSSTAATTAV	1.13e-09	1.04e-07	0.000189	92	1054	1054	10000	2.62	27	2.56	51	0.51\
681	db/MOUSE/uniprobe_mouse.meme	UP00074_1	Isgf3g_primary	NDRAAWCGAAACTDA	3.12e-10	1.1e-07	0.000199	353	1054	1054	10000	1.51	70	6.64	270	2.70\
682	db/MOUSE/uniprobe_mouse.meme	UP00200_2	Nkx6-1_2825.2	VVTWATTAATTABBYC	5.31e-10	1.19e-07	0.000215	224	1054	1054	10000	1.67	51	4.84	164	1.64\
683	db/EUKARYOTE/jolma2013.meme	NEUROG2_full		RACATATGTC	1.37e-09	1.24e-07	0.000224	90	1054	1054	10000	2.63	21	1.99	29	0.29\
684	db/MOUSE/uniprobe_mouse.meme	UP00017_1	Nkx3-1_primary	HWDANCCACTTAAVNAN	7.35e-10	1.36e-07	0.000246	185	1054	1054	10000	1.36	46	4.36	139	1.39\
685	db/EUKARYOTE/jolma2013.meme	NR2F1_full		GRGGTCAA	2.33e-10	1.39e-07	0.000252	596	1054	1054	10000	1.38	92	8.73	406	4.06\
686	db/JASPAR/JASPAR2018_CORE_vertebrates_non-redundant.meme	MA0669.1	NEUROG2	RACATATGTC	1.62e-09	1.41e-07	0.000255	87	1054	1054	10000	2.55	20	1.9	26	0.26\
687	db/JASPAR/JASPAR2018_CORE_vertebrates_non-redundant.meme	MA0784.1	POU1F1	AWTATGCWAATKAG	8.41e-10	1.61e-07	0.000292	192	1054	1054	10000	2.48	42	3.98	119	1.19\
688	db/EUKARYOTE/jolma2013.meme	HOXB13_DBD_1		CCAATAAAAH	3.14e-10	1.67e-07	0.000302	532	1054	1054	10000	1.15	96	9.11	435	4.35\
689	db/EUKARYOTE/jolma2013.meme	POU1F1_DBD_2		AWTATGCWAATKAG	8.41e-10	1.71e-07	0.00031	204	1054	1054	10000	2.65	42	3.98	119	1.19\
690	db/MOUSE/uniprobe_mouse.meme	UP00114_1	Homez_1063.2	AWWWMATCGTTTTYADN	6.55e-10	1.86e-07	0.000336	284	1054	1054	10000	3.63	44	4.17	128	1.28\
691	db/JASPAR/JASPAR2018_CORE_vertebrates_non-redundant.meme	MA0069.1	Pax6	TTCACGCWTSANTK	8.49e-10	1.96e-07	0.000355	231	1054	1054	10000	2.41	41	3.89	114	1.14\
692	db/MOUSE/uniprobe_mouse.meme	UP00123_1	Hlxb9_3422.1	BBASTAATTAGTGNHV	1.24e-09	1.99e-07	0.00036	161	1054	1054	10000	1.88	37	3.51	96	0.96\
693	db/JASPAR/JASPAR2018_CORE_vertebrates_non-redundant.meme	MA0700.1	LHX2	VCTAATTARB	5.8e-10	2.13e-07	0.000385	367	1054	1054	10000	1.11	73	6.93	293	2.93\
694	db/JASPAR/JASPAR2018_CORE_vertebrates_non-redundant.meme	MA0791.1	POU4F3	RTGMATWATTAATGAR	1.13e-09	2.43e-07	0.000439	214	1054	1054	10000	1.93	48	4.55	152	1.52\
695	db/MOUSE/uniprobe_mouse.meme	UP00173_1	Hoxc13_3127.1	HHWBCTCRTAAAAWYD	1.21e-09	2.45e-07	0.000443	202	1054	1054	10000	1.54	47	4.46	147	1.47\
696	db/MOUSE/uniprobe_mouse.meme	UP00095_2	Zfp691_secondary	NANKWGACTCCTYNNMV	6.21e-10	2.53e-07	0.000457	407	1054	1054	10000	1.68	65	6.17	245	2.45\
697	db/MOUSE/uniprobe_mouse.meme	UP00111_1	Dmbx1_2277.1	WDRWHMGGATTADKNNW	1.37e-09	2.67e-07	0.000482	195	1054	1054	10000	1.46	45	4.27	137	1.37\
698	db/MOUSE/uniprobe_mouse.meme	UP00095_1	Zfp691_primary	YDNACAGTGCTCMYWDW	1.23e-09	2.91e-07	0.000527	237	1054	1054	10000	2.28	43	4.08	126	1.26\
699	db/JASPAR/JASPAR2018_CORE_vertebrates_non-redundant.meme	MA0484.1	HNF4G	NRRGDNCAAAGKYCA	9.43e-10	3.05e-07	0.000551	323	1054	1054	10000	1.28	66	6.26	254	2.54\
700	db/EUKARYOTE/jolma2013.meme	HOXD13_DBD_1		CYMATAAAAH	5.88e-10	3.08e-07	0.000556	523	1054	1054	10000	2.04	77	7.31	318	3.18\
701	db/MOUSE/uniprobe_mouse.meme	UP00079_2	Esrra_secondary	VKNNAGGGGTCAHDNBH	1.08e-09	3.47e-07	0.000627	321	1054	1054	10000	1.17	66	6.26	255	2.55\
702	db/MOUSE/uniprobe_mouse.meme	UP00006_2	Zic3_secondary	NNDCACAGCAKGMNN	3.58e-10	3.58e-07	0.000647	999	1054	1054	10000	1.22	149	14.14	808	8.08\
703	db/MOUSE/uniprobe_mouse.meme	UP00048_2	Rara_secondary	MKMGYSGGGTCAMKBN	5.26e-10	3.58e-07	0.000647	680	1054	1054	10000	1.24	108	10.25	521	5.21\
704	db/MOUSE/uniprobe_mouse.meme	UP00212_1	Lhx5_2279.1	VNAATTAATTAAAWHHY	2.44e-09	3.64e-07	0.000657	149	1054	1054	10000	2.23	37	3.51	99	0.99\
705	db/EUKARYOTE/jolma2013.meme	EMX1_DBD_2		YAATTARYTAATKA	2.28e-09	3.7e-07	0.000669	162	1054	1054	10000	4	32	3.04	75	0.75\
706	db/EUKARYOTE/jolma2013.meme	RHOXF1_full_1		GGMTWATCC	4.89e-10	3.86e-07	0.000698	789	1054	1054	10000	1.07	128	12.14	660	6.60\
707	db/MOUSE/uniprobe_mouse.meme	UP00100_1	Gata6_primary	WHNVDWGATAAGADTHV	1.7e-09	4.02e-07	0.000726	237	1054	1054	10000	1.4	53	5.03	182	1.82\
708	db/EUKARYOTE/jolma2013.meme	FOXI1_full_1		GTAAACA	8.8e-10	4.11e-07	0.000743	467	1054	1054	10000	1.1	84	7.97	366	3.66\
709	db/EUKARYOTE/jolma2013.meme	CEBPE_DBD		VTTRCGCAAY	1.43e-09	4.12e-07	0.000744	288	1054	1054	10000	1.46	56	5.31	198	1.98\
710	db/EUKARYOTE/jolma2013.meme	Hoxd13_DBD_1		SYAATAAAAH	7.1e-10	4.22e-07	0.000762	594	1054	1054	10000	1.13	103	9.77	490	4.90\
711	db/MOUSE/uniprobe_mouse.meme	UP00042_1	Gm397_primary	NNDATGTGCACATAMDH	2.99e-09	4.63e-07	0.000838	155	1054	1054	10000	1.41	40	3.8	115	1.15\
712	db/JASPAR/JASPAR2018_CORE_vertebrates_non-redundant.meme	MA0594.1	Hoxa9	SCCATMAATCA	2.07e-09	4.71e-07	0.000851	227	1054	1054	10000	1.26	51	4.84	172	1.72\
713	db/MOUSE/uniprobe_mouse.meme	UP00243_1	Isx_3445.1	HNNVCYAATTRGBBGW	3.62e-09	4.71e-07	0.000851	130	1054	1054	10000	1.35	35	3.32	91	0.91\
714	db/MOUSE/uniprobe_mouse.meme	UP00092_2	Myb_secondary	NKACCAACTGCCRNNN	1.56e-09	4.98e-07	0.0009	320	1054	1054	10000	2.65	46	4.36	143	1.43\
715	db/JASPAR/JASPAR2018_CORE_vertebrates_non-redundant.meme	MA0111.1	Spz1	AGGGTWWCAGC	5.93e-10	5.1e-07	0.000923	861	1054	1054	10000	1.69	110	10.44	536	5.36\
716	db/EUKARYOTE/jolma2013.meme	Hoxc10_DBD_1		GTCRTAAAAW	1.58e-09	5.42e-07	0.00098	344	1054	1054	10000	1.18	68	6.45	270	2.70\
717	db/JASPAR/JASPAR2018_CORE_vertebrates_non-redundant.meme	MA0505.1	Nr5a2	RAGTTCAAGGYCAGS	3.66e-09	5.71e-07	0.00103	156	1054	1054	10000	1.3	40	3.8	116	1.16\
718	db/JASPAR/JASPAR2018_CORE_vertebrates_non-redundant.meme	MA0483.1	Gfi1b	AAATCWCWGCH	1.88e-09	5.79e-07	0.00105	308	1054	1054	10000	1.22	63	5.98	241	2.41\
719	db/MOUSE/uniprobe_mouse.meme	UP00209_1	Cart1_0997.1	CGMRYTAATTARTNMNY	3.62e-09	5.9e-07	0.00107	163	1054	1054	10000	2.75	35	3.32	91	0.91\
720	db/JASPAR/JASPAR2018_CORE_vertebrates_non-redundant.meme	MA0901.1	HOXB13	CCAATAAAAH	1.22e-09	6.12e-07	0.00111	501	1054	1054	10000	1.62	82	7.78	356	3.56\
721	db/JASPAR/JASPAR2018_CORE_vertebrates_non-redundant.meme	MA0909.1	HOXD13	CYMATAAAAH	1.48e-09	7.04e-07	0.00127	475	1054	1054	10000	5.66	57	5.41	204	2.04\
722	db/MOUSE/uniprobe_mouse.meme	UP00209_2	Cart1_1275.1	BVMNTTAATTAAYYNNN	4.59e-09	7.67e-07	0.00139	167	1054	1054	10000	1.65	39	3.7	112	1.12\
723	db/JASPAR/JASPAR2018_CORE_vertebrates_non-redundant.meme	MA0837.1	CEBPE	VTTRCGCAAY	2.79e-09	7.88e-07	0.00142	282	1054	1054	10000	1.16	59	5.6	220	2.20\
724	db/EUKARYOTE/jolma2013.meme	MYF6_full		AACARCTGTT	4.18e-09	8.54e-07	0.00154	204	1054	1054	10000	1.23	47	4.46	154	1.54\
725	db/MOUSE/uniprobe_mouse.meme	UP00029_1	Tbp_primary	NYHWTWTATAWAWHTN	2e-09	8.59e-07	0.00155	430	1054	1054	10000	3	69	6.55	278	2.78\
726	db/MOUSE/uniprobe_mouse.meme	UP00187_1	Alx4_1744.1	CGCRYTAATTARYHNNB	6.65e-09	1.03e-06	0.00186	155	1054	1054	10000	3.18	33	3.13	84	0.84\
727	db/JASPAR/JASPAR2018_CORE_vertebrates_non-redundant.meme	MA1104.1	GATA6	NDNAGATAAGADD	2.99e-09	1.12e-06	0.00202	374	1054	1054	10000	1.4	68	6.45	275	2.75\
728	db/JASPAR/JASPAR2018_CORE_vertebrates_non-redundant.meme	MA0896.1	Hmx1	VSVAGCAATTAAWGVDB	5.79e-09	1.16e-06	0.0021	200	1054	1054	10000	3.67	36	3.42	98	0.98\
729	db/EUKARYOTE/jolma2013.meme	FOXC2_DBD_1		DGTMAATATTKACW	4.98e-09	1.18e-06	0.00213	237	1054	1054	10000	2.74	42	3.98	128	1.28\
730	db/MOUSE/uniprobe_mouse.meme	UP00157_1	Hmx3_3490.2	ASAAGCAATTAAWRRAT	6.25e-09	1.31e-06	0.00236	209	1054	1054	10000	6.77	32	3.04	79	0.79\
731	db/JASPAR/JASPAR2018_CORE_vertebrates_non-redundant.meme	MA0041.1	Foxd3	GWWTGTTTDTTT	3.85e-09	1.33e-06	0.0024	345	1054	1054	10000	1.21	68	6.45	277	2.77\
732	db/EUKARYOTE/jolma2013.meme	Mafb_DBD_2		WNTGCTGASTCAGCANW	3.94e-09	1.33e-06	0.00241	338	1054	1054	10000	1.43	67	6.36	271	2.71\
733	db/MOUSE/uniprobe_mouse.meme	UP00199_1	Six4_2860.1	AKRHATGACACCNHBNV	7.05e-09	1.38e-06	0.0025	196	1054	1054	10000	2.24	38	3.61	109	1.09\
734	db/JASPAR/JASPAR2018_CORE_vertebrates_non-redundant.meme	MA0854.1	Alx1	CGMRYTAATTARTNMNY	9.98e-09	1.39e-06	0.00251	139	1054	1054	10000	4.1	29	2.75	67	0.67\
735	db/JASPAR/JASPAR2018_CORE_vertebrates_non-redundant.meme	MA0621.1	mix-a	NDTTAATTAGN	1.06e-08	1.4e-06	0.00253	132	1054	1054	10000	2.4	33	3.13	86	0.86\
736	db/JASPAR/JASPAR2018_CORE_vertebrates_non-redundant.meme	MA0497.1	MEF2C	DDDCYAAAAATAGMW	4.91e-09	1.4e-06	0.00253	285	1054	1054	10000	1.44	59	5.6	224	2.24\
737	db/MOUSE/uniprobe_mouse.meme	UP00135_1	Hoxc12_3480.1	YHRGGTCGTAAAWHBDY	1.09e-08	1.42e-06	0.00256	130	1054	1054	10000	1.5	34	3.23	91	0.91\
738	db/JASPAR/JASPAR2018_CORE_vertebrates_non-redundant.meme	MA0042.2	FOXI1	GTAAACA	3.85e-09	1.5e-06	0.00271	389	1054	1054	10000	1.37	68	6.45	277	2.77\
739	db/EUKARYOTE/jolma2013.meme	Lhx8_DBD_1		YTAATYAVSVCTAATYAV	1.08e-08	1.59e-06	0.00288	147	1054	1054	10000	1.75	37	3.51	106	1.06\
740	db/JASPAR/JASPAR2018_CORE_vertebrates_non-redundant.meme	MA0826.1	OLIG1	AMCATATGKT	3.42e-08	1.61e-06	0.00291	47	1054	1054	10000	1.4	18	1.71	26	0.26\
741	db/EUKARYOTE/jolma2013.meme	GBX1_DBD		VCYAATTASY	6.41e-09	1.74e-06	0.00314	271	1054	1054	10000	1.08	57	5.41	214	2.14\
742	db/MOUSE/uniprobe_mouse.meme	UP00251_1	Esx1_3124.2	NWNNRYTAATTARTDSW	1.35e-08	1.89e-06	0.00343	140	1054	1054	10000	1.52	36	3.42	102	1.02\
743	db/JASPAR/JASPAR2018_CORE_vertebrates_non-redundant.meme	MA0102.3	CEBPA	ATTGCAYAAYH	1.18e-08	1.96e-06	0.00355	167	1054	1054	10000	1.26	40	3.8	122	1.22\
744	db/MOUSE/uniprobe_mouse.meme	UP00257_1	Shox2_2641.2	SDMNYTAATTARKYVNB	1.07e-08	2e-06	0.00362	187	1054	1054	10000	1.36	44	4.17	143	1.43\
745	db/MOUSE/uniprobe_mouse.meme	UP00162_1	Evx1_3952.2	WVNRCTAATTAGYGVWV	1.3e-08	2.28e-06	0.00412	176	1054	1054	10000	4.65	29	2.75	68	0.68\
746	db/JASPAR/JASPAR2018_CORE_vertebrates_non-redundant.meme	MA0691.1	TFAP4	AWCAGCTGWT	8.49e-09	2.32e-06	0.00419	273	1054	1054	10000	1.13	57	5.41	216	2.16\
747	db/EUKARYOTE/jolma2013.meme	PROP1_DBD		TAATYWAATTA	1.62e-08	2.38e-06	0.00431	147	1054	1054	10000	1.39	37	3.51	108	1.08\
748	db/JASPAR/JASPAR2018_CORE_vertebrates_non-redundant.meme	MA0650.1	HOXA13	CYAATAAAAM	4.96e-09	2.61e-06	0.00471	525	1054	1054	10000	11	47	4.46	155	1.55\
749	db/JASPAR/JASPAR2018_CORE_vertebrates_non-redundant.meme	MA0667.1	MYF6	AACARCTGTT	1.38e-08	2.69e-06	0.00487	195	1054	1054	10000	1.14	45	4.27	150	1.50\
750	db/JASPAR/JASPAR2018_CORE_vertebrates_non-redundant.meme	MA0911.1	Hoxa11	RGTCGTAAAANT	9.03e-09	3.04e-06	0.0055	337	1054	1054	10000	1.24	64	6.07	259	2.59\
751	db/MOUSE/uniprobe_mouse.meme	UP00076_2	Rfxdc2_secondary	BBRCDTRGAKACSVNWH	7.98e-09	3.28e-06	0.00593	411	1054	1054	10000	1.2	76	7.21	334	3.34\
752	db/MOUSE/uniprobe_mouse.meme	UP00256_1	Lhx6_2272.1	SWNCRYTAATTARKDBW	1.9e-08	3.34e-06	0.00604	176	1054	1054	10000	1.73	38	3.61	114	1.14\
753	db/EUKARYOTE/jolma2013.meme	HOXA13_full_1		CYAATAAAAM	6.78e-09	3.73e-06	0.00674	550	1054	1054	10000	13.6	43	4.08	135	1.35\
754	db/MOUSE/uniprobe_mouse.meme	UP00009_2	Nr2f2_secondary	CKMKCSGGGTCAVBNH	8.08e-09	3.74e-06	0.00676	463	1054	1054	10000	1.12	83	7.87	380	3.80\
755	db/EUKARYOTE/jolma2013.meme	ZNF75A_DBD		GCTTTTCCCACA	1.47e-08	3.87e-06	0.007	264	1054	1054	10000	1.29	55	5.22	208	2.08\
756	db/MOUSE/uniprobe_mouse.meme	UP00108_1	Alx3_3418.2	WNWAYTAATTARYTVWN	3.53e-08	4.03e-06	0.00728	114	1054	1054	10000	2.44	29	2.75	72	0.72\
757	db/MOUSE/uniprobe_mouse.meme	UP00152_1	Arx_1738.2	VTBCRYTAATTARTKSW	3.2e-08	4.04e-06	0.0073	126	1054	1054	10000	1.56	33	3.13	91	0.91\
758	db/JASPAR/JASPAR2018_CORE_vertebrates_non-redundant.meme	MA0898.1	Hmx3	ASAAGCAATTAAWRRAT	2.11e-08	4.08e-06	0.00738	193	1054	1054	10000	1.81	44	4.17	147	1.47\
759	db/EUKARYOTE/jolma2013.meme	HOXA13_DBD_2		BCTCGTAAAAH	1.41e-08	4.51e-06	0.00815	320	1054	1054	10000	1.22	61	5.79	244	2.44\
760	db/MOUSE/uniprobe_mouse.meme	UP00118_1	Pou4f3_2791.1	HVTTATTAATKADKYC	2.92e-08	4.78e-06	0.00865	164	1054	1054	10000	1.92	37	3.51	111	1.11\
761	db/EUKARYOTE/jolma2013.meme	NEUROD2_full		RMCATATGBY	1.57e-08	5.4e-06	0.00976	343	1054	1054	10000	1.08	66	6.26	276	2.76\
762	db/MOUSE/uniprobe_mouse.meme	UP00047_2	Zbtb7b_secondary	NNNRVGACCACCWKTRN	2.34e-08	6.09e-06	0.011	260	1054	1054	10000	1.54	49	4.65	176	1.76\
763	db/JASPAR/JASPAR2018_CORE_vertebrates_non-redundant.meme	MA1148.1	PPARA::RXRA	AWNTRGGTYAAAGGTCAN	1.93e-08	6.17e-06	0.0112	319	1054	1054	10000	2.3	48	4.55	169	1.69\
764	db/JASPAR/JASPAR2018_CORE_vertebrates_non-redundant.meme	MA0135.1	Lhx3	WAATTAATTAWYY	6.31e-08	6.5e-06	0.0117	103	1054	1054	10000	2.25	27	2.56	65	0.65\
765	db/EUKARYOTE/jolma2013.meme	OLIG1_DBD		AMCATATGKT	1.15e-07	6.79e-06	0.0123	59	1054	1054	10000	1.65	18	1.71	29	0.29\
766	db/JASPAR/JASPAR2018_CORE_vertebrates_non-redundant.meme	MA0499.1	Myod1	NSCAGCTGYYNYB	8.6e-09	6.79e-06	0.0123	790	1054	1054	10000	1.58	116	11.01	609	6.09\
767	db/JASPAR/JASPAR2018_CORE_vertebrates_non-redundant.meme	MA1141.1	FOS::JUND	NKATGAGTCATNN	3.85e-08	8.04e-06	0.0145	209	1054	1054	10000	1.17	46	4.36	162	1.62\
768	db/EUKARYOTE/jolma2013.meme	HOMEZ_DBD		AAAACGATTAWA	3.15e-08	9.68e-06	0.0175	307	1054	1054	10000	1.36	59	5.6	238	2.38\
769	db/JASPAR/JASPAR2018_CORE_vertebrates_non-redundant.meme	MA0705.1	Lhx8	CTAATTAV	1.9e-08	9.72e-06	0.0176	512	1054	1054	10000	8.12	38	3.61	114	1.14\
770	db/MOUSE/uniprobe_mouse.meme	UP00024_1	Glis2_primary	YWHNGACCCCCCABRD	1.8e-08	9.78e-06	0.0177	542	1054	1054	10000	1.18	92	8.73	449	4.49\
771	db/MOUSE/uniprobe_mouse.meme	UP00222_1	Tcf2_0913.2	DBYNGTTAACTAGBHBT	6.89e-08	9.85e-06	0.0178	143	1054	1054	10000	1.41	35	3.32	105	1.05\
772	db/MOUSE/uniprobe_mouse.meme	UP00060_1	Max_primary	DGASCACGTGBTNNKK	2.52e-08	1e-05	0.0182	399	1054	1054	10000	1.15	73	6.93	325	3.25\
773	db/JASPAR/JASPAR2018_CORE_vertebrates_non-redundant.meme	MA1140.1	JUNB(var.2)	RTGACGTCAY	1.73e-08	1.07e-05	0.0194	622	1054	1054	10000	1.09	102	9.68	518	5.18\
774	db/EUKARYOTE/jolma2013.meme	ESRRA_DBD_6		CAAGGTCAHNTSAAGGTCA	1.75e-07	1.12e-05	0.0203	64	1054	1054	10000	2.54	20	1.9	38	0.38\
775	db/EUKARYOTE/jolma2013.meme	Lhx8_DBD_2		CTAATTAV	2.3e-08	1.19e-05	0.0214	516	1054	1054	10000	8.02	38	3.61	115	1.15\
776	db/MOUSE/uniprobe_mouse.meme	UP00072_2	IRC900814_secondary	AYKRAAAKTCGTRAAA	7.43e-08	1.21e-05	0.0219	163	1054	1054	10000	1.56	37	3.51	116	1.16\
777	db/MOUSE/uniprobe_mouse.meme	UP00266_1	Prrx1_3442.1	NKAACTAATTARYTRST	1.16e-07	1.22e-05	0.022	105	1054	1054	10000	4.38	22	2.09	45	0.45\
778	db/MOUSE/uniprobe_mouse.meme	UP00026_1	Zscan4_primary	DHNATGTGCACAYAHDN	9.02e-08	1.29e-05	0.0233	143	1054	1054	10000	1.72	33	3.13	96	0.96\
779	db/EUKARYOTE/jolma2013.meme	CEBPB_DBD		RTTRCGCAAY	6.55e-08	1.38e-05	0.0249	210	1054	1054	10000	1.26	44	4.17	154	1.54\
780	db/JASPAR/JASPAR2018_CORE_vertebrates_non-redundant.meme	MA0808.1	TEAD3	RCATTCCW	4.81e-08	1.41e-05	0.0255	293	1054	1054	10000	1.09	57	5.41	229	2.29\
781	db/EUKARYOTE/jolma2013.meme	TEAD3_DBD_2		RCATTCCW	4.81e-08	1.42e-05	0.0257	295	1054	1054	10000	1.11	57	5.41	229	2.29\
782	db/MOUSE/uniprobe_mouse.meme	UP00061_1	Foxl1_primary	DWAATRTAAACAAWVVB	6.55e-08	1.51e-05	0.0272	230	1054	1054	10000	2.38	44	4.17	154	1.54\
783	db/JASPAR/JASPAR2018_CORE_vertebrates_non-redundant.meme	MA0476.1	FOS	DVTGASTCATB	1.42e-07	1.53e-05	0.0277	108	1054	1054	10000	1.22	29	2.75	78	0.78\
784	db/EUKARYOTE/jolma2013.meme	FOXO6_DBD_2		GTAAACA	4.38e-08	1.55e-05	0.0279	353	1054	1054	10000	1.08	64	6.07	272	2.72\
785	db/MOUSE/uniprobe_mouse.meme	UP00008_2	Six6_secondary	NDBSKATATATMCVNHT	7.08e-08	1.58e-05	0.0285	223	1054	1054	10000	1.4	46	4.36	166	1.66\
786	db/MOUSE/uniprobe_mouse.meme	UP00253_1	Rax_3443.1	WSCAYTAATTARYBSVN	1.1e-07	1.63e-05	0.0295	149	1054	1054	10000	2.78	28	2.66	72	0.72\
787	db/JASPAR/JASPAR2018_CORE_vertebrates_non-redundant.meme	MA0647.1	GRHL1	AAAACCGGTTTD	1.67e-07	1.65e-05	0.0298	99	1054	1054	10000	1.28	27	2.56	69	0.69\
788	db/JASPAR/JASPAR2018_CORE_vertebrates_non-redundant.meme	MA0466.2	CEBPB	RTTRCGCAAY	8.54e-08	1.68e-05	0.0304	197	1054	1054	10000	1.21	43	4.08	150	1.50\
789	db/EUKARYOTE/jolma2013.meme	GRHL1_full		AAAACCGGTTTD	1.42e-07	1.7e-05	0.0307	120	1054	1054	10000	1.28	31	2.94	88	0.88\
790	db/MOUSE/uniprobe_mouse.meme	UP00132_1	Evx2_2645.3	NMCMGCTAATTAGCKKW	1.88e-07	1.8e-05	0.0326	96	1054	1054	10000	2.22	23	2.18	51	0.51\
791	db/MOUSE/uniprobe_mouse.meme	UP00388_1	Six6_2267.4	DATRGGGTATCAHNWNT	3.07e-07	2.06e-05	0.0372	67	1054	1054	10000	1.8	21	1.99	44	0.44\
792	db/JASPAR/JASPAR2018_CORE_vertebrates_non-redundant.meme	MA1111.1	NR2F2	NAAAGGTCANR	5.28e-08	2.07e-05	0.0374	392	1054	1054	10000	1.28	65	6.17	280	2.80\
793	db/JASPAR/JASPAR2018_CORE_vertebrates_non-redundant.meme	MA0031.1	FOXD1	GTAAACAW	5.7e-08	2.1e-05	0.0379	368	1054	1054	10000	1.09	68	6.45	300	3.00\
794	db/MOUSE/uniprobe_mouse.meme	UP00229_1	Otx1_2325.1	DGWRGGGATTAATWNNN	9.73e-08	2.15e-05	0.0389	221	1054	1054	10000	1.42	47	4.46	174	1.74\
795	db/EUKARYOTE/jolma2013.meme	FOXC1_DBD_2		DGTMAATATTKACW	1.76e-07	2.15e-05	0.0389	122	1054	1054	10000	1.91	29	2.75	79	0.79\
796	db/JASPAR/JASPAR2018_CORE_vertebrates_non-redundant.meme	MA0056.1	MZF1	BGGGGA	4.16e-09	2.16e-05	0.0391	5206	1054	1054	10000	4.58	166	15.75	970	9.70\
797	db/JASPAR/JASPAR2018_CORE_vertebrates_non-redundant.meme	MA0668.1	NEUROD2	RMCATATGBY	6.47e-08	2.17e-05	0.0392	335	1054	1054	10000	1.09	63	5.98	269	2.69\
798	db/MOUSE/uniprobe_mouse.meme	UP00025_1	Foxk1_primary	NRAATGTAAACAAAVNB	8.71e-08	2.19e-05	0.0395	251	1054	1054	10000	1.69	51	4.84	197	1.97\
799	db/MOUSE/uniprobe_mouse.meme	UP00179_1	Pou2f3_3986.2	THKTATGCAAATKMDM	1.37e-07	2.23e-05	0.0403	163	1054	1054	10000	1.74	36	3.42	114	1.14\
800	db/MOUSE/uniprobe_mouse.meme	UP00220_1	Nkx1-1_3856.3	WGMVCYAATTRGYGSGN	7.29e-08	2.3e-05	0.0417	316	1054	1054	10000	2.66	43	4.08	149	1.49\
801	db/EUKARYOTE/jolma2013.meme	MAFG_full		WWWNTGCTGASTCAGCAHWWW	2.47e-07	2.34e-05	0.0423	95	1054	1054	10000	3.68	23	2.18	52	0.52\
802	db/JASPAR/JASPAR2018_CORE_vertebrates_non-redundant.meme	MA0755.1	CUX2	TRATCGATAW	1.5e-07	2.59e-05	0.0468	172	1054	1054	10000	1.15	39	3.7	131	1.31\
803	db/JASPAR/JASPAR2018_CORE_vertebrates_non-redundant.meme	MA0048.2	NHLH1	CGCAGCTGCK	3.15e-08	2.7e-05	0.0488	857	1054	1054	10000	1.43	121	11.48	662	6.62\
804	db/EUKARYOTE/jolma2013.meme	CPEB1_full		AATAAAAA	4.28e-08	2.77e-05	0.05	647	1054	1054	10000	1.1	104	9.87	543	5.43\
805	db/EUKARYOTE/jolma2013.meme	FOXB1_DBD_2		WATGTAAATATTGACAYW	6.35e-07	2.86e-05	0.0517	45	1054	1054	10000	3.69	16	1.52	26	0.26\
806	db/EUKARYOTE/jolma2013.meme	GLI2_DBD_1		GACCACCCACRDHG	4.04e-08	2.89e-05	0.0522	714	1054	1054	10000	1.35	101	9.58	521	5.21\
807	db/EUKARYOTE/jolma2013.meme	MEIS2_DBD_2		TTGACAGS	4.23e-08	2.9e-05	0.0524	685	1054	1054	10000	1.12	105	9.96	550	5.50\
808	db/JASPAR/JASPAR2018_CORE_vertebrates_non-redundant.meme	MA1144.1	FOSL2::JUND	KATGACTCAT	1.58e-07	3.12e-05	0.0564	197	1054	1054	10000	1.11	43	4.08	154	1.54\
809	db/JASPAR/JASPAR2018_CORE_vertebrates_non-redundant.meme	MA0659.1	MAFG	WWWNTGCTGASTCAGCAHWWW	3.67e-07	3.23e-05	0.0584	88	1054	1054	10000	3.38	22	2.09	49	0.49\
810	db/JASPAR/JASPAR2018_CORE_vertebrates_non-redundant.meme	MA1138.1	FOSL2::JUNB	KRTGASTCAT	2.1e-07	3.27e-05	0.0591	156	1054	1054	10000	1.26	35	3.32	111	1.11\
811	db/EUKARYOTE/jolma2013.meme	CUX2_DBD_2		TRATCGATAW	1.95e-07	3.6e-05	0.0651	185	1054	1054	10000	1.57	36	3.42	116	1.16\
812	db/EUKARYOTE/jolma2013.meme	LHX2_DBD_2		YAATTAHVCTAATTR	4.04e-07	3.83e-05	0.0693	95	1054	1054	10000	1.74	26	2.47	68	0.68\
813	db/MOUSE/uniprobe_mouse.meme	UP00246_1	Hoxa11_2218.1	HAARGTCGTAAAAHNK	2.86e-07	3.92e-05	0.0709	137	1054	1054	10000	1.44	33	3.13	102	1.02\
814	db/MOUSE/uniprobe_mouse.meme	UP00198_1	Cphx_3484.1	NTGATBVMATCAAH	3.02e-07	3.93e-05	0.0711	130	1054	1054	10000	1.31	32	3.04	97	0.97\
815	db/JASPAR/JASPAR2018_CORE_vertebrates_non-redundant.meme	MA0715.1	PROP1	TAATYWAATTA	3.16e-07	3.98e-05	0.072	126	1054	1054	10000	1.4	31	2.94	92	0.92\
816	db/MOUSE/uniprobe_mouse.meme	UP00172_1	Prop1_3949.1	VGVRTTAATTAAKWNNC	3.22e-07	4.57e-05	0.0826	142	1054	1054	10000	1.59	34	3.23	108	1.08\
817	db/JASPAR/JASPAR2018_CORE_vertebrates_non-redundant.meme	MA0889.1	GBX1	VCYAATTASY	1.93e-07	4.89e-05	0.0885	254	1054	1054	10000	1.08	51	4.84	203	2.03\
818	db/JASPAR/JASPAR2018_CORE_vertebrates_non-redundant.meme	MA0463.1	Bcl6	DTTCCTRGAAAGCH	1.89e-07	4.96e-05	0.0897	262	1054	1054	10000	1.28	52	4.93	209	2.09\
819	db/JASPAR/JASPAR2018_CORE_vertebrates_non-redundant.meme	MA0480.1	Foxo1	TSYTGTTTACH	1.53e-07	5.08e-05	0.0919	332	1054	1054	10000	1.44	59	5.6	251	2.51\
820	db/EUKARYOTE/jolma2013.meme	OLIG2_full		AMCATATGKT	5.12e-07	5.52e-05	0.0999	108	1054	1054	10000	1.13	28	2.66	79	0.79\
821	db/MOUSE/uniprobe_mouse.meme	UP00235_1	Hoxc11_3718.2	HAADGTCGTAAAANDD	4.13e-07	5.66e-05	0.102	137	1054	1054	10000	1.46	33	3.13	104	1.04\
822	db/MOUSE/uniprobe_mouse.meme	UP00165_1	Titf1_1722.2	YVAGCCACTTGAMHTT	4.13e-07	5.74e-05	0.104	139	1054	1054	10000	1.44	33	3.13	104	1.04\
823	db/EUKARYOTE/jolma2013.meme	SOX21_DBD_3		TCAATGKTATTGA	2.59e-06	5.95e-05	0.108	23	1054	1054	10000	1.5	11	1.04	12	0.12\
824	db/EUKARYOTE/jolma2013.meme	POU4F2_DBD		RTGMATAATTAATKAG	4.4e-07	6.03e-05	0.109	137	1054	1054	10000	1.91	32	3.04	99	0.99\
825	db/EUKARYOTE/jolma2013.meme	Nr2e1_DBD_2		AAGTCAADAAGTCA	8.14e-07	6.19e-05	0.112	76	1054	1054	10000	1.57	22	2.09	52	0.52\
826	db/JASPAR/JASPAR2018_CORE_vertebrates_non-redundant.meme	MA0849.1	FOXO6	GTAAACA	1.97e-07	6.26e-05	0.113	318	1054	1054	10000	3.13	49	4.65	191	1.91\
827	db/JASPAR/JASPAR2018_CORE_vertebrates_non-redundant.meme	MA0678.1	OLIG2	AMCATATGKT	6.28e-07	6.34e-05	0.115	101	1054	1054	10000	2.11	22	2.09	51	0.51\
828	db/JASPAR/JASPAR2018_CORE_vertebrates_non-redundant.meme	MA0520.1	Stat6	BDBTTCCWSAGAAVY	4.86e-07	6.8e-05	0.123	140	1054	1054	10000	1.99	30	2.85	89	0.89\
829	db/JASPAR/JASPAR2018_CORE_vertebrates_non-redundant.meme	MA0774.1	MEIS2	TTGACAGS	1.06e-07	7.02e-05	0.127	663	1054	1054	10000	1.13	102	9.68	540	5.40\
830	db/MOUSE/uniprobe_mouse.meme	UP00008_1	Six6_primary	DWWRGGGTATCAHDWHT	6.28e-07	7.03e-05	0.127	112	1054	1054	10000	2.24	22	2.09	51	0.51\
831	db/EUKARYOTE/jolma2013.meme	BARX1_DBD_1		CVATTAAAWANCVATTA	4.56e-07	7.17e-05	0.13	157	1054	1054	10000	1.91	36	3.42	121	1.21\
832	db/EUKARYOTE/jolma2013.meme	CUX1_DBD_3		TRATCRATAH	4.59e-07	7.89e-05	0.143	172	1054	1054	10000	3.34	24	2.28	59	0.59\
833	db/JASPAR/JASPAR2018_CORE_vertebrates_non-redundant.meme	MA0853.1	Alx4	CGCRYTAATTARYHNNY	5.9e-07	8.25e-05	0.149	140	1054	1054	10000	2.32	30	2.85	90	0.90\
834	db/EUKARYOTE/jolma2013.meme	TBX20_full_1		WAGGTGTGAAR	2.88e-07	8.29e-05	0.15	288	1054	1054	10000	2.48	39	3.7	135	1.35\
835	db/MOUSE/uniprobe_mouse.meme	UP00007_2	Egr1_secondary	NKNBGAGTGGGAYWNN	6.8e-08	8.44e-05	0.153	1241	1054	1054	10000	1.2	166	15.75	1015	10.15\
836	db/EUKARYOTE/jolma2013.meme	MEOX2_DBD_3		STMATCATCATTAW	1.87e-06	8.99e-05	0.163	48	1054	1054	10000	2.1	16	1.52	29	0.29\
837	db/JASPAR/JASPAR2018_CORE_vertebrates_non-redundant.meme	MA0018.3	CREB1	NVTGACGTCABN	1.77e-07	9.12e-05	0.165	515	1054	1054	10000	1.13	85	8.06	426	4.26\
838	db/JASPAR/JASPAR2018_CORE_vertebrates_non-redundant.meme	MA0754.1	CUX1	TRATCRATAH	6.33e-07	0.000101	0.182	159	1054	1054	10000	1.13	36	3.42	123	1.23\
839	db/JASPAR/JASPAR2018_CORE_vertebrates_non-redundant.meme	MA0513.1	SMAD2::SMAD3::SMAD4	CTGTCTGDCACCT	2.52e-07	0.000101	0.183	401	1054	1054	10000	271	8	0.76	2	0.02\
840	db/MOUSE/uniprobe_mouse.meme	UP00177_1	Hoxd12_3481.1	HWNVGTCGTAAAATHND	9.41e-07	0.000104	0.187	110	1054	1054	10000	1.48	28	2.66	82	0.82\
841	db/EUKARYOTE/jolma2013.meme	HOXC11_full_1		RGTCGTAAAAN	4.3e-07	0.000106	0.192	247	1054	1054	10000	1.15	49	4.65	197	1.97\
842	db/EUKARYOTE/jolma2013.meme	LHX6_full_1		RCTAATTARY	4.1e-07	0.000113	0.204	275	1054	1054	10000	14.5	21	1.99	45	0.45\
843	db/JASPAR/JASPAR2018_CORE_vertebrates_non-redundant.meme	MA1134.1	FOS::JUNB	KATGASTCATHN	7.44e-07	0.000119	0.215	160	1054	1054	10000	1.15	36	3.42	124	1.24\
844	db/JASPAR/JASPAR2018_CORE_vertebrates_non-redundant.meme	MA0817.1	BHLHE23	AAACATATGBTN	3.88e-06	0.00012	0.218	31	1054	1054	10000	3.26	9	0.85	7	0.07\
845	db/MOUSE/uniprobe_mouse.meme	UP00047_1	Zbtb7b_primary	DDRCCCCCCWAAWAY	2.11e-07	0.000125	0.225	591	1054	1054	10000	1.3	88	8.35	449	4.49\
846	db/EUKARYOTE/jolma2013.meme	TBR1_DBD		AGGTGTGAAA	3.61e-07	0.000126	0.227	348	1054	1054	10000	1.23	60	5.69	265	2.65\
847	db/JASPAR/JASPAR2018_CORE_vertebrates_non-redundant.meme	MA1421.1	TCF7L1	AAAGATCAAAGG	1.1e-06	0.000129	0.234	118	1054	1054	10000	1.34	29	2.75	88	0.88\
848	db/EUKARYOTE/jolma2013.meme	SOX14_DBD_3		TCAATAMCATTGA	3.52e-06	0.00013	0.236	37	1054	1054	10000	1.52	14	1.33	23	0.23\
849	db/EUKARYOTE/jolma2013.meme	NHLH1_full		CGCAGCTGCK	1.33e-07	0.000132	0.238	989	1054	1054	10000	1.45	121	11.48	682	6.82\
850	db/JASPAR/JASPAR2018_CORE_vertebrates_non-redundant.meme	MA0610.1	DMRT3	MATGTATCAAN	6.24e-07	0.000134	0.241	214	1054	1054	10000	1.54	39	3.7	140	1.40\
851	db/MOUSE/uniprobe_mouse.meme	UP00015_1	Ehf_primary	VNNABCCGGAAGTDR	1.65e-07	0.000139	0.252	845	1054	1054	10000	1.17	125	11.86	715	7.15\
852	db/JASPAR/JASPAR2018_CORE_vertebrates_non-redundant.meme	MA0626.1	Npas2	NSCACGTGTN	2.73e-07	0.00014	0.254	514	1054	1054	10000	1.13	84	7.97	424	4.24\
853	db/JASPAR/JASPAR2018_CORE_vertebrates_non-redundant.meme	MA0818.1	BHLHE22	AMCATATGBT	1.8e-06	0.00015	0.271	83	1054	1054	10000	1.13	23	2.18	60	0.60\
854	db/EUKARYOTE/jolma2013.meme	TCF7L1_full		AAAGATCAAAGG	1.16e-06	0.000155	0.28	133	1054	1054	10000	1.35	31	2.94	99	0.99\
855	db/MOUSE/uniprobe_mouse.meme	UP00142_1	Uncx4.1_2281.2	VNTAATTAATTAABGSG	1.25e-06	0.000157	0.284	126	1054	1054	10000	1.79	30	2.85	94	0.94\
856	db/MOUSE/uniprobe_mouse.meme	UP00201_1	Emx2_3420.1	WVVVCTAATTAGYKGNN	9.73e-07	0.000171	0.31	176	1054	1054	10000	2.75	31	2.94	98	0.98\
857	db/EUKARYOTE/jolma2013.meme	GBX2_DBD_2		TAATTGRSCAATTA	1.1e-06	0.000174	0.315	159	1054	1054	10000	2.77	29	2.75	88	0.88\
858	db/EUKARYOTE/jolma2013.meme	BHLHE22_DBD		AAACATATGBTN	4.51e-06	0.000176	0.318	39	1054	1054	10000	3.77	10	0.95	10	0.10\
859	db/JASPAR/JASPAR2018_CORE_vertebrates_non-redundant.meme	MA1135.1	FOSB::JUNB	KRTGASTCAT	9.67e-07	0.000178	0.322	184	1054	1054	10000	1.52	35	3.32	120	1.20\
860	db/JASPAR/JASPAR2018_CORE_vertebrates_non-redundant.meme	MA0689.1	TBX20	WAGGTGTGAAR	6.69e-07	0.000178	0.322	266	1054	1054	10000	2.46	37	3.51	129	1.29\
861	db/JASPAR/JASPAR2018_CORE_vertebrates_non-redundant.meme	MA0521.1	Tcf12	RACAGCTGSNV	2.42e-07	0.000181	0.327	747	1054	1054	10000	2.12	99	9.39	529	5.29\
862	db/JASPAR/JASPAR2018_CORE_vertebrates_non-redundant.meme	MA0658.1	LHX6	RCTAATTARY	7.18e-07	0.000189	0.341	263	1054	1054	10000	12.9	21	1.99	47	0.47\
863	db/JASPAR/JASPAR2018_CORE_vertebrates_non-redundant.meme	MA0037.3	GATA3	WGATAASR	5.5e-07	0.000195	0.353	355	1054	1054	10000	1.21	62	5.88	282	2.82\
864	db/JASPAR/JASPAR2018_CORE_vertebrates_non-redundant.meme	MA0071.1	RORA	AWMWAGGTCA	1.33e-06	0.00021	0.38	158	1054	1054	10000	1.11	35	3.32	122	1.22\
865	db/EUKARYOTE/jolma2013.meme	RARG_DBD_2		RAGGTCAHSHARAGGTCA	1.18e-05	0.000213	0.385	18	1054	1054	10000	2.56	8	0.76	6	0.06\
866	db/MOUSE/uniprobe_mouse.meme	UP00022_2	Zfp740_secondary	DRDTWCCCCCCGGRRVY	2.92e-07	0.000234	0.422	800	1054	1054	10000	1.73	97	9.2	517	5.17\
867	db/EUKARYOTE/jolma2013.meme	HOXD12_DBD_3		RGTCGTAAAAH	8.18e-07	0.000243	0.439	297	1054	1054	10000	1.35	52	4.93	221	2.21\
868	db/MOUSE/uniprobe_mouse.meme	UP00247_1	Pax4_3989.2	WVRDYTAATTARYBSDN	1.55e-06	0.000249	0.45	160	1054	1054	10000	1.43	35	3.32	123	1.23\
869	db/MOUSE/uniprobe_mouse.meme	UP00125_1	Pitx2_2274.3	NDDRRGGATTAATHDDY	9.93e-07	0.000251	0.454	253	1054	1054	10000	1.8	45	4.27	179	1.79\
870	db/MOUSE/uniprobe_mouse.meme	UP00068_2	Eomes_secondary	NBVRAGGTGTYGSCBN	3.33e-07	0.000267	0.482	801	1054	1054	10000	4.25	54	5.12	226	2.26\
871	db/JASPAR/JASPAR2018_CORE_vertebrates_non-redundant.meme	MA0871.1	TFEC	RTCACRTGAB	4.17e-07	0.000271	0.49	650	1054	1054	10000	1.23	94	8.92	500	5.00\
872	db/EUKARYOTE/jolma2013.meme	LHX6_full_2		TAATTAGYGYTRATTA	1.18e-05	0.000272	0.492	23	1054	1054	10000	9.03	8	0.76	6	0.06\
873	db/MOUSE/uniprobe_mouse.meme	UP00018_1	Irf4_primary	MRWAYCGAAACYRNA	9.44e-07	0.000273	0.493	289	1054	1054	10000	1.26	54	5.12	235	2.35\
874	db/EUKARYOTE/jolma2013.meme	RARA_DBD_3		AGGTCAHSYAAAGGTCA	1.32e-05	0.00029	0.525	22	1054	1054	10000	2.17	10	0.95	12	0.12\
875	db/EUKARYOTE/jolma2013.meme	TFEC_DBD		RTCACRTGAB	4.51e-07	0.000296	0.535	656	1054	1054	10000	1.23	94	8.92	501	5.01\
876	db/JASPAR/JASPAR2018_CORE_vertebrates_non-redundant.meme	MA0081.1	SPIB	WGMGGAA	1.59e-07	0.000309	0.559	1948	1054	1054	10000	1.06	245	23.24	1671	16.71\
877	db/MOUSE/uniprobe_mouse.meme	UP00060_2	Max_secondary	BYGNCACGCGACDD	3.49e-07	0.00031	0.56	888	1054	1054	10000	1.11	128	12.14	749	7.49\
878	db/JASPAR/JASPAR2018_CORE_vertebrates_non-redundant.meme	MA0651.1	HOXC11	RGTCGTAAAAN	1.38e-06	0.000316	0.571	228	1054	1054	10000	3.05	33	3.13	111	1.11\
879	db/MOUSE/uniprobe_mouse.meme	UP00117_1	Hoxd11_3873.1	YHRVGTCGTAAAAWHNT	2.32e-06	0.000316	0.571	136	1054	1054	10000	1.54	31	2.94	103	1.03\
880	db/JASPAR/JASPAR2018_CORE_vertebrates_non-redundant.meme	MA1149.1	RARA::RXRG	RRGGTCAHNNNRRGGTCA	1.01e-06	0.000357	0.646	352	1054	1054	10000	1.37	62	5.88	288	2.88\
881	db/EUKARYOTE/jolma2013.meme	CUX1_DBD_1		ATCGATMMNTDATCRAT	1e-05	0.00036	0.651	36	1054	1054	10000	1.97	13	1.23	22	0.22\
882	db/EUKARYOTE/jolma2013.meme	FOXJ3_DBD_3		GTAAACATAAACA	2.37e-06	0.000365	0.659	154	1054	1054	10000	1.58	34	3.23	120	1.20\
883	db/EUKARYOTE/jolma2013.meme	POU3F4_DBD_1		TATGCWAAT	1.97e-06	0.00038	0.687	193	1054	1054	10000	1.48	38	3.61	142	1.42\
884	db/EUKARYOTE/jolma2013.meme	HSFY2_DBD_1		TTCGAAHVRTTCGAA	2e-06	0.000387	0.7	194	1054	1054	10000	1.32	40	3.8	154	1.54\
885	db/JASPAR/JASPAR2018_CORE_vertebrates_non-redundant.meme	MA0631.1	Six3	DATRGGGTATCAYNWNT	6e-06	0.000396	0.715	66	1054	1054	10000	1.56	19	1.8	46	0.46\
886	db/MOUSE/uniprobe_mouse.meme	UP00102_2	Zic1_secondary	YHDCRCAGCAGGMVD	4.02e-07	0.000398	0.72	990	1054	1054	10000	1.26	134	12.71	797	7.97\
887	db/JASPAR/JASPAR2018_CORE_vertebrates_non-redundant.meme	MA0627.1	Pou2f3	THKTATGCAAATKMDM	3.26e-06	0.000401	0.726	123	1054	1054	10000	1.51	29	2.75	94	0.94\
888	db/MOUSE/uniprobe_mouse.meme	UP00183_1	Hoxa13_3126.1	WNHBCTCGTAAAAWBD	2.93e-06	0.000419	0.758	143	1054	1054	10000	1.45	32	3.04	110	1.10\
889	db/JASPAR/JASPAR2018_CORE_vertebrates_non-redundant.meme	MA0140.2	GATA1::TAL1	MTTATCWSNNNNNHVCAG	5.29e-06	0.00045	0.813	85	1054	1054	10000	1.51	21	1.99	55	0.55\
890	db/MOUSE/uniprobe_mouse.meme	UP00195_1	Six3_1732.2	DATRGGGTATCAYNWNT	6.41e-06	0.000455	0.822	71	1054	1054	10000	1.54	20	1.9	51	0.51\
891	db/MOUSE/uniprobe_mouse.meme	UP00245_1	Hoxc10_2779.2	HDWDGTCGTAAAAHNK	2.86e-06	0.000468	0.847	164	1054	1054	10000	1.37	35	3.32	127	1.27\
892	db/JASPAR/JASPAR2018_CORE_vertebrates_non-redundant.meme	MA0789.1	POU3F4	TATGCWAAT	2.58e-06	0.000469	0.849	182	1054	1054	10000	1.25	37	3.51	138	1.38\
893	db/MOUSE/uniprobe_mouse.meme	UP00136_1	Prrx2_3072.1	ANMGCTAATTAGYKRWN	4.1e-06	0.000472	0.852	115	1054	1054	10000	5.99	18	1.71	40	0.40\
894	db/EUKARYOTE/jolma2013.meme	MEIS3_DBD_2		TGACAGSTGTCA	2.27e-06	0.000483	0.873	213	1054	1054	10000	1.52	38	3.61	143	1.43\
895	db/MOUSE/uniprobe_mouse.meme	UP00000_1	Smad3_primary	MDWNNCCAGACAKNWNH	1.58e-06	0.000486	0.879	307	1054	1054	10000	1.44	50	4.74	214	2.14\
896	db/MOUSE/uniprobe_mouse.meme	UP00085_1	Sfpi1_primary	NDAWGVGGAAGTDN	5.03e-07	0.000503	0.91	1002	1054	1054	10000	1.31	130	12.33	770	7.70\
897	db/EUKARYOTE/jolma2013.meme	Lhx8_DBD_3		TRATTGCAATYA	1.38e-05	0.000525	0.95	38	1054	1054	10000	8.11	9	0.85	9	0.09\
898	db/EUKARYOTE/jolma2013.meme	HSF1_DBD		TTCTAGAAYRTTC	2.39e-06	0.000553	0.999	231	1054	1054	10000	1.26	45	4.27	186	1.86\
899	db/MOUSE/uniprobe_mouse.meme	UP00040_2	Irf5_secondary	BWNAYCGAGARTTBN	1.15e-06	0.000569	1.03	493	1054	1054	10000	1.17	80	7.59	413	4.13\
900	db/MOUSE/uniprobe_mouse.meme	UP00019_1	Zbtb12_primary	BNNRKGTTCTAGATCVN	1.41e-05	0.000593	1.07	42	1054	1054	10000	1.45	14	1.33	27	0.27\
901	db/JASPAR/JASPAR2018_CORE_vertebrates_non-redundant.meme	MA1100.1	ASCL1	VSAGCAGCTGSNN	3.82e-07	0.000623	1.13	1630	1054	1054	10000	1.34	194	18.41	1270	12.70\
902	db/JASPAR/JASPAR2018_CORE_vertebrates_non-redundant.meme	MA0802.1	TBR1	AGGTGTGAAA	2.01e-06	0.000645	1.17	321	1054	1054	10000	1.14	56	5.31	255	2.55\
903	db/JASPAR/JASPAR2018_CORE_vertebrates_non-redundant.meme	MA0883.1	Dmbx1	WDRWNMGGATTADKNNW	4.2e-06	0.000709	1.28	169	1054	1054	10000	2.24	30	2.85	101	1.01\
904	db/MOUSE/uniprobe_mouse.meme	UP00267_1	Otx2_3441.1	NDDRGGGATTAATHDTC	3.14e-06	0.000723	1.31	230	1054	1054	10000	1.49	44	4.17	182	1.82\
905	db/EUKARYOTE/jolma2013.meme	BHLHE23_DBD		AMCATATGBT	8.08e-06	0.000727	1.31	90	1054	1054	10000	1.16	23	2.18	67	0.67\
906	db/JASPAR/JASPAR2018_CORE_vertebrates_non-redundant.meme	MA0478.1	FOSL2	KRRTGASTCAB	5.82e-06	0.000774	1.4	133	1054	1054	10000	1.13	30	2.85	103	1.03\
907	db/JASPAR/JASPAR2018_CORE_vertebrates_non-redundant.meme	MA0730.1	RARA(var.2)	AGGTCAHSYAAAGGTCA	4e-05	0.0008	1.45	20	1054	1054	10000	2.09	9	0.85	11	0.11\
908	db/MOUSE/uniprobe_mouse.meme	UP00131_1	Gbx2_3110.1	DNVRCTAATTAGYSDBT	7.15e-06	0.000808	1.46	113	1054	1054	10000	9.41	15	1.42	29	0.29\
909	db/MOUSE/uniprobe_mouse.meme	UP00081_2	Mybl1_secondary	NBACCAACTGCCGHK	2.08e-06	0.000849	1.54	409	1054	1054	10000	2.09	49	4.65	210	2.10\
910	db/MOUSE/uniprobe_mouse.meme	UP00190_1	Nkx2-3_3435.1	YYTTAAGTACTTAAHR	5.82e-06	0.000849	1.54	146	1054	1054	10000	1.85	30	2.85	103	1.03\
911	db/EUKARYOTE/jolma2013.meme	FOXO3_full_3		TTTCCCCACAC	1.92e-06	0.000916	1.66	478	1054	1054	10000	1.52	71	6.74	356	3.56\
912	db/EUKARYOTE/jolma2013.meme	Msx3_DBD_1		SCAATTAAAWWSCAATTA	1.78e-05	0.000924	1.67	52	1054	1054	10000	2.74	15	1.42	32	0.32\
913	db/EUKARYOTE/jolma2013.meme	FOXG1_DBD_2		RCGGACACAATR	1.43e-05	0.000972	1.76	68	1054	1054	10000	3.12	13	1.23	23	0.23\
914	db/JASPAR/JASPAR2018_CORE_vertebrates_non-redundant.meme	MA0861.1	TP73	DRCATGTCNNRACAYGYM	2.82e-05	0.000987	1.79	35	1054	1054	10000	2.1	12	1.14	21	0.21\
915	db/JASPAR/JASPAR2018_CORE_vertebrates_non-redundant.meme	MA0489.1	JUN(var.2)	RRRRRRTGASTCAT	7.56e-06	0.000991	1.79	131	1054	1054	10000	1.37	29	2.75	99	0.99\
916	db/MOUSE/uniprobe_mouse.meme	UP00087_2	Tcfap2c_secondary	NYGCCCDAGGGCWD	7.67e-07	0.00108	1.96	1411	1054	1054	10000	1.94	111	10.53	633	6.33\
917	db/JASPAR/JASPAR2018_CORE_vertebrates_non-redundant.meme	MA0596.1	SREBF2	RTGGGGTGAY	3.59e-06	0.0011	2	308	1054	1054	10000	20.5	19	1.8	44	0.44\
918	db/JASPAR/JASPAR2018_CORE_vertebrates_non-redundant.meme	MA1114.1	PBX3	NNNTGAGTGACAGGBNN	2.65e-06	0.00115	2.08	434	1054	1054	10000	1.49	67	6.36	332	3.32\
919	db/JASPAR/JASPAR2018_CORE_vertebrates_non-redundant.meme	MA0159.1	RARA::RXRA	RGKTCANVGRSAGGTCA	6.76e-06	0.00129	2.33	191	1054	1054	10000	1.49	37	3.51	145	1.45\
920	db/MOUSE/uniprobe_mouse.meme	UP00143_1	Dobox5_3493.1	DDNRGGGATTAATHNTH	7.77e-06	0.00132	2.39	170	1054	1054	10000	1.5	35	3.32	134	1.34\
921	db/EUKARYOTE/jolma2013.meme	EN1_DBD_2		TAATTRSYYAATTA	1.37e-05	0.00135	2.45	99	1054	1054	10000	1.53	24	2.28	75	0.75\
922	db/JASPAR/JASPAR2018_CORE_vertebrates_non-redundant.meme	MA0500.1	Myog	RRCAGCTGSNV	1.82e-06	0.00138	2.49	758	1054	1054	10000	1.29	109	10.34	631	6.31\
923	db/EUKARYOTE/jolma2013.meme	LEF1_DBD		AAAGATCAAAGGRWW	1.27e-05	0.00138	2.5	109	1054	1054	10000	3.59	20	1.9	54	0.54\
924	db/EUKARYOTE/jolma2013.meme	RUNX3_full		WAACCRCAAA	2.95e-06	0.00139	2.52	472	1054	1054	10000	1.18	72	6.83	368	3.68\
925	db/JASPAR/JASPAR2018_CORE_vertebrates_non-redundant.meme	MA0800.1	EOMES	RAGGTGTGAAAWN	4.8e-06	0.00141	2.55	294	1054	1054	10000	1.42	50	4.74	224	2.24\
926	db/JASPAR/JASPAR2018_CORE_vertebrates_non-redundant.meme	MA0144.2	STAT3	YTTCYKGGAAD	3.45e-06	0.00144	2.61	418	1054	1054	10000	1.29	67	6.36	335	3.35\
927	db/JASPAR/JASPAR2018_CORE_vertebrates_non-redundant.meme	MA0768.1	LEF1	AAAGATCAAAGGRWW	1.64e-05	0.00149	2.7	91	1054	1054	10000	88.4	7	0.66	4	0.04\
928	db/MOUSE/uniprobe_mouse.meme	UP00009_1	Nr2f2_primary	NHBNAAAGGTCAHVNN	6.9e-06	0.0015	2.72	218	1054	1054	10000	1.19	42	3.98	176	1.76\
929	db/EUKARYOTE/jolma2013.meme	CEBPG_full		ATTRCGCAAY	1.28e-05	0.00154	2.79	121	1054	1054	10000	1.21	27	2.56	91	0.91\
930	db/EUKARYOTE/jolma2013.meme	EOMES_DBD_1		RAGGTGTGAAAWN	5.07e-06	0.0016	2.89	315	1054	1054	10000	1.67	49	4.65	218	2.18\
931	db/JASPAR/JASPAR2018_CORE_vertebrates_non-redundant.meme	MA0103.3	ZEB1	SNCACCTGSVN	1.68e-06	0.00165	2.99	981	1054	1054	10000	1.11	134	12.71	821	8.21\
932	db/EUKARYOTE/jolma2013.meme	HSFY2_DBD_3		TTCGAAHSRTTCGAA	7.19e-06	0.00167	3.03	233	1054	1054	10000	1.28	44	4.17	189	1.89\
933	db/JASPAR/JASPAR2018_CORE_vertebrates_non-redundant.meme	MA0147.3	MYC	NNCCACGTGCNB	1.9e-06	0.00172	3.1	905	1054	1054	10000	1.19	115	10.91	677	6.77\
934	db/JASPAR/JASPAR2018_CORE_vertebrates_non-redundant.meme	MA1146.1	NR1A4::RXRA	GAGKTCATTGACCYB	7.48e-06	0.00172	3.11	230	1054	1054	10000	1.35	43	4.08	183	1.83\
935	db/EUKARYOTE/jolma2013.meme	Foxc1_DBD_1		GTAAAYAAACA	6.99e-06	0.00179	3.25	257	1054	1054	10000	1.3	47	4.46	208	2.08\
936	db/EUKARYOTE/jolma2013.meme	SOX2_full_2		HATCAATAMCATTGATM	0.00038	0.0019	3.43	5	1054	1054	10000	3.62	4	0.38	1	0.01\
937	db/EUKARYOTE/jolma2013.meme	ESRRA_DBD_4		BTCAAGGTCAH	4.88e-06	0.00197	3.56	404	1054	1054	10000	1.4	59	5.6	284	2.84\
938	db/EUKARYOTE/jolma2013.meme	TBX1_DBD_3		AGGTGTGA	4.54e-06	0.00206	3.73	454	1054	1054	10000	1.98	51	4.84	230	2.30\
939	db/EUKARYOTE/jolma2013.meme	Sox1_DBD_3		TCAATANCATTGA	0.000132	0.00211	3.82	16	1054	1054	10000	1.91	7	0.66	7	0.07\
940	db/JASPAR/JASPAR2018_CORE_vertebrates_non-redundant.meme	MA1108.1	MXI1	NVVCCACGTGSNB	3.17e-06	0.00213	3.85	672	1054	1054	10000	1.07	100	9.49	572	5.72\
941	db/EUKARYOTE/jolma2013.meme	Tp73_DBD		DRCATGTCNNRACAYGYM	4.65e-05	0.00214	3.86	46	1054	1054	10000	1.65	14	1.33	31	0.31\
942	db/MOUSE/uniprobe_mouse.meme	UP00210_1	Mrg2_2302.1	WANBASCTGTCAAWMM	1.11e-05	0.00219	3.96	197	1054	1054	10000	1.46	38	3.61	155	1.55\
943	db/JASPAR/JASPAR2018_CORE_vertebrates_non-redundant.meme	MA1153.1	Smad4	TGTCTRGM	1.14e-05	0.00219	3.96	193	1054	1054	10000	1.22	37	3.51	149	1.49\
944	db/EUKARYOTE/jolma2013.meme	Esrra_DBD_2		TTCAAGGTCAT	3.99e-05	0.00227	4.1	57	1054	1054	10000	2.84	12	1.14	22	0.22\
945	db/JASPAR/JASPAR2018_CORE_vertebrates_non-redundant.meme	MA0858.1	Rarb(var.2)	AGGTCAHVYARAGGTCA	0.000342	0.00273	4.94	8	1054	1054	10000	2.78	5	0.47	3	0.03\
946	db/MOUSE/uniprobe_mouse.meme	UP00147_1	Nkx2-6_3437.1	NRADCCACTTAAVWTT	3.73e-05	0.00279	5.05	75	1054	1054	10000	1.76	18	1.71	49	0.49\
947	db/JASPAR/JASPAR2018_CORE_vertebrates_non-redundant.meme	MA0101.1	REL	BGGRNWTTCC	3.1e-06	0.00285	5.16	923	1054	1054	10000	1.09	128	12.14	785	7.85\
948	db/EUKARYOTE/jolma2013.meme	HNF1B_full_2		NRTTAATNATTAACN	2.77e-05	0.00291	5.26	105	1054	1054	10000	1.68	24	2.28	79	0.79\
949	db/JASPAR/JASPAR2018_CORE_vertebrates_non-redundant.meme	MA0805.1	TBX1	AGGTGTGA	6.6e-06	0.00294	5.31	446	1054	1054	10000	1.96	50	4.74	227	2.27\
950	db/JASPAR/JASPAR2018_CORE_vertebrates_non-redundant.meme	MA0108.2	TBP	STATAAAWRSVVVBN	4.27e-06	0.003	5.42	704	1054	1054	10000	1.13	103	9.77	599	5.99\
951	db/EUKARYOTE/jolma2013.meme	SOX2_DBD_3		RATCAATGKTATTGATR	0.00038	0.00304	5.49	8	1054	1054	10000	72	4	0.38	1	0.01\
952	db/JASPAR/JASPAR2018_CORE_vertebrates_non-redundant.meme	MA0072.1	RORA(var.2)	NWWAWBTAGGTCAR	0.000139	0.00306	5.53	22	1054	1054	10000	259	5	0.47	2	0.02\
953	db/MOUSE/uniprobe_mouse.meme	UP00050_2	Bhlhb2_secondary	YRYSNHTMCACGTGGADRSMRGT	2.3e-05	0.00312	5.64	136	1054	1054	10000	2.27	26	2.47	89	0.89\
954	db/EUKARYOTE/jolma2013.meme	ESRRG_full_1		AAGGTCAYYTSAAGGTCA	0.000122	0.00316	5.71	26	1054	1054	10000	6.45	8	0.76	10	0.10\
955	db/JASPAR/JASPAR2018_CORE_vertebrates_non-redundant.meme	MA0593.1	FOXP2	RWGTAAACAVR	1.45e-05	0.00316	5.71	219	1054	1054	10000	1.21	41	3.89	176	1.76\
956	db/EUKARYOTE/jolma2013.meme	IRF7_DBD_2		RAANCGAAAWTCGNTTY	3.86e-05	0.00316	5.72	82	1054	1054	10000	11.9	11	1.04	18	0.18\
957	db/EUKARYOTE/jolma2013.meme	HOXC13_DBD_2		BCTCGTAAAAH	1.61e-05	0.00318	5.75	198	1054	1054	10000	1.2	38	3.61	158	1.58\
958	db/MOUSE/uniprobe_mouse.meme	UP00103_2	Jundm2_secondary	NDKGRTGASTCAYMNN	2.01e-05	0.00329	5.95	164	1054	1054	10000	1.28	33	3.13	129	1.29\
959	db/JASPAR/JASPAR2018_CORE_vertebrates_non-redundant.meme	MA1133.1	JUN::JUNB(var.2)	KRTGACGTCATN	6.41e-06	0.00333	6.02	520	1054	1054	10000	1.3	76	7.21	406	4.06\
960	db/JASPAR/JASPAR2018_CORE_vertebrates_non-redundant.meme	MA0836.1	CEBPD	RTTRCGCAAY	1.99e-05	0.0034	6.15	171	1054	1054	10000	1.17	34	3.23	135	1.35\
961	db/EUKARYOTE/jolma2013.meme	RARA_full_3		AGGTCAASBARAGGTCA	0.000227	0.0034	6.16	15	1054	1054	10000	2.63	7	0.66	8	0.08\
962	db/EUKARYOTE/jolma2013.meme	CEBPD_DBD		RTTRCGCAAY	1.96e-05	0.00347	6.27	177	1054	1054	10000	1.18	35	3.32	141	1.41\
963	db/JASPAR/JASPAR2018_CORE_vertebrates_non-redundant.meme	MA1129.1	FOSL1::JUN(var.2)	ATGACGTCAT	7.12e-06	0.00361	6.53	508	1054	1054	10000	1.11	79	7.5	429	4.29\
964	db/MOUSE/uniprobe_mouse.meme	UP00109_1	Obox6_3440.2	ANAADCGGATTAWHG	2.27e-05	0.00394	7.12	174	1054	1054	10000	1.39	34	3.23	136	1.36\
965	db/EUKARYOTE/jolma2013.meme	NFIA_full_2		NDTGCCAAND	1.75e-05	0.00396	7.16	227	1054	1054	10000	10.1	34	3.23	134	1.34\
966	db/JASPAR/JASPAR2018_CORE_vertebrates_non-redundant.meme	MA0670.1	NFIA	NDTGCCAAND	1.75e-05	0.00396	7.16	227	1054	1054	10000	10.2	34	3.23	134	1.34\
967	db/JASPAR/JASPAR2018_CORE_vertebrates_non-redundant.meme	MA0595.1	SREBF1	VTCACCCCAY	1.24e-05	0.004	7.23	322	1054	1054	10000	28.5	22	2.09	64	0.64\
968	db/JASPAR/JASPAR2018_CORE_vertebrates_non-redundant.meme	MA0819.1	CLOCK	AACACGTGTH	1.14e-05	0.00408	7.38	359	1054	1054	10000	1.52	51	4.84	239	2.39\
969	db/EUKARYOTE/jolma2013.meme	FOXB1_DBD_1		GAATGACACRGCGA	2.27e-05	0.00412	7.44	182	1054	1054	10000	1.6	34	3.23	136	1.36\
970	db/EUKARYOTE/jolma2013.meme	TEAD3_DBD_1		RCATTCCWNRCATWCCD	7.04e-05	0.00415	7.5	59	1054	1054	10000	1.74	16	1.52	42	0.42\
971	db/EUKARYOTE/jolma2013.meme	ATF4_DBD		GKATGAYGCAATM	3.51e-05	0.00435	7.86	124	1054	1054	10000	1.5	25	2.37	86	0.86\
972	db/MOUSE/uniprobe_mouse.meme	UP00256_2	Lhx6_3432.1	WMNVCTAATTAGCGDDB	2.3e-05	0.00453	8.19	197	1054	1054	10000	2.16	31	2.94	118	1.18\
973	db/EUKARYOTE/jolma2013.meme	ZNF524_full_2		CTCGAACCCKTGHC	2.62e-05	0.0047	8.49	180	1054	1054	10000	1.32	33	3.13	131	1.31\
974	db/JASPAR/JASPAR2018_CORE_vertebrates_non-redundant.meme	MA0907.1	HOXC13	BCTCGTAAAAH	2.86e-05	0.00516	9.32	181	1054	1054	10000	1.19	35	3.32	144	1.44\
\
# AME (Analysis of Motif Enrichment): Version 5.1.0 compiled on Oct 13 2019 at 23:09:44\
# The format of this file is described at http://meme-suite.org//doc/ame-output-format.html.\
# ame --verbose 1 --oc . --scoring avg --method fisher --hit-lo-fraction 0.25 --evalue-report-threshold 10.0 --control hypo_ctrl.fa hypo.fa db/EUKARYOTE/jolma2013.meme db/JASPAR/JASPAR2018_CORE_vertebrates_non-redundant.meme db/MOUSE/uniprobe_mouse.meme}
