# Supplementary material for: Genome-Wide Assessment of DNA Methylation in Chicken Cardiac Tissue Exposed to Different Incubation Temperatures and CO2 Levels
Source: Front Genet. 2020 Oct 28;11:558189. doi: 10.3389/fgene.2020.558189 (PMC7655987; doi:10.3389/fgene.2020.558189)
Supplement: Supplementary file 8 [file Table_5.XLSX]

## Sheet: TableS5
Table S5. CO2 Differential Methylation Results at significantly DM CpGs
Chromosome	Position	Strand	Methylation Difference 04 vs 01	Q-value 04 vs 01	Methylation Difference 08 vs 04	Q-value 08 vs 04	Methylation Difference 08 vs 01	Q-value 04 vs 01	Promoter	Exon	Intron
chr1	33652	+	11.0877	0.000380281	-2.33482	0.353451	8.75291	0.147034	0	0	1
chr1	526618	+	13.969	0.031707	-7.56186	0.304019	6.40713	0.824079	0	0	1
chr1	526623	+	-14.2074	0.000971264	14.8344	3.07783e-05	0.627016	0.493422	0	0	1
chr1	557660	+	14.8267	6.1185e-06	-3.53819	0.938813	11.2885	0.000317503	0	0	1
chr1	578180	+	-13.7256	2.29748e-14	6.99283	0.00198142	-6.73279	0.00123721	0	0	1
chr1	732125	+	-11.3821	0.000424081	-0.112275	0.889209	-11.4944	0.0114954	0	1	0
chr1	874626	+	-10.7425	0.0405389	-6.33651	0.283562	-17.079	0.00141935	1	0	0
chr1	918817	+	14.692	2.67425e-08	-4.65554	0.0443993	10.0365	0.000143633	0	0	0
chr1	1082956	+	-16.5581	4.62241e-05	14.839	8.78456e-06	-1.71914	0.880241	0	0	0
chr1	1222017	+	10.1562	2.7583e-08	7.68399	2.10017e-05	17.8402	1.40149e-21	0	1	0
chr1	1392086	+	-12.6229	0.000332896	5.12057	0.622352	-7.50229	0.41679	1	1	0
chr1	2526963	+	-11.6563	0.00501015	5.58826	0.346084	-6.06802	0.248448	0	0	0
chr1	3436574	+	11.1643	0.000733287	-10.8297	0.068925	0.334623	0.509162	0	0	1
chr1	3448584	+	10.6534	0.000839552	-12.8066	5.5952e-05	-2.15317	0.917485	0	0	1
chr1	5173872	+	17.8608	2.33903e-12	-3.90329	0.925038	13.9575	3.80085e-07	0	0	0
chr1	6747521	+	12.6643	1.25114e-07	-3.46232	0.884495	9.20199	4.09892e-06	0	0	0
chr1	6939813	+	11.5852	4.00768e-14	-0.509511	0.574019	11.0757	5.48719e-26	0	0	1
chr1	7136862	+	14.4333	7.83346e-08	-1.45618	0.544535	12.9772	2.45485e-06	0	0	1
chr1	7311876	+	34.5328	1.222e-26	-3.27525	0.274762	31.2575	8.88766e-35	1	0	0
chr1	7311884	+	25.8395	3.17978e-24	-3.54553	0.126444	22.2939	2.18582e-42	1	0	0
chr1	7311979	+	-28.7741	2.93449e-15	5.79355	0.781713	-22.9806	1.00903e-16	1	0	0
chr1	8148223	+	-16.5224	1.46722e-10	11.8776	4.78469e-06	-4.64485	0.186667	0	0	1
chr1	8877590	+	10.1814	0.0239101	-0.384803	0.939995	9.79655	0.169973	1	0	1
chr1	14202049	+	10.1131	0.000120473	-8.53998	0.00642788	1.57308	0.878905	0	0	1
chr1	16276789	+	13.0421	0.0114404	-10.3478	0.329517	2.69424	0.75637	0	0	1
chr1	18416322	+	-10.6727	4.1732e-05	8.65842	0.0246505	-2.01431	0.624683	0	0	0
chr1	19740211	+	12.7306	0.00175891	-11.7815	0.000690107	0.94904	0.757628	0	0	0
chr1	20554641	+	-14.8263	2.02682e-06	4.36945	0.680926	-10.4569	3.97151e-05	0	0	1
chr1	20554710	+	-10.5939	0.0119614	1.05729	0.51236	-9.53658	0.0364716	0	0	1
chr1	20554718	+	-15.1025	5.49568e-05	3.21629	0.694059	-11.8862	0.000643828	0	0	1
chr1	20556405	+	-16.0961	5.83891e-08	6.71964	0.628838	-9.37647	0.00146991	1	0	0
chr1	21043600	+	15.2427	3.06928e-08	-17.9156	1.60777e-11	-2.67285	0.888998	0	0	0
chr1	26455650	+	-10.1259	0.0421092	10.5447	3.55781e-06	0.418766	0.932896	0	0	1
chr1	26857099	+	-12.8602	9.37777e-08	1.08528	0.678216	-11.7749	2.46776e-06	0	0	0
chr1	28302506	+	-10.4476	0.0174146	4.84392	0.708022	-5.60369	0.18545	0	0	1
chr1	30787105	+	11.984	2.16272e-14	-7.1565	0.363637	4.82749	2.0164e-11	0	1	1
chr1	30986732	+	14.7094	3.4389e-21	-15.7799	1.7956e-14	-1.07046	0.771562	0	1	0
chr1	33088243	+	-16.2032	0.000361983	16.8577	2.45912e-08	0.654524	0.871313	0	0	1
chr1	33088266	+	-15.2222	0.000899496	15.1518	4.3837e-06	-0.0704024	0.929174	0	1	0
chr1	33726214	+	-10.178	9.07524e-26	4.66374	1.13561e-06	-5.51429	0.000119564	1	0	0
chr1	33834027	+	-11.2078	0.018927	6.01491	0.0260918	-5.19294	0.140591	0	0	1
chr1	33834094	+	11.4218	0.00912811	-22.5649	9.14119e-21	-11.1431	4.42518e-05	1	0	1
chr1	34269537	+	16.0894	6.49176e-06	1.68081	0.827297	17.7702	0.000114753	0	0	0
chr1	34322646	+	12.3287	6.1952e-18	0.100637	0.817775	12.4294	2.78802e-11	1	0	0
chr1	34952977	+	-11.5084	6.38662e-10	18.6017	3.27148e-38	7.09329	2.37869e-10	0	0	0
chr1	35671882	+	-11.5378	0.000429921	21.4911	5.2897e-10	9.95339	0.745715	0	0	0
chr1	37434421	+	-14.9673	3.49642e-05	3.02365	0.920406	-11.9436	0.0357717	0	0	0
chr1	44728153	+	13.7635	0.00506103	0.255754	0.944318	14.0192	0.0208707	0	0	0
chr1	44913701	+	14.2036	4.06165e-08	8.88638	0.0990155	23.09	1.10651e-11	0	0	1
chr1	44913753	+	12.2739	6.8473e-07	5.4161	0.495707	17.69	5.64833e-07	0	0	1
chr1	45095391	+	-12.0341	0.0368848	6.99517	0.613699	-5.03889	0.526177	0	1	0
chr1	45605085	+	-10.7646	9.82816e-08	17.749	5.19135e-15	6.98442	0.346548	0	0	0
chr1	45618142	+	-13.1904	8.6616e-09	15.739	7.06489e-27	2.54858	0.520668	0	0	0
chr1	46460341	+	-13.5514	2.21695e-19	7.99293	0.391375	-5.5585	4.58825e-05	0	0	1
chr1	48558743	+	-11.9929	0.000781569	9.22694	0.863186	-2.76594	0.475659	0	0	1
chr1	49171751	+	11.3217	3.00031e-11	-4.89624	8.22877e-05	6.42548	0.855806	1	0	1
chr1	49247766	+	-11.1149	0.00397246	3.24022	0.887792	-7.87465	0.216335	0	0	0
chr1	49247783	+	-10.9294	0.00564935	1.23221	0.893326	-9.69723	0.0257198	0	0	0
chr1	49436034	+	20.333	9.07517e-32	-12.435	1.55044e-10	7.898	0.00355513	0	1	0
chr1	49474203	+	12.5006	2.5623e-10	-2.9407	0.010918	9.55991	0.0236526	0	0	0
chr1	49483668	+	-10.3409	0.00539613	9.88611	0.497233	-0.454742	0.493831	0	0	0
chr1	49503588	+	14.4545	4.26854e-05	-22.8372	5.00056e-20	-8.38273	0.0654795	0	1	0
chr1	49754605	+	10.4992	3.18138e-07	-9.52133	3.71775e-05	0.977869	0.746272	0	1	0
chr1	49782074	+	13.6919	3.5558e-07	-12.6471	0.00136995	1.04479	0.796946	0	1	0
chr1	49982954	+	16.0184	4.49089e-07	-8.11277	0.475776	7.90558	0.0044976	0	0	1
chr1	50116171	+	12.072	0.0277542	-1.36189	0.811431	10.7102	0.0939589	0	0	0
chr1	50174398	+	-25.1662	1.82521e-09	26.6407	9.11092e-18	1.47448	0.882353	0	0	0
chr1	50411978	+	14.7289	0.00651648	0.958274	0.945016	15.6871	0.0282241	0	1	0
chr1	50780652	+	-11.1492	4.30612e-06	12.7372	0.0972703	1.58798	0.0810579	0	0	0
chr1	50915044	+	16.0981	0.000193868	-8.75534	0.78184	7.34281	0.196424	0	1	0
chr1	50926799	+	-11.5371	0.0173998	11.0504	0.0837936	-0.486724	0.802621	1	0	0
chr1	50927596	+	-16.0182	0.0136897	5.55064	0.744951	-10.4675	0.112271	1	0	0
chr1	50977301	+	-18.3468	1.81786e-16	14.086	0.00405115	-4.2608	0.000266539	0	1	0
chr1	51121627	+	-11.3908	1.24639e-07	5.97266	0.00124764	-5.41819	0.250462	0	1	0
chr1	51144282	+	11.3011	0.0456868	-2.54571	0.347142	8.75536	0.388492	1	0	0
chr1	51226578	+	11.0321	0.00586037	-6.85301	0.916987	4.1791	0.714344	0	0	0
chr1	51229129	+	10.359	2.68916e-07	-10.7412	0.317223	-0.382249	0.0164724	0	0	0
chr1	51372516	+	-12.8828	1.12245e-10	-0.23267	0.120829	-13.1155	2.07088e-26	0	0	0
chr1	51686943	+	-10.2548	0.0167875	5.93635	0.461124	-4.31849	0.212999	0	0	1
chr1	52100894	+	-11.6352	3.58772e-05	9.84204	0.20018	-1.79313	0.23934	0	1	0
chr1	59431980	+	16.0436	2.74877e-08	4.56561	3.71313e-06	20.6092	2.14569e-11	0	0	1
chr1	59432683	+	-19.6741	2.21814e-08	8.45922	0.4479	-11.2149	0.00178848	0	0	1
chr1	59544341	+	17.7566	2.02395e-06	1.10449	0.406586	18.8611	0.0373765	0	0	0
chr1	59548158	+	-14.7192	2.98049e-09	9.58283	5.36626e-10	-5.13638	0.927808	1	0	1
chr1	59917033	+	12.1812	2.12303e-08	-6.37327	0.475145	5.80792	0.109993	1	1	0
chr1	60879049	+	10.9303	2.52499e-10	-11.8223	2.46215e-12	-0.891999	0.84665	0	0	1
chr1	60885940	+	11.0114	7.9578e-05	-12.5235	0.00260979	-1.51203	0.437361	1	0	1
chr1	60902979	+	15.9418	1.27992e-09	-3.23545	0.908235	12.7063	4.83185e-06	0	0	1
chr1	60990942	+	-10.5439	0.0172104	1.96303	0.892004	-8.58085	0.00996645	0	0	1
chr1	60991010	+	-12.6082	0.0132429	12.4038	0.348128	-0.204412	0.897105	0	0	1
chr1	60996094	+	-11.3759	0.000143388	-4.60826	0.324999	-15.9841	1.87522e-05	0	0	1
chr1	61599893	+	-11.1368	4.83135e-05	11.4455	1.74626e-09	0.308694	0.828062	0	0	0
chr1	61632540	+	13.6908	3.08003e-11	-9.83043	4.31894e-07	3.86034	0.708582	0	0	0
chr1	61647399	+	-12.3653	3.82004e-05	10.5644	0.00184778	-1.80092	0.900855	0	0	1
chr1	61681937	+	-12.8787	6.90786e-07	6.01528	0.399315	-6.86342	4.16168e-05	1	0	0
chr1	61687128	+	13.8112	3.67299e-09	-3.05959	0.593446	10.7517	6.97811e-10	0	0	1
chr1	61751770	+	13.2048	5.93584e-07	-6.30596	0.0155197	6.89889	0.395337	0	0	1
chr1	61769477	+	13.413	8.88333e-10	-5.69148	0.0208859	7.72153	0.00219729	0	1	0
chr1	61773016	+	-16.6225	7.0844e-11	16.3121	6.34915e-10	-0.310331	0.641165	0	1	0
chr1	61773065	+	-17.6163	1.14508e-23	11.0731	0.000263211	-6.5432	0.00223983	0	1	0
chr1	61775282	+	13.2295	6.56565e-07	-9.55153	0.0105485	3.67802	0.561549	0	0	0
chr1	62662686	+	10.9222	2.88971e-06	1.02405	0.559641	11.9463	1.26327e-08	0	0	1
chr1	62990150	+	-12.2096	9.97134e-09	-2.67674	0.534159	-14.8863	1.22009e-10	0	0	1
chr1	64449081	+	13.4109	0.0449243	-6.70397	0.444899	6.70695	0.021502	1	1	1
chr1	67381256	+	24.8279	1.95502e-48	-22.1439	2.17085e-33	2.68408	0.643979	0	0	0
chr1	68450446	+	11.4334	1.10554e-14	-11.6665	8.41053e-05	-0.233089	0.00957319	0	0	1
chr1	69115421	+	11.3165	1.34846e-13	-11.9362	3.89832e-13	-0.619666	0.899778	1	0	0
chr1	71278080	+	13.4704	9.6593e-09	10.204	0.0947165	23.6744	1.80826e-21	0	0	0
chr1	71369377	+	-14.9806	3.4608e-06	12.7192	0.0683346	-2.2614	0.729587	0	0	1
chr1	71370249	+	13.7531	4.62103e-09	3.04148	0.582314	16.7946	0.000170683	0	0	1
chr1	73924629	+	10.4403	0.0320441	1.87507	0.875076	12.3153	0.268534	0	0	0
chr1	74092466	+	10.6026	1.19726e-05	-10.4849	0.00294215	0.117653	0.796728	0	0	0
chr1	75941777	+	17.2157	0.00181653	-10.3662	0.0238468	6.84946	0.857376	0	0	1
chr1	77732638	+	-10.8163	2.46801e-08	-10.2072	0.00130749	-21.0235	5.04576e-19	0	0	0
chr1	77761854	+	-12.0508	0.0286534	10.3343	0.0930201	-1.71653	0.936898	0	0	1
chr1	77988173	+	-12.5901	3.38591e-07	3.86018	0.837847	-8.72996	0.0031182	0	1	0
chr1	79494911	+	-11.3966	0.00344259	6.53495	0.341238	-4.86165	0.572328	1	0	0
chr1	80281496	+	10.5031	2.76608e-08	-0.0934032	0.931659	10.4097	4.51924e-09	0	0	1
chr1	80674711	+	-10.3224	0.00653816	3.69603	0.59291	-6.62637	0.0255588	0	0	1
chr1	80869567	+	-13.2109	5.97018e-14	-0.953008	0.81504	-14.1639	2.77113e-14	0	0	1
chr1	81206196	+	10.6228	5.45193e-06	-4.00054	0.375091	6.62227	0.275669	0	0	0
chr1	81511638	+	12.3557	9.06757e-16	-10.3509	5.30531e-05	2.00475	0.75211	0	0	0
chr1	82157366	+	13.7748	9.44289e-14	-10.0843	8.89986e-05	3.69052	0.00908722	0	0	1
chr1	82601717	+	-12.2773	4.47613e-05	12.3563	6.60246e-07	0.0790269	0.792688	0	0	1
chr1	83248028	+	-14.3349	3.02846e-22	7.51758	3.62274e-12	-6.81734	0.11775	0	0	0
chr1	84478223	+	-10.4895	2.21472e-05	5.4851	0.510388	-5.00437	0.0497768	0	0	0
chr1	84922029	+	13.2959	0.00672327	0.988957	0.772968	14.2849	0.000160007	0	0	0
chr1	85092497	+	-11.8298	9.49801e-16	6.80598	0.00641764	-5.02381	1.53657e-05	0	0	0
chr1	85215440	+	10.0145	4.32408e-09	-6.53454	3.4034e-06	3.48001	0.0762169	0	0	1
chr1	85386207	+	-16.8715	7.22286e-10	10.8837	5.35813e-05	-5.98778	0.828982	0	1	0
chr1	88323807	+	10.2709	7.91514e-09	-4.29652	0.621582	5.97437	0.0201736	1	0	0
chr1	88468379	+	-10.2897	0.0195046	NA	NA	NA	NA	1	0	0
chr1	88470000	+	-11.1753	4.08196e-05	NA	NA	NA	NA	0	0	0
chr1	88471168	+	-14.8207	0.00257974	NA	NA	NA	NA	0	0	0
chr1	88472134	+	-11.3948	0.000846308	-1.68637	0.900731	-13.0812	2.48184e-05	0	0	0
chr1	88473363	+	-14.3893	0.0112267	NA	NA	NA	NA	0	0	0
chr1	88473452	+	-13.4298	0.0338021	27.3324	3.38626e-08	13.9025	0.312986	0	0	0
chr1	88473735	+	-13.8602	1.01287e-06	9.4643	0.318779	-4.39593	0.388747	0	0	0
chr1	88475296	+	-10.9449	0.000565935	NA	NA	NA	NA	0	0	0
chr1	88475995	+	25.0538	5.31424e-44	-7.25479	0.00341772	17.799	8.88948e-06	0	0	0
chr1	88476000	+	24.6766	2.51683e-38	-5.87555	0.0516919	18.8011	0.00536345	0	0	0
chr1	88476050	+	10.2324	0.00498757	2.78745	0.911158	13.0198	0.237872	0	0	0
chr1	88477386	+	11.1417	1.27474e-18	-1.27891	0.00128965	9.86277	0.0427354	0	0	0
chr1	88553795	+	-11.572	0.0483712	7.61334	0.104485	-3.95869	0.684226	0	0	0
chr1	88574558	+	-14.7367	9.17425e-07	6.12862	0.246267	-8.60812	0.001598	0	0	0
chr1	89823879	+	12.2433	0.0384777	-1.84844	0.897495	10.3948	0.213608	0	0	0
chr1	89960033	+	-11.4151	0.000392437	5.67605	0.219478	-5.73907	0.297793	0	0	1
chr1	91429929	+	-13.2913	0.00137533	10.8592	0.242741	-2.4321	0.0612599	0	0	0
chr1	93257576	+	11.6185	0.00037735	-2.15166	0.476002	9.46686	0.0952412	0	0	1
chr1	93272259	+	-13.5165	1.22142e-10	10.6791	7.02996e-09	-2.83742	0.84722	0	0	1
chr1	93347626	+	10.7687	3.28742e-10	-3.90658	0.605367	6.86208	0.111226	0	1	0
chr1	93483289	+	10.5672	0.0184168	-2.28618	0.88306	8.28097	0.308257	0	0	0
chr1	93534029	+	-11.0125	3.28591e-06	1.09876	0.351729	-9.91373	0.728868	0	0	0
chr1	93773081	+	11.9409	1.08298e-07	2.46458	0.908558	14.4055	1.62373e-09	0	0	0
chr1	97974830	+	19.7205	3.03077e-39	-3.18148	0.918391	16.539	1.03671e-18	0	0	1
chr1	103086186	+	13.9366	2.18014e-05	-11.7204	1.22542e-09	2.2162	0.701557	0	0	0
chr1	103086189	+	13.4001	0.000306507	-8.80665	0.000526316	4.59344	0.892987	0	0	0
chr1	103086207	+	13.4774	1.30538e-06	-12.2315	2.03001e-11	1.24594	0.817751	0	0	0
chr1	103086224	+	14.3101	1.45057e-06	-12.2319	6.23937e-09	2.07822	0.8485	0	0	0
chr1	103086270	+	10.7277	0.000605486	-8.41147	0.000346436	2.31624	0.876054	0	0	0
chr1	103086282	+	11.9159	1.03411e-06	-8.97413	2.90427e-06	2.94176	0.807248	0	0	0
chr1	103086309	+	13.3622	1.03268e-06	-10.1764	1.3206e-07	3.18588	0.71139	0	0	0
chr1	103086313	+	14.9824	1.61291e-10	-12.5525	6.99355e-12	2.42991	0.583706	0	0	0
chr1	103323667	+	11.3247	3.33356e-10	-9.80736	0.00235025	1.51729	0.377048	0	0	0
chr1	103402780	+	-10.6683	4.55021e-09	-3.23975	0.282103	-13.9081	2.3398e-19	0	0	0
chr1	103570963	+	10.2964	0.000251258	-1.95724	0.617486	8.33914	0.0388749	0	0	0
chr1	105936171	+	-20.4503	4.80188e-06	17.1749	0.000260556	-3.27549	0.456938	0	0	0
chr1	105948361	+	12.3757	0.0358745	2.64981	0.627789	15.0255	0.00888779	0	0	0
chr1	106002177	+	-11.2289	0.00258088	16.4108	0.00155361	5.18188	0.900072	0	0	0
chr1	106002376	+	11.878	4.15329e-17	-9.91096	9.37539e-07	1.96701	0.00952167	0	0	0
chr1	106078572	+	20.6084	2.33074e-08	-13.2202	0.582107	7.38819	1.18969e-06	0	0	1
chr1	106803958	+	11.2048	7.33054e-05	1.98799	0.92229	13.1928	1.91423e-16	1	0	0
chr1	109218397	+	10.9163	0.0177436	-1.40805	0.8649	9.50828	0.654721	0	0	0
chr1	110391121	+	-12.3389	0.0145591	5.89571	0.630458	-6.44319	0.327574	0	1	0
chr1	111075858	+	10.5672	7.92332e-06	-6.69769	0.0258369	3.86953	0.115533	0	0	1
chr1	111076168	+	12.7741	1.02071e-06	-1.291	0.726462	11.4831	1.15668e-07	0	0	1
chr1	111261756	+	13.0447	6.43438e-18	-4.2294	0.000194319	8.81531	3.73497e-06	0	0	0
chr1	112367144	+	-13.4543	5.58101e-05	7.22407	0.604021	-6.23021	0.646311	0	0	0
chr1	113694762	+	10.9459	0.00870087	-0.985618	0.757214	9.96023	0.17945	0	0	1
chr1	115173184	+	11.0701	0.00541991	11.4441	0.0803626	22.5142	0.000184983	0	0	0
chr1	115348827	+	13.1321	2.34637e-08	1.47835	0.529638	14.6105	7.86452e-10	0	0	0
chr1	115882759	+	-13.3657	0.0170008	NA	NA	NA	NA	0	0	1
chr1	120477023	+	-13.1267	8.19148e-06	6.6292	0.103222	-6.49748	0.325603	0	0	0
chr1	121923898	+	10.3207	4.59446e-05	4.41631	0.308262	14.737	1.00565e-09	0	1	0
chr1	121964693	+	12.3934	0.0354514	-2.40727	0.681331	9.98611	0.500822	0	0	1
chr1	122030170	+	-10.3234	4.82792e-06	-1.86393	0.0201235	-12.1874	0.000244845	0	0	0
chr1	122082937	+	-10.0179	0.0241203	-1.2516	0.867548	-11.2695	0.203687	0	0	1
chr1	123585944	+	13.9524	7.8876e-07	-4.27971	0.145452	9.67271	0.19352	0	1	0
chr1	127559407	+	-10.2447	5.06335e-06	-4.40085	0.0265537	-14.6456	3.01034e-15	0	0	0
chr1	131742869	+	10.2664	0.0289274	-3.13689	0.334715	7.12949	0.676602	0	0	1
chr1	133100478	+	-10.6529	0.000151687	-5.20407	0.580084	-15.857	7.57829e-09	0	0	0
chr1	133332265	+	-14.8328	0.0210645	4.44651	0.930906	-10.3863	0.577184	0	0	1
chr1	133351036	+	11.0953	4.86354e-12	-6.28102	2.30886e-05	4.8143	0.00107853	1	0	0
chr1	134371449	+	-13.2063	0.000102982	29.0509	3.28425e-45	15.8445	2.23452e-07	0	0	1
chr1	134952811	+	-11.0067	0.0182447	-15.8475	0.000256228	-26.8542	6.7494e-07	0	0	1
chr1	136268894	+	-12.5608	1.50949e-14	6.56456	1.41594e-05	-5.9962	0.0753836	0	0	0
chr1	136268896	+	-14.2111	3.47675e-16	7.19617	1.30506e-07	-7.01488	0.0101413	0	0	0
chr1	138931381	+	10.3175	0.0203891	-2.28467	0.0797445	8.03286	0.905342	0	0	1
chr1	143930669	+	10.1452	1.52935e-08	-4.88579	0.0820782	5.25938	0.059012	0	0	0
chr1	145842614	+	10.2365	0.0142149	2.37315	0.587187	12.6096	0.000937986	0	0	1
chr1	145970251	+	11.2285	5.89311e-07	-11.6847	4.14344e-10	-0.456129	0.842632	0	0	0
chr1	146401954	+	12.7411	0.00650178	-5.32614	0.387892	7.41501	0.596214	0	0	1
chr1	146764140	+	-10.6321	1.66731e-06	18.9048	1.64961e-74	8.27277	5.57811e-20	0	1	0
chr1	151650861	+	11.3854	0.00553983	-8.92997	0.362779	2.45545	0.658811	0	0	0
chr1	152265787	+	10.7738	3.84547e-06	1.56878	0.828641	12.3425	3.21037e-06	0	0	1
chr1	152819186	+	13.3903	2.37061e-13	-10.0572	1.91822e-07	3.33312	0.0321024	0	0	0
chr1	155108741	+	13.8061	4.70551e-08	-16.2037	0.102796	-2.39765	0.000574285	0	0	0
chr1	155113065	+	-10.609	9.93339e-08	1.53442	0.135884	-9.07457	0.635293	0	1	0
chr1	155335734	+	-11.1355	4.75784e-10	8.49773	0.0137054	-2.63773	0.000759607	0	0	0
chr1	159650225	+	-10.676	2.12013e-05	3.43993	0.194489	-7.23608	0.332016	0	0	0
chr1	159664161	+	-12.4187	0.00269397	2.84575	0.144123	-9.57295	0.38377	0	0	0
chr1	160197071	+	24.0802	1.68782e-10	-15.074	0.00277846	9.00625	0.0967299	0	0	1
chr1	160197200	+	12.323	3.88314e-06	-7.079	0.364741	5.244	0.584627	0	0	1
chr1	161453527	+	10.91	0.0131938	-0.692578	0.890423	10.2174	0.0263908	0	0	0
chr1	161453550	+	11.2572	0.00282619	-7.30965	0.398366	3.94751	0.57998	0	0	0
chr1	162434285	+	-10.2255	1.4846e-07	12.5119	5.48065e-13	2.28632	0.881419	0	0	0
chr1	163305020	+	13.7497	0.000312434	-7.79311	0.313295	5.95663	0.799753	0	0	0
chr1	167868706	+	-10.0715	1.35356e-07	3.78574	0.7982	-6.28575	2.38408e-05	0	0	0
chr1	167906518	+	10.4451	9.44832e-19	-4.38927	0.933803	6.05585	2.61616e-22	0	0	0
chr1	169283138	+	-12.5305	2.65452e-13	2.69937	0.432686	-9.83109	7.26574e-05	0	0	1
chr1	171201915	+	13.9474	0.015116	-10.2204	0.156004	3.72694	0.752689	0	0	0
chr1	171202015	+	14.5299	0.00832394	-14.8432	0.000490303	-0.313283	0.873891	0	0	0
chr1	171805861	+	10.285	8.27619e-06	-15.1943	0.000182845	-4.90923	0.802182	0	0	0
chr1	172060055	+	10.6552	1.12008e-13	-7.35508	0.000125113	3.30014	0.84883	0	0	0
chr1	173351483	+	-11.4193	0.0482926	8.52002	0.104066	-2.89927	0.92341	0	0	0
chr1	175199008	+	14.6874	8.15187e-07	-8.4197	0.108388	6.26769	0.00066014	0	0	0
chr1	175199032	+	11.015	5.21907e-05	-7.15311	0.1607	3.86193	0.00928444	0	0	0
chr1	175491342	+	16.7064	8.74819e-07	-2.82037	0.681412	13.8861	0.0222366	0	0	1
chr1	175537761	+	14.5738	0.000107731	1.86753	0.674898	16.4414	2.47132e-11	0	0	1
chr1	175538358	+	28.5704	1.47717e-28	-6.76343	0.00819395	21.8069	4.25388e-14	0	0	1
chr1	175538833	+	12.4137	0.0474205	-3.25139	0.877227	9.16236	5.4456e-08	0	0	1
chr1	176789521	+	-11.0638	0.000188423	18.3583	2.97976e-14	7.29453	0.94029	1	1	0
chr1	176789559	+	-13.4645	1.78055e-07	18.6609	2.09352e-18	5.19648	0.764919	1	1	0
chr1	176934472	+	10.4	5.85564e-06	7.18412	0.0327902	17.5841	1.09614e-13	0	0	0
chr1	177472340	+	-20.5755	3.64448e-08	18.5504	1.86653e-07	-2.02511	0.300997	0	0	0
chr1	177710031	+	12.8244	4.8377e-08	1.38021	0.00598697	14.2046	5.13041e-18	0	0	0
chr1	177756733	+	12.8636	0.0316058	-6.74576	0.320143	6.11781	0.896496	0	0	0
chr1	179441886	+	13.9115	0.0174524	0.452982	0.775988	14.3645	0.0481183	0	0	0
chr1	181313798	+	-14.142	2.86453e-06	15.0359	1.59885e-10	0.893846	0.834362	0	0	0
chr1	183905429	+	-10.5174	2.52608e-05	9.49571	0.00704567	-1.02169	0.919308	0	0	1
chr1	186698998	+	11.3142	1.42077e-06	-12.1223	1.10459e-22	-0.808081	2.0423e-08	0	0	0
chr1	186754118	+	10.2421	0.000151701	-12.9333	1.08882e-08	-2.6912	0.264774	0	0	0
chr1	194160850	+	14.1663	5.09068e-05	-21.8357	1.51054e-10	-7.66938	0.018812	0	0	1
chr1	194161134	+	15.183	2.90573e-07	-23.7693	7.84603e-12	-8.58624	0.0800112	0	0	1
chr1	194311953	+	-18.5999	3.9416e-05	-0.306777	0.904676	-18.9067	5.77576e-06	1	0	0
chr1	194317278	+	26.0108	4.07639e-46	-13.0286	8.56816e-08	12.9822	7.95065e-20	1	1	0
chr1	194317514	+	23.4561	1.04496e-05	-12.1994	0.0240721	11.2567	0.0344884	0	1	0
chr1	194426719	+	-13.4015	1.37657e-08	2.3228	0.692352	-11.0787	5.23793e-05	0	0	1
chr1	194693213	+	-11.4435	0.00573338	9.10306	0.0331127	-2.34042	0.537032	0	0	0
chr1	195481839	+	-20.0633	8.05933e-05	8.52182	0.29022	-11.5415	0.255721	0	0	0
chr1	195586112	+	13.8488	8.02148e-05	-11.0951	4.20076e-06	2.75375	0.350791	1	0	0
chr1	195588095	+	-10.7666	0.0203977	NA	NA	NA	NA	0	1	0
chr1	195618509	+	12.1539	0.000530281	11.4611	0.000100214	23.6149	2.46532e-12	1	0	0
chr1	195632266	+	12.1408	0.000116935	-10.863	0.000380542	1.27785	0.851642	1	1	0
chr1	195659047	+	17.8931	8.79878e-20	-10.0482	2.19255e-10	7.84497	0.0714163	0	1	0
chr1	195659194	+	10.8938	2.75456e-07	-5.85979	0.000590094	5.03401	0.340199	0	1	0
chr1	195662795	+	-24.2205	2.75695e-33	26.9033	6.38091e-32	2.68285	0.0583024	0	0	0
chr1	195666368	+	-19.8067	2.9087e-24	22.3095	1.80162e-15	2.50281	0.809616	0	0	0
chr1	195793550	+	-14.5689	0.00193163	16.8998	1.76726e-12	2.33091	0.298225	0	0	0
chr1	196011363	+	-17.123	2.69349e-09	7.12503	6.97409e-07	-9.998	0.104	0	1	0
chr1	196099934	+	10.7755	1.60636e-05	-6.92144	0.285595	3.85408	0.855941	0	0	1
chr1	196222305	+	11.2418	1.9959e-08	-2.70112	0.0409422	8.54065	0.00283061	0	0	0
chr1	196223109	+	13.1129	3.45203e-09	-1.5902	0.789047	11.5227	1.56589e-05	0	0	0
chr1	196224436	+	10.988	0.00026315	-0.259155	0.945331	10.7288	0.000976547	0	1	0
chr1	196227663	+	-13.8673	8.41403e-09	8.07592	0.0542321	-5.79139	0.000967928	0	0	1
chr1	196229072	+	-11.9734	6.57299e-12	-4.67685	0.262222	-16.6503	5.00326e-21	0	0	1
chr1	196326698	+	16.1841	2.72285e-17	-17.1136	5.87014e-19	-0.929454	0.126786	0	0	1
chr1	196388679	+	-10.831	7.16562e-07	7.06809	2.54717e-06	-3.76293	0.86252	0	0	1
chr1	196391579	+	-19.8992	7.08879e-18	15.8231	5.07213e-28	-4.07613	0.531063	0	0	1
chr1	196407615	+	-11.9683	4.93722e-07	14.8269	1.22562e-12	2.85867	0.318762	0	0	1
chr1	196410888	+	11.818	9.68188e-11	-6.013	1.38347e-07	5.80503	0.204219	1	1	0
chr1	196411026	+	-15.3348	2.67945e-08	9.55574	2.63323e-07	-5.77908	0.708834	1	0	1
chr1	196443472	+	-15.433	1.59316e-06	14.6204	0.167855	-0.812601	0.918196	0	1	1
chr1	196632757	+	-11.4609	0.0245872	0.261245	0.873193	-11.1996	0.110638	0	0	0
chr1	196956877	+	-12.7773	9.93842e-16	9.93433	1.43261e-09	-2.84298	0.525134	0	0	0
chr1	197148318	+	10.1782	1.41443e-07	0.183633	0.91125	10.3619	1.63945e-15	0	0	1
chr1	197151219	+	11.2606	2.49785e-10	-6.81408	0.337751	4.44656	5.8421e-20	0	0	1
chr1	197288082	+	12.9106	0.000100782	-8.97827	0.0212347	3.93233	0.382161	0	0	0
chr1	197359641	+	10.5094	0.0434343	-6.22685	0.570123	4.28252	0.689743	0	0	0
chr1	197385899	+	10.0657	0.0357227	-7.21179	0.228781	2.85391	0.731427	1	0	1
chr1	197402738	+	-15.2135	5.48325e-11	6.72744	0.0794708	-8.4861	0.0210962	0	0	0
chr1	197406632	+	17.2592	8.20373e-12	-3.63256	0.357357	13.6266	1.56604e-05	0	0	1
chr1	197415997	+	-10.3133	8.15506e-06	11.9643	4.80199e-10	1.65094	0.000220298	0	1	0
chr1	197416546	+	10.1521	0.00568003	-4.49084	0.191502	5.66125	0.659547	0	1	0
chr1	197416599	+	10.7218	0.00558773	-9.77177	0.00741005	0.950081	0.931696	0	1	0
chr1	197424667	+	-10.9686	0.0056234	10.2543	5.70307e-05	-0.714223	0.897539	0	0	1
chr1	197424735	+	-16.8808	9.04815e-05	17.501	9.25883e-06	0.620278	0.902874	0	0	1
chr1	197478864	+	10.0247	4.11433e-05	-3.1589	0.782401	6.86576	7.98145e-06	0	1	0
chr1	197489113	+	11.0567	0.0108841	-6.46921	0.499493	4.58749	0.37026	0	1	0
chr1	197489137	+	12.7394	7.38779e-08	0.625658	0.800442	13.3651	4.16101e-14	0	1	0
chr1	197503590	+	10.9134	1.89982e-09	-8.12388	0.0132029	2.78954	0.234965	0	1	0
chr10	1495486	+	-10.4595	0.00235698	11.8944	8.6392e-10	1.43494	0.27511	0	0	1
chr10	1500528	+	11.2562	0.0033697	-4.23354	0.430571	7.02266	0.639291	1	0	0
chr10	1632425	+	-12.1241	0.00437048	1.01837	0.93139	-11.1057	1.25955e-05	0	0	1
chr10	1632438	+	-18.3347	2.89283e-07	1.72804	0.890565	-16.6067	5.20242e-07	0	0	1
chr10	1758959	+	-10.8765	3.50752e-06	-8.20342	6.01243e-05	-19.0799	3.09697e-24	0	0	0
chr10	1854352	+	-15.1133	1.17013e-06	-0.291971	0.779824	-15.4053	0.00132881	0	1	0
chr10	2034703	+	-13.9361	2.85104e-05	5.314	0.0410991	-8.62212	0.254719	1	0	1
chr10	2068969	+	13.4405	0.000157857	-6.75254	0.055515	6.68799	0.777204	0	0	1
chr10	2069195	+	-20.5263	3.74631e-24	18.5515	2.01689e-14	-1.97482	0.0419566	1	0	1
chr10	2072467	+	24.6862	2.03717e-23	-16.1411	4.17697e-09	8.54516	0.655579	0	0	1
chr10	2149469	+	-13.3864	0.000172119	21.2122	1.93535e-18	7.82576	1.67707e-09	0	0	1
chr10	2322609	+	-13.4458	5.59549e-21	6.75716	5.35964e-10	-6.68863	0.113625	0	0	1
chr10	2323740	+	11.7652	0.000350487	-6.08057	0.037052	5.68465	0.888475	0	0	1
chr10	2395768	+	26.0847	7.42985e-31	-14.3941	2.45336e-12	11.6906	0.532435	0	0	1
chr10	2729508	+	12.3472	0.021135	-9.96245	0.101011	2.38472	0.849741	0	1	0
chr10	2787006	+	10.5125	3.09841e-08	-7.01621	2.44993e-25	3.49633	0.799933	0	0	1
chr10	2856761	+	16.0618	2.84355e-13	-1.17731	0.489922	14.8845	0.00425961	1	1	1
chr10	2871241	+	12.9564	0.00697847	-10.6277	0.171971	2.32864	0.56249	0	0	1
chr10	2874345	+	-16.0493	0.00274322	1.00338	0.839036	-15.0459	0.0949119	0	0	1
chr10	2883786	+	11.7762	0.0453009	5.22097	0.52732	16.9972	0.319694	0	0	1
chr10	2896551	+	-17.8576	3.74104e-14	16.3974	0.000479446	-1.46022	0.56528	0	1	0
chr10	2899236	+	-15.3456	0.0116292	14.2502	0.0935332	-1.0954	0.856131	0	1	0
chr10	2901069	+	11.2645	1.0455e-11	-0.460374	0.41309	10.8041	3.57538e-14	0	1	0
chr10	3056141	+	13.0577	0.0226012	-7.12282	0.477302	5.93489	0.451632	0	1	0
chr10	3072959	+	-10.3678	0.0289575	1.80805	0.934273	-8.5598	0.619837	0	1	0
chr10	3249668	+	16.9205	3.18267e-05	NA	NA	NA	NA	0	0	1
chr10	3265125	+	-14.4296	1.15679e-10	7.06535	0.00887129	-7.36427	0.0118273	0	0	1
chr10	7900736	+	14.5713	8.88515e-16	-21.5359	1.67591e-29	-6.96451	4.61865e-05	0	0	1
chr10	7900738	+	10.9906	9.48943e-11	-14.4188	2.07277e-47	-3.42818	0.0151445	0	0	1
chr10	8007909	+	10.7003	4.38557e-17	-4.20481	5.63191e-15	6.49549	0.186692	1	0	0
chr10	8058556	+	10.5517	8.87626e-09	-3.78749	4.681e-07	6.76424	0.780415	0	0	1
chr10	8180061	+	-13.0769	0.00824847	9.75524	0.0785846	-3.32168	0.641106	0	0	0
chr10	9084795	+	10.8326	0.00459487	-0.526454	0.933342	10.3062	1.95541e-05	0	0	0
chr10	9095601	+	-11.6502	1.6393e-08	9.5689	0.00190442	-2.0813	0.894978	0	0	0
chr10	9096231	+	-12.8031	2.76207e-10	7.24791	0.159352	-5.55524	0.298004	0	0	0
chr10	9119995	+	17.4391	6.39109e-17	-14.0233	1.07939e-05	3.41579	0.884439	0	0	0
chr10	9121887	+	-11.0792	4.40862e-10	10.5887	5.54408e-09	-0.490427	0.697215	0	0	0
chr10	9121936	+	-12.4693	8.16799e-15	11.6025	5.12992e-10	-0.866798	0.664579	0	0	0
chr10	9173254	+	-14.4531	4.26724e-19	22.4716	1.70588e-53	8.01846	6.00474e-17	0	0	1
chr10	9198114	+	12.7986	0.00171907	-11.3798	0.000167785	1.41883	0.60602	0	0	1
chr10	9361404	+	-11.6287	1.67243e-10	16.3463	2.50608e-13	4.71766	1.75793e-05	0	0	0
chr10	9403389	+	-10.6605	3.56769e-10	1.90181	0.858008	-8.75873	0.413788	0	0	0
chr10	9403402	+	-22.1172	6.5984e-30	11.6639	4.67804e-13	-10.4533	0.708287	0	0	0
chr10	9403446	+	-11.7495	0.000707643	2.46162	0.919834	-9.28793	0.0014059	0	0	0
chr10	10304550	+	-16.4465	0.000551281	13.2561	0.00934168	-3.19038	0.642696	0	0	1
chr10	11287370	+	24.5848	3.43335e-20	-8.54409	6.26212e-13	16.0408	0.597704	0	1	0
chr10	11720317	+	10.2184	8.28312e-09	1.46833	0.930264	11.6868	5.65424e-05	1	0	1
chr10	12186277	+	-16.937	2.80866e-10	9.45302	1.78168e-08	-7.484	0.0194546	0	0	0
chr10	12186315	+	-19.4248	3.54224e-05	13.0684	6.65123e-06	-6.35641	0.0956762	0	0	0
chr10	12186339	+	-20.8031	9.62741e-06	13.5723	1.15969e-05	-7.23077	0.413894	0	0	0
chr10	12217784	+	-12.1895	0.0196545	9.21512	0.00575062	-2.97437	0.889176	0	0	0
chr10	12912084	+	-11.0842	4.65351e-08	1.45417	0.535195	-9.62999	0.674203	0	0	1
chr10	13014502	+	-20.4511	3.06857e-11	24.0585	1.29395e-22	3.60736	0.46969	0	0	1
chr10	13014571	+	15.4798	4.90986e-05	-7.84546	0.269829	7.63437	0.503131	0	0	1
chr10	13296626	+	17.1009	1.15484e-06	-3.95768	0.170221	13.1432	0.670049	1	0	0
chr10	13321369	+	10.2145	0.000929268	-9.26031	0.0263741	0.954203	0.925783	1	0	1
chr10	13352395	+	11.6475	5.13898e-10	-3.26462	0.788243	8.38284	0.0148931	0	0	1
chr10	13372235	+	17.1649	5.47025e-05	-9.48259	0.129987	7.68229	0.553025	0	0	1
chr10	13377846	+	-10.0838	9.68588e-09	2.75677	0.531759	-7.32704	0.0428712	0	0	0
chr10	13504110	+	14.5423	1.08605e-13	-5.93085	0.0167616	8.61147	0.0724318	0	1	0
chr10	13504363	+	17.1223	5.66075e-16	-6.53958	0.398768	10.5827	0.128864	0	1	0
chr10	13584774	+	12.2547	0.00411846	-7.22254	0.380164	5.03221	0.449805	0	0	0
chr10	13635899	+	14.3022	1.20862e-05	-11.7292	2.36015e-05	2.57298	0.690274	0	0	0
chr10	13637990	+	10.2429	8.7586e-09	-7.60739	1.69453e-06	2.63554	0.844567	0	0	0
chr10	13665515	+	-13.605	6.64008e-09	13.866	5.63828e-07	0.261076	0.560489	0	0	0
chr10	14611534	+	10.2587	0.00266229	-1.74912	0.630925	8.50955	0.0951094	0	0	0
chr10	15132833	+	15.6021	9.08342e-07	10.1773	0.000327756	25.7793	4.65765e-17	1	0	1
chr10	16833739	+	16.3527	0.00674246	-8.16541	0.288613	8.18727	0.582617	0	0	0
chr10	17125152	+	12.943	1.74323e-16	-4.85628	0.00201051	8.08675	0.00188072	0	0	1
chr10	17234368	+	-12.723	1.24258e-05	4.30247	0.449957	-8.42055	0.382181	0	0	1
chr10	17916207	+	10.7087	0.0349224	-0.00156267	0.892255	10.7072	0.243757	0	0	1
chr10	17955290	+	12.0442	0.0450542	1.66224	0.928196	13.7064	0.769589	0	0	1
chr10	18206433	+	12.0963	0.0481607	-2.98809	0.824354	9.10821	0.232057	1	1	0
chr10	18435165	+	14.6244	0.0065579	-7.14286	0.568392	7.48153	0.488646	0	0	1
chr10	19071948	+	-10.2292	0.000335788	7.53462	0.0347696	-2.69454	0.000486837	0	0	0
chr10	19076878	+	-10.3408	0.000128228	7.3535	0.00991088	-2.98728	2.34151e-08	0	0	0
chr10	19133120	+	16.8385	0.00401065	-10.6384	0.00179856	6.20014	0.722886	0	0	1
chr10	19311869	+	12.2091	2.83554e-11	4.41684	0.598295	16.6259	7.73505e-23	1	0	1
chr10	19491997	+	10.4693	0.00303754	-15.1714	2.66768e-07	-4.70212	0.761642	0	0	1
chr10	19631969	+	10.3334	0.0010416	2.30728	0.928086	12.6407	0.00940356	0	0	0
chr10	19913924	+	-15.6459	3.56527e-25	10.6794	1.31074e-17	-4.9665	0.349167	0	0	0
chr10	19920445	+	-12.9584	8.0811e-07	6.24387	0.0794467	-6.71458	0.00074393	0	1	0
chr10	19935921	+	11.4169	1.90027e-52	-1.39324	0.912071	10.0236	2.78964e-61	1	1	0
chr10	19935937	+	19.6182	2.06575e-27	-0.254844	0.919451	19.3634	7.91132e-37	1	1	0
chr10	19935943	+	24.6235	1.54776e-31	-3.09299	0.534319	21.5305	2.19376e-36	1	1	0
chr10	19942457	+	12.9592	1.15555e-06	0.524493	0.897626	13.4837	1.44813e-05	0	0	0
chr10	19942461	+	12.8427	3.88524e-07	4.05734	0.944975	16.9001	2.11878e-07	0	0	0
chr10	19964078	+	11.1846	0.00436324	-2.35847	0.397203	8.82615	0.0320075	0	0	1
chr10	19980901	+	-19.9363	1.70367e-22	10.171	2.80195e-07	-9.7653	0.000197709	0	0	1
chr10	20001439	+	11.0893	1.42424e-07	-1.99295	0.634838	9.09632	0.307209	0	1	0
chr10	20012201	+	15.2316	1.60763e-08	-7.44229	0.000599995	7.78933	0.358498	0	0	1
chr10	20083713	+	13.687	8.58577e-08	-2.97602	0.700406	10.711	0.464414	0	0	0
chr10	20083832	+	-10.3419	0.00260008	6.04076	0.61169	-4.30114	0.854045	0	0	0
chr10	20085437	+	10.2729	0.00199852	-5.28716	0.660915	4.98575	0.133264	0	0	0
chr10	20282690	+	-13.7796	6.13147e-13	9.66463	0.000286891	-4.11495	0.417618	0	0	1
chr10	20305318	+	-12.3581	7.48808e-09	13.3653	3.69637e-10	1.00716	0.657681	0	0	1
chr10	20316584	+	10.0533	0.00571892	-1.55742	0.72038	8.49584	0.310974	0	0	1
chr10	20376233	+	11.1058	6.4227e-12	1.25721	0.818108	12.363	5.63307e-08	0	1	0
chr10	20376411	+	11.1938	8.83573e-07	1.5233	0.687807	12.7171	6.61088e-08	0	0	1
chr10	20392836	+	-11.5261	3.37893e-08	7.67296	5.06759e-09	-3.85314	0.846131	0	0	0
chr10	20401344	+	-11.3904	0.000378253	3.67225	0.089308	-7.71819	0.0225244	0	0	0
chr10	20467400	+	15.4411	0.0412569	-8.88273	0.254548	6.55833	0.733361	0	0	1
chr10	20467408	+	15.3901	0.0330917	-8.58606	0.223002	6.80402	0.632776	0	0	1
chr10	20468172	+	11.415	2.39113e-05	0.939171	0.847827	12.3542	0.00927439	1	1	0
chr10	20507684	+	-13.6643	1.27618e-06	8.41836	0.0327157	-5.24596	0.555627	1	1	0
chr10	20507687	+	-12.8343	9.67294e-06	8.37563	0.0230887	-4.4587	0.608865	1	1	0
chr10	20507694	+	-13.5171	5.16499e-07	8.66342	0.0266919	-4.85364	0.600456	1	1	0
chr10	20521041	+	15.9163	2.99781e-06	-14.0429	4.38464e-08	1.87346	0.75617	0	1	0
chr10	20531045	+	14.1443	1.08936e-15	-9.16607	7.44234e-05	4.97826	0.385063	0	1	1
chr10	20531047	+	12.548	1.58264e-10	-11.2727	1.02596e-06	1.27536	0.868982	0	1	1
chr10	20531144	+	-15.7802	2.56579e-13	8.36508	2.78212e-06	-7.41516	0.287241	0	0	1
chr10	20531146	+	-14.3095	2.5299e-09	2.5965	0.453603	-11.713	0.000144321	0	0	1
chr10	20552179	+	11.9387	0.0115754	-9.33393	0.214022	2.60476	0.93544	0	0	1
chr10	21081420	+	-11.2652	2.37059e-05	6.84494	0.463017	-4.42029	0.576225	0	0	0
chr11	472474	+	11.11	0.000165642	-7.34603	0.0361934	3.76392	0.10123	0	0	1
chr11	472538	+	13.9578	6.09137e-06	-9.86138	0.00099604	4.09638	0.23307	0	1	0
chr11	483844	+	-10.112	0.0020986	-2.29849	0.578713	-12.4105	8.44905e-06	1	0	1
chr11	531473	+	-12.4624	5.62739e-07	9.032	0.00800223	-3.43042	0.246983	0	0	0
chr11	552817	+	10.4879	0.0258431	-1.04384	0.9252	9.44408	0.0137737	0	1	0
chr11	972215	+	-16.9852	4.55416e-13	18.5098	8.06376e-10	1.52464	0.0915511	0	0	0
chr11	972268	+	11.9623	0.000931293	-18.1236	2.27361e-12	-6.16127	0.495378	0	0	0
chr11	972270	+	-13.6626	4.5104e-08	12.6438	0.0234514	-1.01875	0.0488901	0	0	0
chr11	977099	+	13.7043	2.93171e-10	-13.5632	5.29462e-08	0.141104	0.866998	0	0	1
chr11	977672	+	12.4924	0.000799914	-6.68364	0.521576	5.80872	0.0100106	0	1	0
chr11	979737	+	10.7995	5.1438e-08	-7.92846	8.60386e-06	2.871	0.243199	1	1	0
chr11	1004507	+	-10.8796	1.49789e-05	8.97603	0.128858	-1.90359	0.456795	0	1	0
chr11	1055379	+	-17.5351	1.5451e-12	16.551	4.74874e-09	-0.984138	0.885206	1	1	0
chr11	1076247	+	13.0122	0.0224858	0.624805	0.900008	13.637	0.130478	0	0	1
chr11	1096238	+	14.5626	8.56858e-06	-11.2367	0.270942	3.3259	0.322615	0	0	1
chr11	1156860	+	10.0856	7.60803e-05	-5.05826	0.923645	5.02739	0.000277115	0	0	0
chr11	1184662	+	-12.2797	8.15617e-06	5.41212	0.249433	-6.86762	0.0882964	1	0	1
chr11	1187437	+	-11.1053	0.0018154	12.6189	0.00034818	1.51358	0.858497	0	0	0
chr11	1191757	+	13.1268	0.00768457	-0.106094	0.929912	13.0207	0.070278	0	1	0
chr11	1324859	+	-18.6766	0.000320017	6.31127	0.676281	-12.3654	0.099348	0	0	0
chr11	1350390	+	-11.3072	1.78633e-06	0.875151	0.939715	-10.4321	0.0019473	0	0	1
chr11	1350444	+	-11.3083	4.10004e-06	-0.535824	0.7759	-11.8441	6.28974e-05	0	0	1
chr11	1350687	+	-11.3636	0.0163226	3.75837	0.810968	-7.60526	0.337379	0	0	1
chr11	1352537	+	13.3949	0.00112725	-14.3892	0.64694	-0.994259	0.930619	0	0	1
chr11	1352793	+	-12.6649	1.35901e-13	3.24288	0.921204	-9.42199	2.0523e-05	0	1	0
chr11	1355097	+	-16.4863	1.02585e-10	6.29487	0.778162	-10.1915	8.73328e-05	0	1	0
chr11	1355124	+	23.4216	2.21456e-12	-6.56925	0.679525	16.8524	1.61719e-07	0	1	0
chr11	1357785	+	-14.2274	2.42907e-07	8.69849	0.00181075	-5.5289	0.0759532	0	1	0
chr11	1778261	+	-10.4884	0.000171485	10.8194	0.00920512	0.331083	0.664838	0	0	1
chr11	1778430	+	11.4857	5.1305e-06	1.20476	0.927531	12.6904	0.0439083	1	0	1
chr11	1778864	+	-10.0624	0.00148075	7.06015	0.0227362	-3.00222	0.745339	1	1	0
chr11	2204705	+	-10.0237	1.12492e-13	13.3609	7.69322e-05	3.3371	0.720046	0	0	1
chr11	4540566	+	18.5482	0.0133377	-6.30271	0.81794	12.2455	0.116177	0	0	1
chr11	5948621	+	-10.4378	2.20781e-08	4.65772	0.000201405	-5.78012	0.504432	0	1	0
chr11	6865761	+	-14.3543	0.000190208	11.0757	7.50921e-05	-3.27861	0.652355	0	0	1
chr11	6865766	+	-14.7481	5.56344e-05	11.8039	4.62432e-06	-2.94418	0.542971	0	0	1
chr11	7853214	+	18.1074	2.12178e-19	11.0862	0.0107323	29.1936	8.02346e-42	0	0	1
chr11	8317955	+	10.8893	5.2029e-08	-14.0655	1.84474e-08	-3.17624	0.809293	0	0	0
chr11	8321351	+	17.4264	0.0140725	-16.2694	0.00556414	1.15697	0.604611	0	0	0
chr11	8322811	+	-10.3728	6.05624e-09	0.166052	0.525199	-10.2067	0.00108576	1	0	0
chr11	8322936	+	-19.3068	1.88277e-10	9.27994	0.145819	-10.0268	0.321993	1	0	0
chr11	8369262	+	11.4691	0.00520378	-6.99237	0.0926694	4.47669	0.724366	1	0	0
chr11	8369277	+	11.8305	0.00115702	-6.93425	0.10945	4.89625	0.592027	1	0	0
chr11	8464617	+	-12.2821	0.000199541	13.3069	0.00106233	1.0248	0.728757	0	0	0
chr11	8510705	+	11.5687	0.0361422	-8.5693	0.0720073	2.99938	0.930395	0	0	1
chr11	8585153	+	-11.1091	0.000957891	13.3729	1.70081e-05	2.26376	0.320459	0	0	0
chr11	8871313	+	-12.9037	1.87105e-05	15.0374	5.81663e-21	2.13368	0.782883	0	0	1
chr11	9241141	+	13.4801	8.33999e-05	-8.59319	0.591593	4.8869	0.796339	0	0	1
chr11	9852276	+	13.5197	0.00268694	2.02696	0.625026	15.5466	0.0131758	1	0	0
chr11	10317273	+	11.4798	2.35967e-12	-3.59396	0.74568	7.88583	0.00342855	0	1	1
chr11	10493105	+	24.7662	8.47776e-15	-23.7282	9.78739e-16	1.03807	0.920644	0	0	1
chr11	11308594	+	-12.9317	1.22307e-09	-4.25758	0.822041	-17.1893	1.00721e-09	0	0	0
chr11	12035356	+	17.215	1.97401e-12	0.276607	0.290152	17.4916	4.61895e-07	0	0	1
chr11	12899996	+	11.3299	2.59505e-06	-6.07699	0.658464	5.25287	0.883536	0	1	1
chr11	15619232	+	13.1637	2.19772e-13	6.85051	2.28223e-05	20.0142	1.84078e-75	0	0	1
chr11	15776194	+	-13.0626	0.000363737	13.8819	1.2716e-09	0.819333	0.138502	0	0	0
chr11	16522207	+	-16.3659	0.00024432	-2.90112	0.559643	-19.2671	8.74255e-10	0	0	0
chr11	16741940	+	-10.6812	7.97486e-05	13.3543	1.31971e-08	2.67309	0.663237	0	0	1
chr11	16742002	+	10.8896	7.19e-06	-7.9652	0.000119786	2.92437	0.911793	0	0	1
chr11	16958058	+	14.1883	0.0130834	-8.23307	0.172739	5.95521	0.574609	0	0	0
chr11	16958221	+	-11.01	6.21021e-11	-4.42681	0.299585	-15.4368	3.43714e-18	0	0	0
chr11	17393000	+	11.3523	0.00631338	-1.61358	0.92468	9.73875	0.000489938	0	0	1
chr11	17560799	+	-13.1139	0.00622098	6.28239	0.46353	-6.8315	0.150325	0	0	0
chr11	17656377	+	-13.7382	2.42694e-09	2.44847	0.469124	-11.2897	0.00151909	0	0	0
chr11	17661415	+	11.4567	5.29126e-05	4.33667	0.19742	15.7933	3.32914e-08	0	0	0
chr11	17665935	+	13.1062	0.000342643	5.29818	0.27985	18.4044	0.00330625	0	0	0
chr11	17665937	+	12.2978	0.000529923	4.82397	0.352631	17.1218	0.00659727	0	0	0
chr11	17665984	+	10.146	0.0129549	2.92517	0.380751	13.0712	0.0544322	0	0	0
chr11	17680024	+	17.6185	1.04292e-11	-2.74812	0.0713627	14.8704	0.00710035	0	0	0
chr11	17711449	+	-14.0786	0.0108628	12.131	0.892072	-1.94751	0.205803	0	0	1
chr11	18366213	+	14.1561	0.00191049	-14.1726	0.0314464	-0.0165517	0.134195	0	0	1
chr11	18488696	+	20.6524	0.000494495	-1.25058	0.771324	19.4018	0.00309534	0	0	1
chr11	18525821	+	12.8676	1.34615e-05	4.52877	0.803871	17.3963	5.84422e-10	0	1	0
chr11	18530488	+	10.5392	0.0408347	-1.09756	0.915075	9.44162	0.229755	0	1	0
chr11	18633558	+	12.7131	1.06058e-08	-11.0471	0.00260658	1.66597	0.507944	0	0	1
chr11	18739237	+	-10.6965	8.59784e-08	NA	NA	NA	NA	0	0	1
chr11	18742082	+	-10.2206	4.58899e-05	2.59586	0.683882	-7.62473	0.00806139	0	0	1
chr11	18874732	+	-10.7135	1.10487e-08	-5.30749	0.241939	-16.0209	1.12995e-16	0	0	1
chr11	18877653	+	-12.9281	2.37587e-13	-2.88122	0.832797	-15.8093	1.97031e-16	0	1	0
chr11	19037333	+	12.5781	0.000105986	-14.9826	3.51695e-06	-2.40447	0.795101	0	1	0
chr11	19056584	+	10.5461	0.000334821	-14.643	9.02566e-06	-4.09687	0.580468	0	0	1
chr11	19465380	+	-13.7338	0.00102753	3.76397	0.943155	-9.96987	0.265693	0	0	0
chr11	19715581	+	11.4476	1.63085e-05	-9.11932	0.0104853	2.32827	0.187718	0	0	1
chr11	19970614	+	10.8013	5.32645e-07	-7.73609	0.000120455	3.06526	0.918903	0	0	0
chr11	19970633	+	10.9416	3.15876e-05	-4.85361	0.1861	6.08802	0.820974	0	0	0
chr11	19970639	+	10.8079	1.31059e-06	-7.37383	0.0136795	3.43404	0.769609	0	0	0
chr12	556418	+	-12.2927	4.829e-05	-7.35317	0.538305	-19.6459	3.28944e-15	0	0	1
chr12	1072017	+	17.0512	1.10147e-06	-13.2128	5.03264e-09	3.83833	0.90654	0	1	0
chr12	1770277	+	-17.5601	1.08622e-05	18.0895	5.17684e-07	0.529372	0.695151	0	0	1
chr12	1870573	+	13.3463	0.0238035	-18.4013	2.13563e-05	-5.05504	0.691662	0	0	1
chr12	1999914	+	-12.6466	5.40349e-10	18.0218	3.69406e-29	5.37514	0.348359	0	0	1
chr12	2381969	+	-13.3189	0.00384004	4.60662	0.349498	-8.71227	0.00462171	0	0	1
chr12	2754663	+	-10.799	8.18144e-06	6.56658	0.914582	-4.23245	0.176973	0	0	1
chr12	2800968	+	11.2864	0.00356574	-2.5008	0.613997	8.78562	0.635924	0	1	1
chr12	2920200	+	13.9336	7.84924e-05	2.00571	0.49584	15.9393	1.5997e-07	0	1	0
chr12	2924461	+	-13.0793	0.00171655	7.9842	0.114604	-5.09511	0.0181367	0	1	0
chr12	2924463	+	16.0462	0.000282215	-4.24877	0.295987	11.7974	0.186441	0	1	0
chr12	2925169	+	-11.3563	3.03312e-07	3.70331	0.382181	-7.65303	0.602565	0	1	0
chr12	2927850	+	10.5675	0.0177274	-0.0256639	0.907895	10.5419	0.0405844	0	1	0
chr12	2929584	+	15.6326	0.0222851	-4.81367	0.85651	10.819	0.27733	0	1	0
chr12	2929640	+	13.6911	0.0104636	0.472564	0.890647	14.1636	0.0964868	0	1	0
chr12	2991955	+	18.5218	2.09697e-07	-2.56726	0.924158	15.9546	4.24045e-06	1	0	1
chr12	2992058	+	-10.2511	0.0256797	8.82731	0.404136	-1.4238	0.298156	1	1	0
chr12	2995227	+	12.4613	0.0406668	0.55747	0.900926	13.0187	0.00123128	1	0	0
chr12	3003667	+	-10.3667	0.0471794	17.9456	5.18232e-07	7.57891	0.298809	0	1	0
chr12	3006930	+	13.8325	3.17477e-14	-9.41735	4.89911e-05	4.41519	0.109297	1	1	0
chr12	3007331	+	-10.2349	5.20013e-06	8.02501	0.167809	-2.20991	0.641772	1	1	0
chr12	3011665	+	-22.4921	2.20781e-08	11.889	0.00277619	-10.6031	0.194895	1	1	0
chr12	3070680	+	-13.6256	1.30107e-09	-3.03926	0.765177	-16.6648	4.72574e-06	0	0	1
chr12	3070688	+	-22.9916	1.83877e-25	2.82532	0.00213986	-20.1663	6.31653e-09	0	0	1
chr12	3074508	+	12.2769	5.1438e-08	-1.57641	0.383902	10.7005	0.176896	0	0	1
chr12	3076578	+	13.4678	0.000273732	6.49562	0.774768	19.9634	4.54851e-06	0	0	1
chr12	3079247	+	11.04	7.96314e-16	-4.19751	8.87709e-06	6.8425	2.57908e-05	1	0	1
chr12	3079254	+	11.7283	4.4373e-17	-4.91037	3.42862e-07	6.81792	3.83358e-05	1	0	1
chr12	3079453	+	11.1398	0.000326688	-5.51233	0.00179723	5.62745	0.92689	0	1	1
chr12	3079750	+	11.189	5.23845e-05	-3.33568	0.116388	7.85332	0.765487	0	1	1
chr12	3082802	+	-14.4155	0.0102344	4.71835	0.743907	-9.69711	0.130958	0	0	1
chr12	3264195	+	-14.9606	3.35536e-05	8.41123	0.0268908	-6.54932	0.783947	1	0	0
chr12	3264261	+	10.4555	0.0175885	1.97588	0.940178	12.4314	0.0332304	1	0	0
chr12	3264274	+	-15.5485	3.75653e-06	8.9982	0.0383064	-6.55032	0.555385	1	0	0
chr12	3269981	+	-16.4839	5.54786e-29	21.3179	1.60337e-25	4.8339	0.669147	0	0	0
chr12	3324754	+	-12.3576	8.64866e-05	8.73739	0.00141129	-3.62026	0.847142	0	1	0
chr12	3547691	+	12.8562	0.0313446	1.32457	0.836551	14.1807	0.215816	0	1	0
chr12	3586163	+	13.8147	0.0277849	-1.28228	0.924493	12.5324	0.0658844	0	0	1
chr12	3587877	+	-14.3916	0.00248901	8.94757	0.446754	-5.44406	0.000696325	0	0	1
chr12	3610497	+	10.1211	0.00528464	4.95589	0.610211	15.077	0.0011634	0	0	1
chr12	6501280	+	-15.7714	1.26384e-05	12.2743	3.85413e-06	-3.49702	0.898611	0	0	0
chr12	6697838	+	10.8299	0.00750766	-6.89802	0.0214104	3.93186	0.939939	0	0	0
chr12	6995148	+	13.6849	0.0181605	-5.69106	0.491015	7.99386	0.767964	0	0	1
chr12	7053415	+	11.5776	0.0290023	-6.07441	0.565518	5.50314	0.351883	1	0	1
chr12	7333265	+	-18.8305	5.37158e-25	19.1178	1.36763e-34	0.287322	0.517216	1	0	0
chr12	7757407	+	10.6573	5.85983e-08	-7.73277	0.000130905	2.9245	0.452608	0	0	1
chr12	8306007	+	17.3105	3.90314e-31	-11.6192	2.56324e-12	5.69134	0.00488796	0	1	0
chr12	9445714	+	10.3993	1.378e-05	8.2024	3.46228e-06	18.6017	2.06259e-24	0	0	1
chr12	9481535	+	19.9162	0.000214365	-16.3363	0.00291193	3.57983	0.897148	0	0	0
chr12	9487705	+	21.3608	7.06303e-07	-16.1785	0.031275	5.18238	0.318286	0	0	0
chr12	9495771	+	-12.5068	0.00326768	6.82252	0.63777	-5.68433	0.72843	0	0	0
chr12	9545962	+	14.1212	0.000802274	-9.28936	0.00924497	4.83188	0.699144	0	0	1
chr12	9545969	+	13.7534	7.92248e-05	-4.70861	0.392876	9.04482	0.000503488	0	0	1
chr12	9681393	+	12.0369	4.68506e-14	-5.92403	0.190853	6.11285	1.57317e-07	0	0	0
chr12	9699584	+	-15.0566	0.000101313	11.3101	0.0688417	-3.74648	0.445394	0	0	0
chr12	9930807	+	-11.7285	2.29762e-14	11.3484	4.03247e-07	-0.380184	0.89027	0	0	0
chr12	10833305	+	-11.0094	0.00405784	3.86742	0.417477	-7.14197	0.196718	0	0	0
chr12	11682975	+	11.5369	1.70907e-08	-11.1724	2.69547e-13	0.364543	0.815347	1	0	0
chr12	11809936	+	13.0797	1.33864e-16	-7.93109	4.09329e-06	5.14863	3.82315e-18	0	0	1
chr12	11819059	+	12.2454	0.0011746	-0.385376	0.452211	11.86	0.271162	0	1	0
chr12	11886189	+	10.1833	9.13494e-05	-7.20298	0.54585	2.98032	0.891936	0	1	0
chr12	11891367	+	-13.1209	0.00570154	14.4768	7.32132e-09	1.35592	0.892371	1	0	0
chr12	11899906	+	-14.2356	6.74608e-12	19.9641	1.52848e-25	5.72844	0.125901	0	0	1
chr12	11946387	+	17.9798	0.0181718	-9.26558	0.410953	8.71422	0.695717	1	0	0
chr12	11946474	+	16.048	0.0335369	-5.31019	0.243655	10.7378	0.844486	1	0	0
chr12	11947767	+	-14.9546	0.000332423	11.7398	0.00422094	-3.21474	0.883495	1	0	0
chr12	11950224	+	15.5775	1.21269e-08	-4.35066	0.034416	11.2269	0.754928	1	0	1
chr12	11950252	+	10.6597	0.00026781	0.258154	0.722367	10.9179	0.471829	1	0	1
chr12	11952614	+	10.8998	1.34995e-07	-2.85307	0.00723139	8.04677	0.85347	0	0	1
chr12	11954501	+	28.2319	3.39928e-16	-9.19558	0.0856123	19.0364	3.98926e-06	1	0	1
chr12	11954519	+	17.5052	2.17423e-07	-6.3097	0.0168291	11.1955	0.760165	1	0	1
chr12	11954530	+	14.7775	0.000924129	-3.29587	0.467048	11.4816	0.70262	1	0	1
chr12	11955119	+	14.1223	0.0018432	-7.5281	0.11037	6.59419	0.903735	1	0	1
chr12	11955368	+	12.9434	7.84493e-06	-3.31829	0.532105	9.62513	0.0292674	1	1	1
chr12	11958876	+	18.4588	1.08156e-07	-14.6342	0.00113478	3.82452	0.543593	1	0	1
chr12	11958893	+	19.7036	2.25349e-08	-16.48	5.83741e-06	3.22366	0.754025	1	0	1
chr12	11958984	+	11.5701	0.000737971	-4.24683	0.212629	7.32329	0.169081	1	1	1
chr12	11959013	+	10.6463	0.000170144	-0.912014	0.724005	9.73426	0.0439674	1	1	1
chr12	11959088	+	19.5031	9.49192e-13	-6.50002	0.0099833	13.0031	0.139063	1	1	1
chr12	11959099	+	12.1709	2.21382e-05	-1.72012	0.414151	10.4508	0.135735	1	1	1
chr12	11959118	+	12.0002	7.04341e-06	-5.85925	0.0159789	6.14099	0.56947	1	0	1
chr12	11964404	+	11.2324	0.0118916	-4.63315	0.106	6.59923	0.690018	0	1	0
chr12	11992202	+	10.8893	2.76462e-05	-3.20282	0.326062	7.68646	0.698521	0	1	0
chr12	11998548	+	-13.2092	6.79414e-05	15.9919	1.83344e-08	2.78275	0.381563	0	0	1
chr12	12034663	+	12.4242	5.40007e-10	-6.30032	0.00911863	6.12384	0.00519361	0	1	0
chr12	12055861	+	-15.6541	1.91603e-06	2.84079	0.45711	-12.8133	0.0943395	1	1	0
chr12	12068062	+	13.9824	0.0254676	10.1317	0.0723429	24.1141	4.30009e-09	0	0	1
chr12	13342770	+	-17.9185	5.83133e-07	12.5858	0.000361386	-5.33275	0.675628	0	0	1
chr12	13539498	+	-10.8225	8.32657e-05	5.66777	0.784861	-5.15474	0.442388	0	0	0
chr12	13638848	+	17.8662	0.0298494	-5.24491	0.859385	12.6213	0.0267066	0	0	1
chr12	14266413	+	12.1051	2.06839e-11	-1.52666	0.851725	10.5785	0.000542812	0	0	0
chr12	14415338	+	20.0147	0.000217597	-19.4625	4.68282e-06	0.552175	0.87601	0	1	0
chr12	14687031	+	-13.1224	0.00250143	18.2833	2.37323e-07	5.16096	0.321162	0	0	1
chr12	15910409	+	10.5127	0.0278308	-1.5243	0.847285	8.98842	0.449163	0	0	1
chr12	15979152	+	-10.345	1.83401e-12	7.29559	1.27051e-07	-3.04942	0.638785	0	0	0
chr12	16408158	+	12.2124	2.60647e-14	-9.56913	4.20675e-11	2.64325	0.788563	0	0	1
chr12	16422174	+	20.7991	0.000188259	-7.81565	0.520925	12.9834	0.127612	0	0	1
chr12	16422513	+	-22.7397	1.90581e-33	18.5723	1.59292e-17	-4.16737	0.821585	0	0	1
chr12	16422588	+	-13.7584	5.52251e-12	11.9865	6.71141e-06	-1.77189	0.595856	0	0	1
chr12	16422610	+	-19.0467	2.16502e-23	10.38	2.96079e-05	-8.66669	0.649216	0	0	1
chr12	16641964	+	15.0572	6.06018e-23	1.5117	0.901953	16.5689	1.02268e-17	0	0	1
chr12	16686994	+	10.2442	0.00365148	2.36062	0.546126	12.6048	0.000474203	0	0	0
chr12	16794763	+	-15.0932	4.26227e-18	1.00036	0.45705	-14.0928	2.74112e-18	0	0	0
chr12	16849638	+	-17.4017	5.97226e-05	-0.2508	0.929064	-17.6525	0.00237372	0	0	0
chr12	18303115	+	12.9539	0.00347083	-3.47572	0.572049	9.47818	0.460437	0	0	1
chr12	18991395	+	16.79	1.31742e-21	-6.24422	0.171065	10.5458	2.16802e-16	0	0	0
chr12	18995413	+	11.7632	0.0382005	-7.45472	0.680821	4.30845	0.412717	0	0	0
chr12	19042333	+	-10.9291	8.13207e-12	-7.24491	5.63827e-09	-18.174	8.01655e-39	0	0	0
chr12	19428051	+	-11.2517	1.52703e-10	3.16521	0.767529	-8.08647	0.000420292	0	0	1
chr12	19691243	+	13.0643	0.0130968	NA	NA	NA	NA	0	0	0
chr13	615938	+	-12.2756	5.01301e-08	0.729443	0.679378	-11.5461	1.11123e-05	0	1	0
chr13	615940	+	-13.2136	1.91721e-08	5.15184	0.715548	-8.0618	0.0455091	0	1	0
chr13	1551806	+	-26.2455	8.48851e-12	28.9209	1.81677e-25	2.67536	0.551381	0	1	0
chr13	1589976	+	-12.0866	8.5781e-10	7.55877	0.0836448	-4.52787	0.000897219	1	0	1
chr13	1613860	+	-22.7692	1.00626e-07	15.1795	0.371957	-7.58974	0.422217	0	1	0
chr13	1670407	+	12.2942	2.96671e-16	-12.791	3.6478e-12	-0.49681	0.15704	0	0	1
chr13	1690001	+	-10.866	0.0211573	15.0813	0.00285898	4.21524	0.824911	0	0	1
chr13	1740418	+	11.8191	0.00032147	-9.06477	8.85535e-05	2.75435	0.380765	0	0	0
chr13	1762536	+	12.1637	0.000109882	-4.67404	0.204632	7.48969	0.0821759	0	0	0
chr13	2160082	+	10.7966	0.000437653	-5.29944	0.289856	5.4972	0.326738	0	0	1
chr13	2395863	+	-12.4292	0.00344271	NA	NA	NA	NA	0	0	1
chr13	2507172	+	-10.048	1.71036e-13	-1.59228	0.74396	-11.6403	2.19772e-26	0	1	0
chr13	2527759	+	-10.5328	1.084e-18	-0.182639	0.841651	-10.7155	3.75841e-15	0	1	0
chr13	2603330	+	15.5497	1.66608e-15	-13.0555	1.11422e-12	2.4942	0.710398	1	1	1
chr13	2604225	+	-10.9346	3.31715e-09	8.93942	2.80347e-14	-1.99523	0.648827	1	1	1
chr13	2667916	+	-16.5216	0.0456448	5.11907	0.727516	-11.4025	0.226128	0	0	1
chr13	2719412	+	-17.575	0.00130043	24.7254	6.48626e-09	7.15041	0.385369	0	0	0
chr13	2744989	+	-11.2933	0.00924845	15.2656	0.00874693	3.97237	0.745221	0	0	0
chr13	2751712	+	10.4488	5.46937e-05	-5.42334	0.229168	5.02544	0.374524	0	0	0
chr13	2813458	+	10.9133	0.00102685	-13.0691	5.95727e-12	-2.15576	0.00965796	0	0	1
chr13	2813499	+	11.4694	3.04606e-08	-11.7654	1.65052e-15	-0.296025	0.0287749	0	0	1
chr13	2830764	+	10.4479	0.00973956	-5.39196	0.122874	5.05592	0.937803	0	0	1
chr13	2900406	+	-10.6734	7.55155e-09	15.4783	2.50608e-13	4.80491	0.83449	0	0	0
chr13	2900426	+	-10.7033	1.38563e-09	14.7403	2.63827e-12	4.03697	0.746093	0	0	0
chr13	3067075	+	15.4963	3.58812e-20	-6.51144	4.09307e-16	8.98485	1.64563e-05	0	0	1
chr13	3183658	+	-10.6794	1.86857e-05	19.2563	4.83628e-29	8.57687	0.0015756	0	0	0
chr13	3353900	+	-14.2889	8.92404e-06	17.7908	3.44302e-12	3.50192	0.283956	0	0	1
chr13	3460676	+	-11.6592	0.0343912	6.5433	0.170507	-5.11591	0.622544	0	0	0
chr13	3478993	+	11.2216	0.000190077	6.60685	0.139264	17.8284	1.56607e-09	0	0	0
chr13	3479052	+	11.4652	1.46011e-05	4.47101	0.319777	15.9362	3.47187e-07	0	0	0
chr13	3479058	+	10.3403	0.000485829	4.58633	0.286792	14.9267	1.42351e-07	0	0	0
chr13	3479060	+	13.2936	4.77868e-07	6.1017	0.0574229	19.3953	6.36594e-10	0	0	0
chr13	3479080	+	11.7034	0.0415765	3.76131	0.857487	15.4647	0.0154239	0	0	0
chr13	3513087	+	13.4946	0.000307982	-8.66865	0.226163	4.826	0.0121741	1	0	0
chr13	3764155	+	-10.2173	0.00189527	7.50059	0.00281874	-2.71668	0.936425	0	0	1
chr13	4017555	+	11.3488	1.72024e-05	-7.46957	6.74251e-15	3.87925	0.779624	0	0	0
chr13	4258307	+	11.0791	0.00305566	-3.88041	0.331049	7.19867	0.390556	1	0	0
chr13	4609046	+	-11.0583	6.49616e-09	13.7087	2.58017e-51	2.6504	0.0088747	0	0	1
chr13	6728972	+	15.3609	1.68266e-11	-8.92883	1.20361e-07	6.43212	0.0712064	0	0	1
chr13	6729150	+	10.578	1.60951e-09	-8.15369	2.46656e-06	2.42435	0.5238	0	0	1
chr13	8524199	+	11.4371	0.0137135	-10.2035	0.00053667	1.23355	0.877847	0	0	0
chr13	8658878	+	-15.4962	4.45483e-11	6.68544	0.21919	-8.81079	1.9161e-10	0	0	0
chr13	9042450	+	-10.6506	0.0142959	5.38326	0.143223	-5.26729	0.898483	0	0	0
chr13	9042707	+	17.3148	0.00604242	-8.16122	0.733941	9.15356	0.000177937	0	0	0
chr13	9098979	+	-12.3928	3.13032e-12	13.2337	3.86143e-09	0.84096	0.201259	0	0	0
chr13	9515918	+	11.4598	3.09937e-15	1.83597	0.765294	13.2958	2.72294e-21	0	0	1
chr13	9528326	+	-16.0565	7.61183e-11	1.13436	0.336992	-14.9221	0.00359115	0	0	1
chr13	9647053	+	-12.4217	2.68693e-17	-0.153392	0.903408	-12.5751	2.84463e-08	0	1	0
chr13	10880050	+	10.6302	0.0196943	-7.61085	0.00437664	3.01938	0.732361	0	0	1
chr13	10918887	+	-10.2718	0.0130224	-1.63801	0.868081	-11.9098	0.000150866	0	0	0
chr13	10981075	+	-10.5182	2.47191e-06	-4.32088	0.00122173	-14.839	1.57377e-12	0	1	0
chr13	10989792	+	-14.7625	1.95017e-07	NA	NA	NA	NA	0	0	0
chr13	11037151	+	-16.5768	1.1565e-06	6.51401	0.0206291	-10.0627	0.492916	0	0	1
chr13	11548581	+	-11.2597	8.00938e-10	15.1658	9.40618e-12	3.90613	0.852015	0	0	1
chr13	11766781	+	-17.0176	6.61836e-05	19.9394	6.44695e-11	2.92185	0.534107	0	0	1
chr13	12208214	+	13.3364	0.000147186	12.5269	0.239805	25.8633	3.81781e-09	0	0	0
chr13	12528969	+	-10.3406	0.00927959	15.1078	3.95104e-08	4.76718	0.797416	0	0	0
chr13	12841818	+	11.8477	0.00173576	-3.89401	0.691911	7.9537	0.0653216	0	0	0
chr13	14018671	+	-10.6859	0.00360721	2.45318	0.0806429	-8.23268	0.0246487	1	0	0
chr13	14213404	+	10.7183	1.64948e-08	-6.66482	0.0045905	4.05353	0.372178	0	0	1
chr13	14416259	+	-19.4752	2.31198e-12	0.736338	0.803533	-18.7389	2.30031e-10	0	0	1
chr13	14429248	+	-19.7756	1.12045e-19	12.4992	1.5375e-15	-7.27639	0.417627	0	0	1
chr13	14840405	+	11.5695	1.6556e-08	-2.87674	0.472711	8.69272	3.25074e-05	0	0	0
chr13	14842468	+	10.589	0.0343782	0.282639	0.883315	10.8716	0.128288	0	0	0
chr13	16325210	+	18.0453	6.63591e-28	-7.09855	7.29695e-05	10.9467	3.05384e-17	0	0	0
chr13	16455561	+	15.4479	0.00105439	-3.8077	0.176347	11.6402	0.0244034	0	0	0
chr13	16462106	+	11.4378	1.36887e-05	2.86468	0.898047	14.3025	0.0482824	0	0	0
chr13	16462221	+	19.5205	4.28868e-17	6.64591	0.284074	26.1664	1.54591e-26	0	0	0
chr13	16466119	+	13.9708	0.0377662	-3.41166	0.625026	10.5591	0.620803	0	1	0
chr13	16522039	+	11.8781	0.000530337	-6.22492	0.366321	5.65318	0.751179	0	0	0
chr13	16529570	+	10.5967	0.00553124	-3.16257	0.0327227	7.43412	0.906499	0	0	0
chr13	17037230	+	-13.099	0.000372191	-2.43815	0.746399	-15.5371	6.51062e-07	0	0	1
chr13	17059578	+	-13.3727	1.26704e-20	-0.287889	0.440283	-13.6606	4.85427e-12	0	0	1
chr13	17479386	+	12.1841	1.03271e-13	-0.807716	0.635207	11.3764	5.07604e-10	0	0	0
chr13	17479393	+	12.6875	9.45457e-12	-3.28788	0.192387	9.39963	0.000423828	0	0	0
chr13	17515540	+	-10.4166	9.07063e-07	7.78099	0.00111831	-2.63565	0.789098	0	0	1
chr13	17538089	+	12.1753	2.37059e-05	-1.63799	0.605789	10.5373	0.00491393	0	1	0
chr13	17589914	+	-10.687	0.00552425	6.50831	0.522853	-4.17866	0.366916	0	0	0
chr13	17598473	+	13.367	1.1837e-18	3.2449	0.0660757	16.6119	1.09992e-18	1	0	0
chr13	17604980	+	20.5574	0.00170712	-5.16588	0.428093	15.3915	0.934621	0	0	0
chr13	17706854	+	14.4676	0.00919369	-4.55707	0.619486	9.91056	0.222195	0	1	0
chr13	17980956	+	15.2116	0.0206119	-2.32217	0.82115	12.8895	0.426458	0	0	0
chr13	18020534	+	15.0036	0.00761644	-9.53905	0.373902	5.4646	0.708929	0	0	1
chr13	18026081	+	10.3671	0.0263076	-9.43816	0.0102718	0.928933	0.823727	0	0	1
chr13	18483809	+	10.4985	1.59966e-06	-1.26611	0.782784	9.23242	0.435921	1	0	1
chr13	18491107	+	-11.5183	3.23089e-06	0.289485	0.942312	-11.2288	0.468425	0	0	1
chr14	127348	+	-10.2166	0.0193636	4.29485	0.765576	-5.92176	0.228107	0	0	0
chr14	131064	+	-19.7297	4.33655e-39	7.11128	0.00220943	-12.6184	6.64411e-10	0	0	0
chr14	132019	+	-11.6084	2.63053e-06	-11.8219	1.96779e-13	-23.4303	1.76462e-26	0	0	0
chr14	1328437	+	-10.3283	0.00832928	4.83581	0.004862	-5.49248	0.826123	1	0	0
chr14	1456685	+	-10.6008	2.57216e-15	7.9954	0.000102471	-2.60539	0.0201492	0	0	1
chr14	1550035	+	12.6444	0.00311224	-8.71878	0.0719662	3.92567	0.510301	0	0	1
chr14	2141359	+	11.9366	1.42077e-06	2.3815	0.706592	14.3181	8.66736e-07	0	0	1
chr14	2158534	+	17.9887	0.000122211	0.660504	0.831222	18.6492	0.0529151	0	0	1
chr14	2185962	+	-10.3258	0.00165818	6.38844	0.749546	-3.93741	0.383337	0	0	0
chr14	2185996	+	26.0204	1.05732e-12	-2.62795	0.412426	23.3925	0.00165151	0	0	0
chr14	2448618	+	19.1894	7.54738e-17	-5.57277	0.227732	13.6166	1.10608e-09	0	0	1
chr14	2788353	+	-15.6678	3.91748e-12	0.165095	0.0418797	-15.5027	0.0194913	0	0	0
chr14	2837996	+	13.6338	6.39986e-08	-11.98	5.25222e-14	1.65374	0.0573577	0	0	0
chr14	2857018	+	-19.7278	1.34875e-19	12.3946	4.23563e-09	-7.33319	0.0408672	0	0	0
chr14	2901753	+	-13.265	0.0209202	9.3341	0.304483	-3.93094	0.862489	0	0	0
chr14	2924418	+	-15.2605	3.45409e-12	3.79969	0.0498427	-11.4608	0.0238841	0	0	1
chr14	3252253	+	21.6063	4.22923e-06	-26.3698	4.52472e-07	-4.76341	0.800633	0	0	1
chr14	3252280	+	-21.9955	2.30349e-07	19.6556	0.00190287	-2.33982	0.369515	0	0	1
chr14	4346573	+	10.5187	4.77868e-07	-1.4225	0.32175	9.09624	0.210748	0	0	0
chr14	4604618	+	-10.2872	2.62706e-06	3.15863	0.694159	-7.12857	0.252124	0	0	1
chr14	4792106	+	-16.039	0.00389781	4.63545	0.622495	-11.4035	0.0870408	0	1	0
chr14	4833234	+	-13.9117	0.000579802	0.0642299	0.929861	-13.8475	0.333973	0	0	0
chr14	5070574	+	16.6958	0.00682347	-6.46672	0.77247	10.229	0.56826	0	0	1
chr14	5172253	+	19.8043	7.17129e-17	-0.892495	0.677156	18.9118	3.85286e-09	0	0	0
chr14	5172266	+	22.0292	3.51371e-11	-1.91311	0.579994	20.1161	1.30958e-06	0	0	0
chr14	5265971	+	12.4077	8.92426e-10	-5.46953	0.0031749	6.93821	0.419401	0	0	0
chr14	5269934	+	-18.7835	1.46767e-20	8.85835	0.00025489	-9.92514	0.0815645	0	0	0
chr14	5279162	+	-17.6011	0.0063797	9.97052	0.0243764	-7.6306	0.753046	0	0	0
chr14	5280535	+	10.4183	0.000322094	-1.59101	0.634323	8.82732	0.022618	0	0	0
chr14	5301249	+	10.8111	0.000533036	-4.16463	0.586665	6.64647	0.0127047	0	1	0
chr14	5330062	+	-14.6502	0.0420546	1.3398	0.876905	-13.3104	2.95245e-06	0	0	1
chr14	5416088	+	12.184	0.0267509	-5.66744	0.0839142	6.5166	0.548353	0	1	0
chr14	5416164	+	15.216	0.000368421	-6.57847	0.0610446	8.63752	0.747559	0	1	0
chr14	5429340	+	-13.6677	0.0471143	7.80141	0.743695	-5.86632	0.221958	0	0	0
chr14	5509323	+	11.5942	0.00226435	-6.07835	0.430862	5.51585	0.0365059	1	0	1
chr14	6146635	+	-14.8111	1.14606e-05	21.881	4.29669e-14	7.06985	0.91778	0	1	0
chr14	6168366	+	-13.482	0.000716074	8.88774	0.364469	-4.59424	0.256387	0	0	1
chr14	6321874	+	11.515	0.0223134	-5.9392	0.163297	5.57581	0.585549	0	0	0
chr14	6508119	+	10.4697	7.07256e-15	-4.96797	0.16632	5.50172	8.72944e-10	0	0	1
chr14	6508131	+	10.3923	6.76576e-10	-3.23951	0.543596	7.15274	1.37762e-11	0	0	1
chr14	6526058	+	16.8866	0.000222401	-10.7161	0.012414	6.17045	0.52679	0	0	1
chr14	6526062	+	17.9568	1.56422e-05	-11.5255	0.0276083	6.43133	0.220915	0	0	1
chr14	6527041	+	-14.5633	3.4708e-07	11.6238	7.56624e-10	-2.93952	0.403623	0	0	1
chr14	6798908	+	-10.2085	0.000385176	-1.07389	0.914501	-11.2824	0.00112111	0	0	1
chr14	6847014	+	12.012	0.00967452	-5.22398	0.353078	6.78806	0.514376	0	1	0
chr14	6848452	+	19.3313	2.97498e-21	-10.1648	0.173988	9.1665	1.3772e-07	0	1	0
chr14	6912436	+	-21.3776	2.16558e-23	4.32824	0.906479	-17.0494	7.49116e-14	1	0	0
chr14	6934243	+	-13.6931	1.41519e-05	0.722582	0.845988	-12.9705	0.035002	0	1	1
chr14	6951816	+	-14.2136	0.00164659	13.734	0.00111613	-0.479599	0.454233	0	0	1
chr14	7080029	+	16.0657	2.36741e-06	-6.81525	0.927775	9.25047	0.086613	0	0	1
chr14	7145379	+	-13.6721	0.00403468	-1.62652	0.761294	-15.2986	0.185923	0	0	1
chr14	7214036	+	-12.1725	0.0183271	3.65248	0.892072	-8.52006	0.185337	0	0	0
chr14	7216260	+	10.3089	1.24357e-05	0.503622	0.926002	10.8125	0.00029957	0	0	0
chr14	7223557	+	11.6841	0.0314406	-7.26577	0.364244	4.41834	0.883386	0	0	0
chr14	7273465	+	-14.1123	1.52624e-13	-1.14786	0.213864	-15.2602	0.00162942	0	0	0
chr14	7303304	+	-10.3515	2.71529e-07	3.0588	0.715657	-7.29274	6.69157e-08	0	1	0
chr14	7477621	+	-10.3323	0.000380281	0.538412	0.785416	-9.79392	1.698e-05	0	0	0
chr14	7510107	+	-10.219	0.000213089	2.21854	0.90014	-8.00043	8.26096e-05	0	0	1
chr14	7543065	+	10.9233	2.41516e-05	-4.78298	0.173101	6.14035	0.821585	0	0	0
chr14	8152695	+	10.0682	0.0294485	-8.53251	1.67996e-06	1.53566	0.601421	0	0	0
chr14	8445020	+	14.8179	2.03891e-26	-1.72581	0.721512	13.0921	5.34896e-33	0	0	1
chr14	10470595	+	17.9186	2.35716e-29	-0.380934	0.378193	17.5377	5.39717e-16	0	0	1
chr14	10498368	+	15.4594	8.21799e-13	0.348939	0.936775	15.8084	2.8417e-08	1	0	1
chr14	10498481	+	21.8928	9.01242e-09	0.508772	0.933213	22.4016	4.7815e-05	1	0	1
chr14	12456369	+	-12.2341	4.7403e-07	2.45675	0.628976	-9.77739	0.20511	0	0	0
chr14	12500128	+	22.4883	3.14e-68	8.04411	0.00568387	30.5324	2.84474e-41	1	0	0
chr14	12572519	+	14.6238	0.0358833	4.68109	0.930885	19.3049	0.164751	0	0	1
chr14	12631281	+	-12.6397	2.83655e-15	11.0315	0.000466622	-1.60812	0.224427	0	1	0
chr14	12632195	+	13.1037	0.000141593	-9.7851	0.0577137	3.31861	0.863391	0	0	1
chr14	12633397	+	-12.0122	7.19006e-07	12.0317	4.14072e-05	0.0195043	0.248584	1	1	0
chr14	12633505	+	20.1241	2.87328e-06	-12.6432	0.127659	7.48094	0.103703	1	0	1
chr14	12634293	+	-14.1061	1.40139e-12	11.3094	1.16854e-07	-2.79666	0.393903	1	1	0
chr14	12709422	+	13.0096	0.000869416	-3.56983	0.940831	9.43978	0.128408	0	1	0
chr14	12981510	+	10.0556	0.0265036	-4.66012	0.458648	5.39549	0.616304	0	0	0
chr14	13069367	+	13.9031	0.000988722	8.86288	0.266546	22.766	1.03451e-08	0	0	1
chr14	13083065	+	-12.4181	1.46993e-05	-5.09168	0.154974	-17.5098	7.4395e-12	0	0	1
chr14	13097946	+	-19.8697	5.57859e-11	-2.59573	0.937544	-22.4654	1.82562e-11	0	1	0
chr14	13098106	+	-13.8008	0.000379056	-13.394	0.00172953	-27.1948	1.70377e-12	0	0	1
chr14	13098194	+	-14.366	0.00920638	-11.2903	0.263568	-25.6563	3.19165e-08	0	0	1
chr14	13163142	+	-15.1604	0.000408239	20.3726	3.17997e-11	5.21225	0.92468	0	1	0
chr14	13341193	+	-11.3254	0.0110876	15.1473	6.59179e-08	3.82184	0.44772	1	0	1
chr14	13415160	+	-12.5228	0.015087	7.42186	0.447018	-5.10091	0.163788	0	0	1
chr14	13415257	+	-21.8772	1.04292e-11	1.01334	0.823076	-20.8639	2.93795e-14	0	0	1
chr14	13415260	+	-18.7719	3.7564e-08	3.0429	0.657768	-15.729	1.18453e-09	0	0	1
chr14	13459074	+	-10.0061	0.000103123	7.49513	4.62209e-05	-2.51093	0.489319	1	0	1
chr14	13463690	+	-10.179	0.0202515	-1.87227	0.860165	-12.0513	0.015151	0	0	0
chr14	13678219	+	11.0051	0.0245416	-4.48072	0.50333	6.52441	0.190857	0	0	1
chr14	13743938	+	-11.8671	5.70461e-10	6.89153	1.83323e-07	-4.97557	0.373259	0	0	1
chr14	13808527	+	-13.5456	2.49263e-09	-1.37646	0.833366	-14.9221	2.70437e-21	0	0	1
chr14	13893309	+	-15.0567	3.45104e-11	-0.795497	0.458297	-15.8522	1.6383e-06	0	0	0
chr14	13919122	+	-12.472	0.000255499	7.54316	0.33668	-4.92883	0.114661	0	0	1
chr14	14312502	+	17.5216	1.36115e-20	-7.80333	0.00186431	9.71826	1.22381e-07	0	0	0
chr14	14316744	+	-10.4771	5.79161e-12	4.3799	0.766387	-6.09724	8.3e-06	0	0	0
chr14	14316896	+	16.7072	1.1588e-25	-3.24671	0.484458	13.4605	1.83762e-16	0	0	0
chr14	14316902	+	18.3775	2.48481e-26	-2.5219	0.750184	15.8556	1.25023e-16	0	0	0
chr14	14333265	+	-13.6535	0.00013034	5.40762	0.802933	-8.24589	0.102602	0	0	0
chr14	14341523	+	11.1059	2.85093e-07	-1.08051	0.352897	10.0254	2.01795e-14	0	0	0
chr14	14347152	+	-14.2408	0.00240151	0.463722	0.866247	-13.7771	0.00500599	0	0	0
chr14	14350513	+	10.8178	0.0233734	-11.5451	2.4238e-05	-0.727273	0.774166	0	0	0
chr14	14351324	+	-11.5756	1.58459e-08	2.72061	0.451962	-8.85498	2.40579e-08	0	0	0
chr14	14377319	+	-11.0327	0.00396432	1.1037	0.915838	-9.92896	0.00737732	0	1	0
chr14	14381623	+	-15.5537	1.27781e-12	6.91766	2.30164e-05	-8.63603	0.000794483	0	0	1
chr14	14434626	+	13.0071	8.17142e-16	5.96836	2.6561e-06	18.9754	1.51368e-31	0	0	0
chr14	14439065	+	13.6367	2.67797e-20	-1.11241	0.582114	12.5243	1.44037e-19	0	1	1
chr14	14439313	+	-14.2757	1.45302e-07	-1.57269	0.329102	-15.8484	1.55661e-05	0	1	0
chr14	14507630	+	17.6133	1.0085e-12	-11.8507	1.22341e-06	5.7626	0.549504	0	0	1
chr14	14509114	+	-10.2915	8.15631e-05	11.0811	2.33448e-05	0.789623	0.581315	0	0	1
chr14	14510571	+	-11.777	0.0487444	11.5797	0.0011553	-0.197303	0.8012	0	0	1
chr14	14529410	+	-10.8393	1.02226e-08	3.67312	0.172565	-7.16614	5.45376e-12	1	1	1
chr14	14551425	+	-11.2449	0.00291507	6.06733	0.515608	-5.17757	0.346314	0	0	1
chr14	14569354	+	13.3514	0.0355463	NA	NA	NA	NA	0	0	0
chr14	14583697	+	10.1339	0.000298051	-8.89488	9.54114e-07	1.23897	0.35202	0	0	0
chr14	14583762	+	-11.8742	7.22515e-10	12.7763	5.68671e-17	0.902091	0.000270348	0	0	0
chr14	14584089	+	-14.1677	2.99022e-10	15.9939	1.11463e-10	1.82612	0.916888	0	0	0
chr14	14609113	+	-10.0075	8.01008e-07	1.18107	0.9102	-8.82641	9.12001e-05	1	0	0
chr14	14609226	+	19.55	6.86725e-32	-6.73081	0.190939	12.8192	1.83967e-29	1	0	0
chr14	14609543	+	-14.1968	0.00154973	5.44038	0.715413	-8.75646	0.552947	1	0	0
chr14	14609565	+	-11.4628	0.0398039	2.76306	0.776635	-8.69973	0.434527	1	0	0
chr14	14641466	+	-39.1612	4.46739e-22	14.4188	0.00711215	-24.7424	4.49576e-17	1	0	0
chr14	14641520	+	-36.6403	1.70068e-19	9.99323	0.270624	-26.647	1.13402e-15	1	0	0
chr14	14644586	+	-14.6687	3.1816e-08	-2.89006	0.876173	-17.5588	1.52369e-05	0	0	0
chr14	14644591	+	-11.0213	3.60481e-05	-8.13984	0.162109	-19.1612	1.74242e-07	0	0	0
chr14	14644616	+	-12.1458	1.24954e-07	-7.01501	0.0182189	-19.1609	8.81458e-11	0	0	0
chr14	14644967	+	-10.0236	4.56657e-12	0.679063	0.385215	-9.34455	4.90766e-11	0	0	0
chr14	14647291	+	-33.6598	6.5969e-17	NA	NA	NA	NA	0	0	0
chr14	14647345	+	-32.7365	2.10281e-15	NA	NA	NA	NA	0	0	0
chr14	15249169	+	-10.6268	0.0453854	16.1569	0.614288	5.53007	0.758713	0	1	0
chr14	15405598	+	-11.0903	0.00074045	7.6161	0.00180468	-3.4742	0.510873	0	1	0
chr14	16114547	+	23.0702	1.11818e-06	NA	NA	NA	NA	0	1	0
chr14	16114556	+	21.9931	7.67167e-06	NA	NA	NA	NA	0	1	0
chr14	16149818	+	-20.8098	3.50791e-13	24.9097	2.83605e-16	4.09984	0.348583	0	0	0
chr15	104105	+	-15.6633	0.000356576	8.09152	0.370873	-7.57174	0.00656401	0	1	0
chr15	105405	+	-11.8712	8.37808e-05	7.39649	0.195765	-4.4747	0.306045	0	0	0
chr15	156095	+	-13.7901	0.0369667	NA	NA	NA	NA	0	0	0
chr15	1226296	+	11.7935	1.7438e-06	-10.6515	6.5939e-08	1.14208	0.225583	0	0	1
chr15	1907731	+	11.8654	0.0155969	-1.50739	0.851783	10.358	0.0895462	0	0	0
chr15	2084870	+	15.6559	3.34816e-10	-9.10136	0.0138057	6.55458	0.738555	0	0	1
chr15	5039209	+	13.7646	2.99171e-07	-10.5349	0.501105	3.2297	0.01723	0	0	1
chr15	6395500	+	-11.0491	0.0357431	6.82213	0.00485424	-4.22699	0.903185	0	1	0
chr15	6479501	+	-10.2419	0.0212922	13.1657	4.36587e-06	2.92387	0.94029	0	1	0
chr15	6966283	+	-15.0655	0.0162705	17.8772	0.00950728	2.81163	0.76513	0	0	1
chr15	7100223	+	11.0449	0.00404031	-9.35671	0.294102	1.68815	0.697532	0	0	0
chr15	7122647	+	13.4571	6.53204e-08	-5.98658	0.0784742	7.47053	1.82883e-05	0	0	1
chr15	7138783	+	13.4913	1.70267e-05	-7.83333	0.377706	5.65796	0.42808	0	0	1
chr15	7138922	+	10.8703	0.000280406	-4.48531	0.826628	6.38496	0.655044	0	1	0
chr15	7173446	+	-11.1426	8.76092e-10	6.28554	0.928998	-4.85703	0.0263985	0	0	1
chr15	7195310	+	11.0277	7.51225e-09	-8.48408	0.132687	2.54359	0.083635	0	0	1
chr15	7198099	+	15.8609	0.00704844	-12.8099	0.105232	3.05098	0.520307	0	0	1
chr15	7344292	+	-13.8763	3.39618e-11	-0.240172	0.596433	-14.1165	4.85257e-13	0	0	1
chr15	7470410	+	12.7739	0.0134899	-14.3683	0.000176869	-1.59441	0.170896	1	0	1
chr15	7471910	+	-10.9565	0.00452451	13.0112	0.00142806	2.05469	0.911197	1	0	1
chr15	7492884	+	-11.2914	0.0263648	4.46839	0.769258	-6.82302	0.320654	0	0	1
chr15	7635512	+	10.5455	0.00591879	1.21052	0.915013	11.756	0.000442901	0	0	0
chr15	7675581	+	15.3738	1.0572e-12	-11.173	3.21588e-12	4.2008	0.931335	0	0	0
chr15	7743800	+	14.312	6.53411e-12	-17.9771	2.21084e-14	-3.66513	3.69621e-05	0	0	0
chr15	7754528	+	11.5383	0.0124064	-25.0234	1.10153e-26	-13.4851	5.9562e-06	0	0	0
chr15	7784693	+	12.8336	4.07357e-08	-3.40616	0.486799	9.42747	0.359334	0	0	1
chr15	7812055	+	10.9836	1.29896e-08	-9.4863	0.000375427	1.49726	0.293377	1	0	0
chr15	8161913	+	16.7329	0.000252085	-1.0454	0.864631	15.6875	0.00106571	1	0	0
chr15	8249659	+	13.5164	1.88393e-13	-3.09806	0.933841	10.4183	1.23886e-12	0	0	0
chr15	8249852	+	12.6661	4.16298e-14	-7.21107	0.683864	5.45502	6.83255e-13	0	0	0
chr15	9225059	+	13.3401	0.0427717	-5.57651	0.687141	7.76362	0.377634	0	0	1
chr15	9675972	+	-12.6597	0.0220673	10.0421	0.262257	-2.61756	0.232469	0	0	1
chr15	9676125	+	11.6021	5.85754e-08	-5.36943	0.0148471	6.23264	0.15008	0	0	1
chr15	9856183	+	-15.3135	4.55911e-28	10.5032	2.90109e-12	-4.81029	0.658581	0	1	0
chr15	10317117	+	15.0095	1.20747e-18	-17.0349	3.62683e-14	-2.02537	0.325972	0	1	0
chr15	10890128	+	-10.4477	0.00907458	6.85817	0.233479	-3.58956	0.931631	0	0	0
chr15	10987551	+	10.2497	0.00670614	5.98332	0.149411	16.233	0.000110181	0	1	0
chr15	11082523	+	15.6502	0.0254269	-13.0219	0.017777	2.62831	0.607365	0	1	0
chr15	11146829	+	-10.972	1.87075e-05	7.15531	0.336704	-3.81666	0.526218	0	0	0
chr15	11333987	+	-10.3054	4.96828e-06	14.3919	4.98894e-13	4.08644	0.857301	0	1	0
chr15	11336083	+	10.1461	1.94583e-05	-2.12981	0.70556	8.01625	0.407991	0	0	1
chr15	11403778	+	-15.5697	2.72835e-09	9.36323	0.398337	-6.20651	0.000950183	0	0	1
chr15	11410768	+	-18.7107	0.00748123	22.5032	0.00676071	3.79251	0.550319	0	0	1
chr15	11427938	+	-13.8235	1.08629e-11	13.9987	7.40816e-05	0.17522	0.636839	0	0	0
chr16	527178	+	-33.2157	6.11151e-24	NA	NA	NA	NA	0	0	0
chr16	527461	+	10.2941	1.33432e-07	-7.80347	0.578895	2.49065	0.418025	0	0	0
chr16	527463	+	11.3041	1.00945e-09	-8.50262	0.547105	2.80146	0.448393	0	0	0
chr16	528373	+	10.1996	4.99783e-06	-4.82088	0.0426989	5.37868	0.71772	0	0	0
chr16	528413	+	13.1556	1.77889e-22	2.96038	0.0144391	16.116	0.275865	0	0	0
chr16	528417	+	11.8424	3.31822e-26	12.3384	0.000184924	24.1808	2.13953e-67	0	0	0
chr16	614622	+	-10.2082	2.08256e-05	2.10262	0.311792	-8.10562	0.00189417	0	1	0
chr16	615114	+	11.946	0.029214	-13.4117	0.00241129	-1.46568	0.917557	0	1	0
chr16	629161	+	10.4114	0.0231385	-3.46692	0.754759	6.94444	0.7087	0	1	0
chr16	637325	+	-14.0119	2.54337e-13	-3.32386	0.640508	-17.3358	8.77501e-16	0	1	0
chr16	637391	+	-16.3271	8.26931e-18	13.2083	1.4241e-07	-3.11877	0.603724	0	1	0
chr16	638162	+	13.3598	1.52309e-07	-11.328	0.000298088	2.03183	0.331004	0	1	0
chr16	638230	+	10.4735	0.0219901	-8.78963	0.040658	1.68385	0.790428	0	1	0
chr16	642401	+	-31.3771	6.50962e-22	0.235456	0.942051	-31.1417	1.75035e-17	0	0	0
chr16	642917	+	-11.1109	0.000316704	3.16009	0.927807	-7.95079	0.0502222	0	0	0
chr16	892583	+	11.3232	0.0150087	-16.7562	0.0119172	-5.43298	0.83153	0	0	1
chr16	1020084	+	-10.0211	0.00686168	-17.1671	9.24208e-16	-27.1882	2.7941e-16	1	1	1
chr16	1079527	+	-18.7112	4.44776e-06	NA	NA	NA	NA	0	0	1
chr16	1104094	+	-18.3957	8.79509e-07	17.5913	1.05064e-05	-0.804433	0.70116	0	0	1
chr16	1109683	+	-13.2438	1.11808e-05	-17.824	3.44302e-12	-31.0677	1.1702e-20	1	0	1
chr16	1117305	+	-10.5679	4.4923e-07	-6.95648	0.313421	-17.5244	8.85622e-12	0	0	1
chr16	1117317	+	-12.0631	8.28312e-09	-4.01483	0.467513	-16.0779	1.4425e-09	0	0	1
chr16	1193351	+	-11.45	1.03929e-07	8.49967	0.063788	-2.95028	0.310824	0	0	1
chr16	1196178	+	10.3171	0.00952816	NA	NA	NA	NA	0	0	1
chr16	1236284	+	-16.5285	1.78094e-05	6.44362	0.411188	-10.0849	0.00720766	0	0	1
chr16	1248161	+	-14.5095	0.0228809	-4.52393	0.798869	-19.0335	0.219451	0	0	1
chr16	1266630	+	-24.3733	1.25333e-17	-3.70641	0.643745	-28.0797	6.78486e-17	0	0	1
chr16	1333606	+	-10.9444	8.59061e-05	-7.26974	0.224552	-18.2141	1.33889e-07	0	0	1
chr16	1386663	+	10.3098	0.000201839	-2.48703	0.831782	7.82272	0.000387745	0	0	1
chr16	1446680	+	-10.6082	0.0408555	NA	NA	NA	NA	0	0	1
chr16	1500002	+	-18.4541	3.7909e-13	4.1423	0.462897	-14.3118	0.00181608	0	0	1
chr16	1513155	+	-16.2061	0.0020628	3.34815	0.927043	-12.858	0.261015	0	0	1
chr16	1545351	+	21.1271	2.29704e-14	-4.89504	0.298658	16.232	0.000717997	1	1	1
chr16	1586729	+	-12.2016	6.78345e-17	6.50034	0.039981	-5.70131	0.00010816	0	0	1
chr16	1644456	+	10.9705	8.21094e-06	0.444175	0.719629	11.4146	0.111487	0	0	1
chr16	1662913	+	12.6495	0.0183319	6.10523	0.832473	18.7548	0.00528939	0	0	0
chr16	1807460	+	-15.2358	1.92051e-16	NA	NA	NA	NA	0	0	1
chr16	1811781	+	-10.668	8.64536e-06	-6.94625	5.82276e-07	-17.6142	1.29257e-17	0	0	1
chr16	1814855	+	10.1076	6.6724e-06	-4.99917	0.879267	5.10843	0.408971	0	0	1
chr16	1816006	+	10.7939	6.57547e-18	17.0386	7.43139e-08	27.8325	9.55637e-45	0	0	1
chr16	1816013	+	10.0748	4.38557e-17	13.9839	1.62255e-05	24.0587	1.63445e-32	0	0	1
chr16	1817431	+	-24.4916	6.10503e-12	NA	NA	NA	NA	0	0	1
chr16	1819040	+	-21.8655	2.1151e-13	-18.8691	0.0106962	-40.7346	7.18221e-18	0	0	1
chr16	1824128	+	-13.4092	1.97489e-36	12.0129	2.06328e-23	-1.39636	0.521249	0	0	1
chr16	1824137	+	-11.3471	2.14324e-31	8.84602	7.21537e-20	-2.50108	0.861508	0	0	1
chr16	1827453	+	12.8857	6.73871e-05	NA	NA	NA	NA	0	0	1
chr16	1831091	+	10.5715	7.13675e-10	-9.18941	0.0997312	1.38205	0.372211	0	0	1
chr16	1831095	+	10.2172	2.40076e-09	-7.84644	0.358429	2.37078	0.0709087	0	0	1
chr16	1831100	+	10.5049	2.56135e-10	-8.51681	0.154034	1.98805	0.189701	0	0	1
chr16	1831102	+	10.1746	2.95915e-09	-7.49864	0.660505	2.67593	0.164004	0	0	1
chr16	1831105	+	10.8197	2.69192e-10	-8.1438	0.39494	2.67593	0.083885	0	0	1
chr16	1831108	+	10.0582	4.67913e-10	-8.29187	0.159874	1.76636	0.240778	0	0	1
chr16	1838698	+	14.5036	0.0109573	-9.51675	0.00553888	4.98686	0.0993326	0	0	1
chr16	1838701	+	10.5432	0.000347911	-6.88959	0.28318	3.65363	0.0851567	0	0	1
chr16	1838850	+	-12.8629	7.42823e-09	-4.34929	0.863098	-17.2122	2.78616e-07	0	0	1
chr16	1839167	+	-18.9575	5.09506e-10	0.822043	0.341397	-18.1355	0.0192294	0	0	1
chr16	1839908	+	11.4284	0.00761614	-4.64091	0.720059	6.78749	0.299527	0	0	1
chr16	1839910	+	14.3967	0.000988237	-7.8517	0.790734	6.54501	0.419379	0	0	1
chr16	1839914	+	14.7759	0.000728364	-5.8427	0.914957	8.93316	0.241887	0	0	1
chr16	1839920	+	13.7548	0.00494911	-8.28705	0.915208	5.46778	0.362495	0	0	1
chr16	1839922	+	14.6836	0.00213275	-8.82089	0.813867	5.86266	0.36353	0	0	1
chr16	1840008	+	12.4978	3.15029e-06	1.74852	0.941933	14.2464	8.96561e-07	0	0	1
chr16	1840015	+	14.4572	2.08163e-13	7.56626	0.552413	22.0234	2.62617e-21	0	0	1
chr16	1840080	+	19.9165	1.57303e-12	8.25921	0.624631	28.1757	8.22752e-10	0	0	1
chr16	1840893	+	-17.0778	3.32958e-34	-0.172838	0.629731	-17.2506	1.09382e-23	0	0	1
chr16	1841369	+	13.2745	3.03159e-09	2.65401	0.874502	15.9285	0.000314078	0	0	1
chr16	1841380	+	12.8655	4.68087e-18	1.85425	0.918391	14.7197	3.9242e-08	0	0	1
chr16	1841388	+	11.4648	7.97348e-17	2.38544	0.893773	13.8503	3.99003e-08	0	0	1
chr16	1841798	+	10.7696	0.0398557	-8.22884	0.723501	2.54075	0.472836	0	0	1
chr16	1841805	+	11.5513	0.00890484	-11.2415	0.646739	0.309757	0.82225	0	0	1
chr16	1842481	+	12.4639	0.0203015	NA	NA	NA	NA	0	0	1
chr16	1969540	+	-11.1943	4.22743e-09	2.35825	0.498436	-8.83601	0.00237918	1	0	1
chr16	1980847	+	-10.2135	1.33643e-21	3.88208	3.0343e-08	-6.33144	9.77709e-09	0	0	1
chr16	1980853	+	-11.496	1.96018e-18	4.1348	0.000466313	-7.3612	2.54763e-09	0	0	1
chr16	1980867	+	-12.1503	1.27418e-17	5.04477	4.54106e-06	-7.10554	7.74309e-09	0	0	1
chr16	1980871	+	-12.0808	2.1187e-21	3.98909	1.3451e-06	-8.09168	2.94817e-08	0	0	1
chr16	1989111	+	-16.5521	1.78354e-27	6.22227	0.000407548	-10.3298	0.00465878	0	0	1
chr16	1989132	+	-10.6688	3.67268e-10	3.60012	0.207177	-7.06867	0.241795	0	0	1
chr16	1989616	+	12.0326	2.54679e-18	7.54431	0.00383802	19.5769	3.99249e-13	0	0	1
chr16	1989741	+	13.9166	1.70279e-06	-13.2356	6.0838e-05	0.680954	0.580911	0	0	1
chr16	2003110	+	-10.608	3.81803e-12	3.79772	0.350317	-6.81024	0.0319232	0	0	1
chr16	2003120	+	-11.1722	5.32766e-17	4.35165	0.229777	-6.82058	0.0391486	0	0	1
chr16	2003782	+	-11.2496	1.22004e-06	NA	NA	NA	NA	0	0	1
chr16	2056417	+	12.6099	0.0154597	-10.2148	0.00625944	2.39517	0.786731	0	1	1
chr16	2056425	+	-12.9448	0.0366105	7.22693	0.575115	-5.71784	0.449912	0	1	1
chr16	2056427	+	-35.657	2.41028e-16	25.1808	5.52258e-08	-10.4763	0.100068	0	1	1
chr16	2056438	+	23.682	1.51626e-06	-11.377	0.47215	12.305	0.0266315	0	1	1
chr16	2069411	+	-12.5774	2.95124e-14	16.9996	1.99286e-15	4.4222	0.917796	0	1	1
chr16	2069419	+	-10.5458	9.63837e-11	18.7828	5.07953e-16	8.23703	0.545492	0	1	1
chr16	2069421	+	-10.4362	1.1257e-10	17.4789	5.24648e-16	7.04263	0.642462	0	1	1
chr16	2069450	+	-10.3019	0.00424862	12.5896	0.000208717	2.28761	0.913969	0	1	1
chr16	2069459	+	-10.659	0.00292354	14.0544	2.24493e-05	3.39538	0.645565	0	1	1
chr16	2069468	+	11.3948	0.00180245	3.03089	0.505677	14.4256	7.52667e-08	0	1	1
chr16	2111800	+	10.3651	1.52216e-05	-5.64854	0.182951	4.71655	0.516531	0	1	1
chr16	2111808	+	12.4963	1.68885e-06	-5.15954	0.362866	7.33673	0.115791	0	1	1
chr16	2111815	+	11.1842	8.54603e-06	-4.17476	0.437615	7.00949	0.171652	0	1	1
chr16	2111821	+	12.215	1.68075e-08	-4.19267	0.417809	8.02234	0.0292049	0	1	1
chr16	2111824	+	11.3593	1.10983e-06	-4.50271	0.330458	6.85658	0.179691	0	1	1
chr16	2111830	+	11.9104	1.53075e-06	-2.64655	0.799259	9.26384	0.00176363	0	1	1
chr16	2111839	+	11.2743	3.12277e-06	-1.62537	0.915612	9.64892	0.000535572	0	1	1
chr16	2112059	+	10.8174	0.0119148	NA	NA	NA	NA	0	0	1
chr16	2112082	+	16.9841	3.96598e-12	NA	NA	NA	NA	0	0	1
chr16	2112818	+	-10.1388	0.00187538	NA	NA	NA	NA	0	1	1
chr16	2503555	+	-10.0138	0.0192264	5.97728	0.482033	-4.0365	0.708704	0	1	1
chr16	2576761	+	-13.9091	0.000690433	5.11781	0.299913	-8.79129	0.321869	0	1	1
chr16	2597408	+	16.0361	5.05215e-05	-5.56238	0.87437	10.4737	1.86537e-05	0	1	1
chr16	2602594	+	-11.1779	2.34406e-14	-4.02738	0.160547	-15.2052	7.33541e-28	1	0	1
chr16	2654900	+	11.2153	0.0012674	-6.32617	0.67625	4.88911	0.0969508	0	0	0
chr16	2734273	+	-17.4528	9.6513e-11	22.957	6.32482e-31	5.50417	0.59339	0	0	1
chr16	2734278	+	-13.6103	0.00792115	23.5795	3.12407e-19	9.96925	0.427749	0	0	1
chr16	2739478	+	11.2123	0.0043876	-6.20832	0.0474482	5.004	0.918357	0	1	1
chr16	2747514	+	12.7712	6.03064e-07	-5.74072	0.360446	7.03052	0.195113	0	0	1
chr16	2747856	+	-11.0378	0.000399115	8.00803	0.30042	-3.02974	0.807091	0	0	1
chr17	771103	+	10.1117	0.0179892	0.52668	0.837621	10.6383	0.00526754	0	1	0
chr17	783780	+	-11.8676	0.00155073	12.3051	0.0298907	0.437508	0.799753	0	1	0
chr17	829185	+	12.3304	0.000627238	-2.62731	0.878429	9.70305	0.144847	0	0	1
chr17	831655	+	13.9484	0.0473878	-11.1645	0.0483258	2.78388	0.814486	0	0	1
chr17	840494	+	13.2004	0.00454521	0.971723	0.85607	14.1721	0.00889583	0	0	0
chr17	844124	+	-17.2639	0.0177257	4.01321	0.909773	-13.2507	0.0123199	0	0	0
chr17	877122	+	-13.3809	7.46524e-10	7.09606	0.931168	-6.28481	0.00295892	0	0	1
chr17	877129	+	12.2578	3.52988e-06	-6.57887	0.819852	5.67894	0.0252967	0	0	1
chr17	878718	+	-18.4993	2.06813e-05	6.48343	0.697919	-12.0159	0.0808683	1	1	0
chr17	1029422	+	-20.4448	8.44473e-10	1.64805	0.81037	-18.7968	8.37858e-09	0	0	1
chr17	1055085	+	-12.4643	1.62514e-09	-0.506718	0.671499	-12.971	2.38139e-13	0	0	1
chr17	1110422	+	12.6	0.00831278	-1.05909	0.745211	11.5409	0.0160309	0	0	1
chr17	1411084	+	-18.7792	1.91391e-06	6.07393	0.440855	-12.7052	2.53515e-07	0	0	1
chr17	1590837	+	-10.5257	0.0103043	-6.32233	0.0333222	-16.848	1.05943e-21	0	0	0
chr17	1691423	+	15.0959	0.0169046	4.21953	0.943877	19.3155	6.39032e-06	0	0	0
chr17	2137607	+	11.023	0.0066464	-5.5437	0.372791	5.47933	0.547612	1	0	0
chr17	2290494	+	10.8183	9.18274e-08	-8.75376	3.5204e-06	2.06455	0.521867	0	0	1
chr17	2301756	+	-10.4499	5.00494e-11	5.55461	0.00393	-4.89527	0.249584	1	0	1
chr17	2387561	+	15.0926	2.1404e-12	-9.75958	3.75475e-06	5.33305	0.0826003	0	0	1
chr17	2448858	+	10.3346	0.00437475	-5.30688	0.747125	5.02777	0.16963	0	0	1
chr17	2451626	+	-18.3391	1.23992e-06	-2.87322	0.517945	-21.2124	4.43588e-06	0	0	0
chr17	2451636	+	-20.9199	1.44144e-08	-2.67665	0.58608	-23.5965	4.82133e-07	0	0	0
chr17	2451676	+	-12.0205	6.18056e-18	11.4416	3.41057e-12	-0.578813	0.9036	0	0	0
chr17	2538621	+	10.4106	1.71098e-06	-3.92094	0.000586811	6.48962	0.34402	0	0	1
chr17	2727580	+	-19.0632	0.000255637	21.7613	2.30105e-11	2.69802	0.876718	0	0	0
chr17	2771461	+	-10.2378	9.03051e-06	-0.0927773	0.77293	-10.3306	0.0121526	0	0	1
chr17	2782856	+	-10.1484	1.38129e-06	-0.0738886	0.72384	-10.2223	0.00338511	0	0	1
chr17	2808863	+	-19.5144	0.000940181	NA	NA	NA	NA	0	0	1
chr17	2813339	+	-10.3356	0.00394216	4.0616	0.864405	-6.27396	0.405733	0	1	0
chr17	2853727	+	10.9572	2.18977e-07	-1.11958	0.859754	9.8376	3.67701e-07	0	0	1
chr17	3495246	+	10.7478	0.0239806	2.94274	0.746511	13.6905	0.00327253	0	0	1
chr17	3529588	+	12.3678	3.02849e-05	-1.33521	0.717271	11.0326	0.479951	0	0	1
chr17	3702247	+	13.9138	0.000852265	-2.70504	0.914477	11.2087	0.000870791	0	0	1
chr17	3810141	+	20.7201	6.28618e-06	-22.1503	2.32452e-17	-1.43022	0.25623	0	0	1
chr17	4193938	+	-17.0297	0.00040083	9.05004	0.0426449	-7.97966	0.570859	0	0	1
chr17	4827400	+	10.8443	1.37636e-10	-8.14366	0.263729	2.70064	0.782096	0	0	0
chr17	4862011	+	-11.9537	1.31955e-16	13.1851	3.59248e-08	1.23141	0.937829	0	0	0
chr17	4964629	+	11.8656	6.83499e-18	-21.0144	8.91706e-42	-9.14877	4.31819e-10	0	0	0
chr17	5056281	+	-12.3335	1.41755e-09	11.0332	0.00723477	-1.30032	0.905003	0	0	1
chr17	5098445	+	-15.3844	1.13645e-24	14.1995	3.9904e-10	-1.18493	0.906305	0	1	0
chr17	5160906	+	-16.3931	8.05145e-06	15.5499	0.00266474	-0.843225	0.864602	1	1	0
chr17	5292488	+	-17.1365	0.000879897	10.0608	0.0671295	-7.07574	0.536705	0	1	0
chr17	5292497	+	-21.3043	0.00885553	21.5466	0.000253152	0.242259	0.596618	0	1	0
chr17	5341461	+	-13.5019	8.35949e-17	0.254995	0.808063	-13.2469	0.000387866	0	0	0
chr17	5356143	+	-10.0029	5.37919e-06	-5.53095	0.0148282	-15.5339	0.0167161	0	0	1
chr17	5452843	+	-11.7353	1.60128e-07	7.06304	0.0300722	-4.67228	0.0356215	1	0	0
chr17	5903098	+	-10.1588	0.0425645	7.15537	0.387055	-3.00338	0.885229	0	0	0
chr17	5914642	+	-10.1992	6.44165e-07	15.7344	1.29522e-17	5.53522	0.742923	0	0	1
chr17	5969708	+	10.5927	0.015602	-0.204132	0.891262	10.3885	0.0162602	0	1	0
chr17	6171766	+	-15.2048	1.59865e-07	10.7913	0.00372685	-4.41349	0.873434	0	1	1
chr17	6338995	+	14.7719	4.11216e-07	-3.85164	0.563692	10.9203	0.54135	0	0	0
chr17	6341538	+	10.2443	4.909e-05	-1.5743	0.721249	8.66997	0.394096	1	0	0
chr17	6366496	+	14.5397	4.64087e-05	8.31547	0.0794135	22.8551	2.64695e-05	0	1	0
chr17	6372401	+	13.7971	0.0155963	-6.2726	0.228338	7.52449	0.818749	0	0	0
chr17	6376281	+	10.7073	5.16446e-10	2.37051	0.111166	13.0778	3.42116e-06	0	1	0
chr17	6539831	+	16.4742	2.08013e-08	-6.3946	0.00116356	10.0796	0.904365	0	1	0
chr17	6539845	+	-11.6375	8.59586e-06	7.18569	0.0286876	-4.4518	0.10474	0	1	0
chr17	6567824	+	10.4871	0.0403716	-6.9024	0.227108	3.58467	0.751038	0	0	1
chr17	6594124	+	10.8861	1.04794e-08	-3.2567	0.0071642	7.62937	0.263606	0	0	1
chr17	6630025	+	-10.9163	1.18848e-10	5.31483	0.00392739	-5.60152	0.888207	0	0	0
chr17	6755780	+	-12.8536	3.8454e-11	5.58021	0.132993	-7.27334	0.420062	0	0	1
chr17	7242320	+	-10.1401	0.0279841	3.70129	0.559334	-6.43884	0.837172	0	1	1
chr17	7337886	+	-11.7623	2.15623e-08	-0.751658	0.567234	-12.5139	0.00852855	0	0	1
chr17	7443163	+	10.1758	9.71359e-05	-9.72676	5.58587e-14	0.449033	0.0784541	0	0	1
chr17	7583004	+	10.1095	8.25851e-10	2.37776	0.000746408	12.4872	1.0432e-38	0	0	1
chr17	7588091	+	11.9931	0.00135191	-0.378255	0.935827	11.6149	0.000251538	0	0	1
chr17	7590690	+	-10.9325	1.22307e-09	10.1609	1.48451e-07	-0.771599	0.685698	0	0	1
chr17	7590943	+	14.0532	3.52962e-10	2.63316	0.148717	16.6864	1.80525e-18	0	0	1
chr17	7651427	+	18.1317	1.27752e-17	-7.94438	0.143478	10.1873	4.44594e-06	0	1	0
chr17	7777222	+	-13.0251	3.52648e-06	7.9663	0.000944323	-5.05878	0.706631	0	0	1
chr17	7874225	+	-13.3238	8.42344e-09	3.30699	0.265477	-10.0168	0.00888877	0	1	0
chr17	7909794	+	-10.2416	8.18829e-08	5.194	0.0693923	-5.0476	0.888883	1	0	1
chr17	7934844	+	-13.0835	1.91302e-05	11.2744	0.0396255	-1.80914	0.799595	0	0	0
chr17	7995973	+	15.3853	0.00289355	-1.31644	0.431079	14.0688	0.754114	0	0	0
chr17	8027883	+	-16.163	6.0295e-05	1.95821	0.682831	-14.2048	0.00349998	0	1	0
chr17	8085261	+	-17.9333	2.78713e-11	15.4024	2.58854e-06	-2.53096	0.929834	0	0	0
chr17	8103468	+	10.2689	0.00282463	-2.52061	0.535484	7.7483	0.406019	0	0	0
chr17	8128098	+	-10.8017	5.77117e-08	13.4118	0.000363336	2.61015	0.00406191	0	0	1
chr17	8424991	+	14.1529	0.00189004	-2.32648	0.777844	11.8264	0.114069	0	0	1
chr17	8436699	+	-14.751	1.36236e-07	-6.52377	0.0401286	-21.2748	5.1646e-08	0	0	1
chr17	8437312	+	-17.335	0.00282809	13.7337	0.0231175	-3.60138	0.851709	0	0	1
chr17	8441426	+	10.8566	3.33329e-05	-6.65689	0.000952571	4.19973	0.204555	0	1	0
chr17	8444763	+	-10.7438	0.0366322	-0.637908	0.793767	-11.3817	0.0367059	0	0	0
chr17	8517316	+	-14.5694	0.00623151	5.9936	0.600092	-8.57584	0.428835	0	0	1
chr17	8517352	+	-15.5591	0.00357495	13.1766	0.108064	-2.38251	0.444634	0	1	0
chr17	8536074	+	-12.3751	9.55227e-15	11.7172	2.8723e-09	-0.657937	0.0341634	0	0	1
chr17	8984423	+	-10.8229	5.84398e-09	2.72654	0.275757	-8.09632	0.181233	0	0	1
chr17	8995593	+	15.2191	3.51065e-18	-12.6494	4.56803e-06	2.56971	0.857367	0	0	0
chr17	9058933	+	-11.6399	2.66682e-07	5.03554	0.733297	-6.60436	3.74565e-06	0	0	0
chr17	9062084	+	-24.1437	1.7338e-32	-0.822669	1.27952e-08	-24.9664	2.1747e-42	0	0	1
chr17	9560693	+	11.5871	0.0388282	-9.71288	0.011807	1.87425	0.660884	0	0	0
chr17	9658684	+	11.0646	5.45966e-06	-5.35559	0.635928	5.70901	0.0190271	0	0	1
chr17	9743408	+	13.2914	6.64885e-06	0.672691	0.646952	13.9641	2.62128e-07	0	0	1
chr17	9767582	+	-12.3861	0.00113571	11.0634	2.22544e-07	-1.32273	0.895601	0	1	0
chr17	9767599	+	-11.7568	6.41833e-05	11.4956	1.90975e-10	-0.261169	0.868401	0	1	0
chr17	9774543	+	-10.5651	0.0103481	-0.253494	0.895878	-10.8186	0.0010122	0	0	1
chr17	9929019	+	10.618	1.05427e-07	-9.9988	0.000158293	0.619191	0.673616	0	0	1
chr17	9929021	+	12.0518	4.95399e-13	-11.7575	1.31327e-06	0.294258	0.193246	0	0	1
chr17	9941564	+	14.1065	0.000780961	-4.07461	0.791801	10.0319	0.751273	0	1	1
chr17	9956100	+	10.5217	8.95199e-08	3.71007	0.0150741	14.2318	2.83727e-11	0	0	1
chr17	10154545	+	10.9683	9.28794e-05	7.12872	0.0803309	18.097	6.64469e-17	0	0	0
chr17	10176234	+	10.2998	7.36961e-07	-10.2139	0.137696	0.08597	0.811006	0	0	0
chr17	10194381	+	10.1109	0.0139907	-21.3094	2.23286e-16	-11.1985	1.30955e-08	0	0	0
chr17	10204043	+	10.4566	7.19847e-05	-19.88	4.40783e-17	-9.42341	3.94187e-12	0	0	0
chr17	10215993	+	-10.4859	0.000326688	16.4172	2.31733e-05	5.93125	0.150873	0	0	0
chr18	22310	+	10.7165	1.75869e-05	-9.21748	2.83584e-06	1.49902	0.925772	0	0	0
chr18	818051	+	10.1603	0.0466574	-14.1798	0.0060859	-4.01948	0.921558	0	0	1
chr18	2172675	+	11.7706	2.70531e-11	-10.7921	0.00346878	0.978472	0.230314	1	0	0
chr18	2204137	+	-16.9287	4.00181e-19	16.5672	3.97901e-09	-0.361478	0.382574	0	0	1
chr18	2221489	+	11.8282	2.14694e-06	-16.0224	2.57183e-09	-4.19417	0.831337	0	0	1
chr18	2222815	+	-14.3145	1.7356e-08	16.2769	1.41488e-05	1.96241	0.681529	0	0	1
chr18	2422817	+	13.7304	1.04292e-11	-4.28224	0.135619	9.44821	0.0824851	0	0	1
chr18	2571730	+	19.6749	2.41352e-11	-13.6777	0.000159202	5.99722	0.0101411	0	0	1
chr18	2601638	+	-10.9244	0.00303358	11.7459	0.000805002	0.821552	0.866113	0	0	1
chr18	2601680	+	-15.7274	9.87391e-27	11.901	6.71431e-14	-3.82639	0.0491539	0	0	1
chr18	2791100	+	-22.2301	3.30028e-06	13.0832	0.32594	-9.14696	0.172892	0	0	0
chr18	2796701	+	-19.336	7.42248e-13	12.202	0.0012578	-7.134	0.11741	1	0	0
chr18	3308273	+	-21.3517	3.04964e-22	9.94749	2.18072e-07	-11.4042	0.0829387	0	0	1
chr18	3565902	+	-13.3406	1.59873e-06	0.475489	0.898961	-12.8651	1.1119e-13	0	1	0
chr18	3576786	+	-12.2466	9.44289e-14	14.8864	1.69586e-15	2.63975	0.0465038	0	0	1
chr18	3795596	+	11.9515	7.96314e-16	-8.64575	1.50408e-09	3.30575	0.125745	0	0	1
chr18	3795665	+	13.1596	4.42416e-06	-9.62888	8.16749e-05	3.53069	0.523036	0	0	1
chr18	3943636	+	14.5728	3.68614e-13	-5.13625	0.447367	9.43651	5.20867e-15	0	0	0
chr18	4074689	+	-11.7397	1.44398e-08	14.4846	1.01037e-06	2.74486	0.224115	0	0	0
chr18	4139975	+	18.1881	5.72483e-05	-12.6897	0.00662706	5.49846	0.219168	0	0	0
chr18	4164201	+	10.751	0.000780961	-7.22747	0.407505	3.52355	0.410279	0	0	0
chr18	4184861	+	-12.0696	2.17625e-06	2.65316	0.0914495	-9.4164	0.272568	0	0	1
chr18	4372704	+	13.0829	1.05572e-11	-21.6742	3.19123e-32	-8.59131	0.715209	0	0	0
chr18	4429641	+	-15.4723	0.0314958	25.1408	0.005429	9.66851	0.703125	0	0	0
chr18	4464110	+	12.3483	0.0174524	-2.32798	0.684042	10.0203	0.387978	0	0	0
chr18	4464563	+	-18.076	2.60222e-17	22.5735	1.65871e-20	4.49747	0.902851	1	0	0
chr18	4535560	+	10.6648	2.0763e-10	-5.46112	0.0080343	5.20369	0.0151189	0	1	0
chr18	4571135	+	12.0417	6.46879e-06	-8.89656	1.70966e-11	3.14512	0.84049	0	1	0
chr18	5789655	+	18.5786	4.54057e-06	5.62266	0.722368	24.2012	7.75286e-09	0	0	0
chr18	5789905	+	11.2455	0.0017882	-0.524865	0.30173	10.7207	0.0005618	0	0	0
chr18	5984865	+	14.7892	6.47885e-09	-8.46139	0.0346865	6.32777	0.0228058	0	0	0
chr18	6001425	+	11.0461	1.67702e-06	-0.624494	0.92257	10.4216	3.9734e-09	0	0	0
chr18	6172818	+	-12.5435	9.38568e-07	19.3519	2.4066e-13	6.80834	0.94029	0	0	0
chr18	6173299	+	15.4819	7.17192e-12	-19.5291	1.26169e-17	-4.04721	0.859717	0	0	0
chr18	6276638	+	10.5397	0.000400511	4.69908	0.809932	15.2388	1.05814e-06	0	0	0
chr18	6370061	+	12.5178	3.73612e-07	-1.65479	0.93572	10.863	4.38287e-10	0	0	1
chr18	7712941	+	12.9587	0.000501013	-10.8711	0.000171926	2.0876	0.924903	0	0	0
chr18	7813476	+	13.082	0.0418494	-4.32529	0.399781	8.75668	0.67739	0	0	1
chr18	8714383	+	-15.9875	0.00613157	3.27781	0.624958	-12.7097	8.9055e-10	0	0	1
chr18	8714399	+	-13.9266	0.0390771	2.54751	0.769427	-11.3791	4.59567e-07	0	0	1
chr18	9005220	+	12.927	2.35216e-14	-0.912129	0.819817	12.0149	4.31767e-14	0	0	1
chr18	9021256	+	-11.9876	0.00815423	-11.077	0.168661	-23.0646	0.000173108	0	1	0
chr18	9031490	+	12.8369	1.91672e-05	-25.5512	3.85301e-55	-12.7143	1.4788e-13	0	0	1
chr18	9129818	+	13.2277	1.83547e-08	-9.95364	0.000272759	3.27406	0.00992946	0	0	0
chr18	9134342	+	-10.8238	9.56659e-05	7.10055	0.723977	-3.7232	0.800468	0	0	1
chr18	9137941	+	-13.7308	0.000116935	12.6673	0.000703174	-1.06345	0.877366	1	1	0
chr18	9195497	+	-12.4255	3.86305e-09	14.5062	3.82134e-14	2.08064	0.212117	0	1	0
chr18	9195500	+	-11.4019	5.86794e-08	11.8155	1.53626e-10	0.413565	0.117515	0	1	0
chr18	9200740	+	10.807	0.000432859	-3.01514	0.604086	7.79188	0.820044	0	0	1
chr18	9207168	+	10.4607	0.000899698	-1.4815	0.868744	8.9792	0.0393253	0	0	1
chr18	9218628	+	13.4473	0.000267923	-5.4172	0.326755	8.03008	0.118087	1	1	0
chr18	9239288	+	-11.6618	0.0132628	5.95159	0.615758	-5.71017	0.932613	0	0	1
chr18	9239478	+	-12.6767	3.56211e-07	4.56152	0.878871	-8.11515	0.266083	0	0	1
chr18	9262920	+	13.439	0.00753086	9.76486	0.339648	23.2038	4.91563e-08	0	0	1
chr18	9290917	+	-13.2216	1.63557e-07	-2.87317	0.879526	-16.0948	6.47402e-07	0	0	1
chr18	9293259	+	-14.6979	2.22356e-13	9.68792	0.00233212	-5.01002	0.490034	0	1	0
chr18	9311714	+	10.1586	0.0238373	-4.00416	0.506719	6.15443	0.457896	0	0	1
chr18	9580300	+	13.4567	0.0220662	-4.946	0.553583	8.51072	0.55357	0	0	1
chr18	9622163	+	10.0031	3.34e-06	-4.64767	0.359617	5.35544	0.575753	0	1	0
chr18	9629404	+	14.4139	1.35545e-06	-4.15516	0.64692	10.2587	0.0530391	1	1	1
chr18	9629407	+	12.8417	5.13901e-06	-3.6552	0.718507	9.18655	0.0617844	1	1	1
chr18	9676058	+	13.2341	0.00053431	-10.0885	0.408286	3.14562	0.331155	0	0	0
chr18	9723560	+	-10.3629	5.1057e-05	5.36998	0.575579	-4.99295	0.112054	0	0	1
chr18	9726966	+	12.7999	3.25424e-08	6.71587	0.0276636	19.5157	8.87754e-12	0	0	1
chr18	9727316	+	10.0241	0.00333876	7.4	0.0112242	17.4241	1.04042e-09	0	0	1
chr18	9734278	+	12.3908	2.14037e-07	-4.92348	0.532711	7.4673	0.00419236	0	0	1
chr18	9734299	+	14.1178	4.38263e-14	-10.7388	0.00114732	3.37897	0.0194322	0	0	1
chr18	10189866	+	-11.2511	0.000373978	13.5231	6.73298e-05	2.27198	0.718638	0	0	0
chr18	10496654	+	-10.9046	0.0279657	10.6367	0.257732	-0.267849	0.911512	0	1	0
chr18	10953890	+	10.7726	0.00571389	2.28795	0.937055	13.0605	0.0772006	0	0	0
chr18	11197654	+	15.8288	0.00198051	-16.8007	0.000383306	-0.971931	0.454928	0	0	0
chr18	11204895	+	23.079	3.71062e-10	-26.1157	6.04795e-12	-3.03676	0.841901	0	1	0
chr18	11273719	+	18.8974	0.0010654	-10.9533	0.130388	7.94414	0.484993	0	1	0
chr18	11371576	+	12.1312	0.000711259	-5.14658	0.834819	6.98462	0.131793	0	1	0
chr18	11372758	+	14.1377	5.89649e-07	-4.9904	0.927408	9.14733	0.00013741	0	1	0
chr18	11372804	+	19.8328	1.78844e-19	-14.6898	0.00012454	5.14294	0.00192072	0	1	0
chr19	27656	+	12.4921	0.0147127	-10.6614	0.0374953	1.83075	0.92136	0	0	0
chr19	184023	+	-25.3521	2.11484e-05	NA	NA	NA	NA	0	0	1
chr19	300786	+	-12.6339	3.55818e-14	7.89451	0.00041525	-4.73939	0.910309	0	0	1
chr19	316824	+	-13.464	1.12661e-06	9.39489	0.00213131	-4.06906	0.432647	0	0	1
chr19	372058	+	13.1047	7.54047e-10	-9.87921	0.000153172	3.22552	0.511956	0	0	1
chr19	466349	+	10.8551	7.15591e-07	-4.50004	0.486276	6.35506	0.908015	0	0	0
chr19	471307	+	-10.0056	1.55414e-06	9.6761	2.90638e-05	-0.329479	0.571067	0	0	0
chr19	493941	+	-11.5612	0.000722224	4.63431	0.0432951	-6.92687	0.924482	0	0	1
chr19	520074	+	-10.2635	1.23605e-07	3.52914	0.660008	-6.73441	0.00322607	0	0	1
chr19	520536	+	10.3126	0.00123958	-2.42329	0.912716	7.88928	0.0357081	0	0	1
chr19	834464	+	13.1802	4.88254e-05	-6.48273	0.001629	6.6975	0.817224	0	0	1
chr19	863194	+	13.0955	0.0238035	-6.3499	0.131779	6.74564	0.826362	0	0	1
chr19	863203	+	12.2869	0.0356594	1.01798	0.862969	13.3049	0.283366	0	0	1
chr19	863754	+	-12.5603	1.22875e-08	16.5941	2.6166e-10	4.0338	0.795955	0	0	1
chr19	924883	+	-18.0022	3.39928e-16	14.0981	0.000542003	-3.90411	0.190495	0	0	0
chr19	970511	+	-11.2478	7.69968e-05	3.01582	0.340638	-8.23198	0.338593	0	1	0
chr19	1574965	+	-16.7011	2.03282e-14	1.5283	0.49547	-15.1728	1.04987e-06	0	0	1
chr19	1582584	+	-16.1632	9.80172e-21	8.81211	1.27861e-11	-7.35108	0.839965	0	0	1
chr19	1589246	+	-11.3923	7.21531e-06	7.07669	0.000842168	-4.31564	0.742955	0	0	1
chr19	1905723	+	10.3094	1.4451e-08	-1.93122	0.597371	8.37819	0.00714337	0	0	1
chr19	2152324	+	11.9472	4.02338e-07	-3.72553	0.64371	8.22171	0.0895191	0	0	1
chr19	2683524	+	-16.4275	1.84441e-05	14.3777	5.93485e-06	-2.04974	0.32565	0	0	0
chr19	2683645	+	-12.3724	2.57097e-06	7.40893	0.00203105	-4.96344	0.38042	0	0	0
chr19	3679336	+	-10.7999	0.00268942	0.235608	0.894656	-10.5643	0.00124264	0	0	1
chr19	3780524	+	16.2277	3.10521e-06	-11.5649	0.101138	4.66283	0.471189	0	0	1
chr19	4020798	+	10.9116	3.7148e-11	15.6076	5.53947e-32	26.5192	7.88419e-71	0	0	0
chr19	4021940	+	16.0798	3.76961e-06	8.04577	0.0741466	24.1255	7.50651e-12	0	0	0
chr19	4206499	+	-13.237	1.43704e-06	8.31977	0.598134	-4.91724	0.0176207	0	0	1
chr19	4227119	+	12.9902	2.56579e-13	-9.07597	0.0326226	3.91424	0.263523	0	1	1
chr19	4263644	+	17.9596	6.27068e-10	6.27315	0.53129	24.2328	2.43776e-15	0	0	1
chr19	4263652	+	16.031	9.24511e-08	7.51174	0.374224	23.5428	3.37559e-13	0	0	1
chr19	4263661	+	16.6593	4.54761e-08	5.99816	0.561715	22.6574	2.23551e-13	0	0	1
chr19	4263663	+	16.2588	1.36223e-08	8.07811	0.262006	24.3369	3.34648e-16	0	0	1
chr19	4264240	+	13.2177	0.000229265	6.58982	0.263278	19.8075	1.09225e-10	0	1	1
chr19	4271030	+	-13.9947	7.87475e-06	6.08345	0.442633	-7.91129	0.010635	0	1	1
chr19	4271106	+	-10.7281	2.44208e-09	3.68681	0.567764	-7.04127	1.06297e-05	0	0	1
chr19	4317304	+	-14.7926	0.00041072	8.60683	0.177997	-6.1858	0.0662345	1	0	1
chr19	4317615	+	-11.6999	0.00115929	6.67905	0.439559	-5.02085	0.129325	1	1	0
chr19	4325516	+	-12.566	1.71397e-07	3.43675	0.0747751	-9.12921	0.000140537	1	1	0
chr19	4327210	+	-15.1394	2.70001e-07	9.58389	0.175631	-5.55556	0.00556034	1	1	0
chr19	4358694	+	23.4133	4.11231e-17	NA	NA	NA	NA	1	0	0
chr19	4358728	+	24.73	2.71622e-20	NA	NA	NA	NA	1	0	0
chr19	4358795	+	18.5682	6.40501e-14	NA	NA	NA	NA	1	0	0
chr19	4359776	+	36.798	1.1622e-63	-19.7154	6.69752e-11	17.0826	1.244e-56	0	0	0
chr19	4363402	+	-29.8124	5.13667e-43	23.364	0.621089	-6.44836	1.29437e-22	0	0	0
chr19	4363404	+	-34.2296	3.32645e-65	24.3723	0.368647	-9.85729	1.37759e-38	0	0	0
chr19	4363427	+	-26.6771	1.92524e-22	21.074	0.141607	-5.60315	3.10224e-07	0	0	0
chr19	4363564	+	11.0144	2.12682e-10	1.57571	0.0761015	12.5901	6.32378e-21	0	0	0
chr19	4363665	+	15.6584	6.76475e-22	-13.8658	2.3614e-15	1.79261	9.67813e-07	0	0	0
chr19	4424321	+	14.8642	0.0259172	-9.35414	0.353078	5.51005	0.668702	0	0	1
chr19	4521655	+	13.9005	2.0343e-13	-3.37909	0.0137381	10.5215	9.0897e-10	0	0	1
chr19	4521783	+	19.6345	1.35002e-12	7.7086	0.0217377	27.3431	3.94566e-37	0	0	1
chr19	4530476	+	19.8966	5.79361e-05	-5.32129	0.523388	14.5753	0.230097	0	0	0
chr19	4531180	+	19.0606	1.83252e-06	1.40094	0.562967	20.4615	3.22751e-10	0	0	0
chr19	4531190	+	22.1678	9.11897e-09	2.3321	0.485742	24.4999	1.34271e-14	0	0	0
chr19	4624958	+	15.8508	9.62941e-07	-4.20868	0.348731	11.6422	0.00517887	0	1	0
chr19	4958740	+	13.1831	0.00137494	-14.8759	0.357874	-1.69276	0.193665	0	0	0
chr19	5476456	+	10.4406	3.45737e-06	-3.24613	0.114286	7.19445	0.00262253	0	0	1
chr19	5482857	+	-13.8513	1.52826e-12	13.577	2.85035e-11	-0.274367	0.928707	0	0	1
chr19	5484858	+	12.1135	3.15192e-07	-6.55858	0.0054251	5.55488	0.225946	0	1	0
chr19	5488097	+	-10.669	3.78276e-10	0.65087	0.498941	-10.0181	2.88681e-11	1	1	0
chr19	5488967	+	-10.9187	5.43804e-08	8.26605	0.0104829	-2.65268	0.110127	1	0	1
chr19	5527589	+	15.4638	1.5286e-11	-7.52935	0.00472673	7.93449	0.0165029	0	0	0
chr19	5527956	+	16.8776	9.90622e-11	-12.8449	2.9869e-06	4.03261	0.451703	1	0	0
chr19	5532054	+	20.8691	1.99372e-49	-14.0774	2.49591e-24	6.79172	0.0512966	0	1	0
chr19	5592047	+	13.0237	8.10044e-12	-1.52841	0.122178	11.4953	1.01944e-10	0	0	1
chr19	5592049	+	12.1154	6.69449e-10	-2.75097	0.063004	9.36441	5.16848e-06	0	0	1
chr19	5592256	+	12.3368	1.51603e-09	-5.80632	0.000108894	6.53045	0.0112019	0	0	1
chr19	5602969	+	-11.7548	3.6876e-11	4.51501	0.0778034	-7.2398	5.58612e-08	0	0	0
chr19	5625972	+	10.3044	0.0112516	-2.40902	0.816834	7.89543	0.377273	0	0	0
chr19	5626004	+	15.1477	0.00276063	-3.36949	0.814295	11.7783	0.101731	0	0	0
chr19	5639209	+	15.4464	3.45214e-06	-5.83579	0.0315436	9.61063	0.252134	0	0	0
chr19	5646507	+	16.3969	7.32493e-19	1.77256	0.816184	18.1695	2.55625e-25	0	0	1
chr19	5648272	+	14.1487	0.000489803	-5.99943	0.00788908	8.14929	0.241711	0	0	1
chr19	5650167	+	-17.2899	0.0213337	6.53274	0.00169731	-10.7572	0.935243	0	0	1
chr19	5670844	+	12.549	2.55427e-06	-7.17973	0.0719662	5.36923	0.924849	0	1	0
chr19	5677295	+	15.7037	0.0374167	0.457452	0.834944	16.1611	0.182042	0	0	1
chr19	5696603	+	-12.1885	1.5285e-07	-3.55089	0.00278601	-15.7394	1.51409e-11	0	0	1
chr19	5726498	+	12.3823	1.49565e-07	-9.28446	0.00491622	3.09783	0.520132	0	0	1
chr19	5787730	+	-13.75	1.83252e-06	-10.48	0.000109488	-24.23	4.41401e-11	0	0	1
chr19	5787836	+	14.8779	9.72099e-09	2.8286	0.429353	17.7065	1.85157e-05	0	1	0
chr19	5792177	+	-13.3166	1.08578e-21	7.47727	0.331213	-5.83931	0.0120795	0	1	0
chr19	5792905	+	15.8674	2.83476e-22	-1.97136	0.624172	13.896	1.96564e-11	0	1	0
chr19	5873781	+	-13.0929	2.03384e-08	0.641505	0.837653	-12.4514	0.000243623	0	0	1
chr19	5895418	+	13.3679	0.00365031	-13.6771	0.00168595	-0.309184	0.0536184	0	1	0
chr19	6061716	+	-10.4972	0.0118503	13.0724	6.67345e-05	2.57523	0.923795	0	0	1
chr19	6081271	+	-14.9064	1.33066e-11	1.35774	0.883821	-13.5486	8.92127e-05	0	0	1
chr19	6090753	+	10.6558	8.94461e-06	-0.647432	0.588312	10.0083	0.0117517	0	0	1
chr19	6211096	+	-11.3862	0.000551395	-7.11285	0.296457	-18.499	2.69873e-06	1	0	1
chr19	6468974	+	-10.0319	0.0349347	7.28658	0.090864	-2.74532	0.190952	0	1	0
chr19	6487647	+	-11.6161	0.003388	1.6757	0.444878	-9.94039	0.00424508	0	0	0
chr19	6487935	+	-19.2394	1.51489e-05	14.2261	0.00106081	-5.01337	0.26741	0	0	0
chr19	6849012	+	11.8483	0.00111087	-1.16482	0.821473	10.6835	0.0381799	0	1	0
chr19	7002223	+	13.6669	0.0466277	NA	NA	NA	NA	0	0	1
chr19	7127459	+	-11.5737	7.18558e-08	2.64413	0.760464	-8.92958	0.0701664	0	0	1
chr19	7127558	+	-11.193	0.010648	2.1001	0.24206	-9.09292	0.00581857	0	0	1
chr19	7153306	+	10.1725	1.34634e-06	-6.14776	0.00947709	4.02477	0.108722	0	0	1
chr19	7163683	+	-10.252	2.79801e-07	7.82805	0.000484971	-2.42398	0.888426	0	1	0
chr19	7175797	+	10.6628	0.00303797	-0.354993	0.884949	10.3078	0.0397403	0	0	0
chr19	7182422	+	-13.5591	6.83848e-06	9.94304	0.00205066	-3.61607	0.861777	0	0	1
chr19	7189244	+	14.594	3.51995e-05	-8.00401	0.0540856	6.59003	0.855926	0	0	1
chr19	7566785	+	13.1613	0.00506649	-0.150717	0.708652	13.0106	0.367757	0	1	0
chr19	7760726	+	11.9077	1.25114e-07	5.82295	0.860703	17.7306	3.04271e-17	1	0	0
chr19	7789427	+	10.935	1.81072e-09	3.58102	0.192272	14.516	5.03536e-24	0	0	1
chr19	7792017	+	-10.2903	0.014856	7.10702	0.424708	-3.18329	0.402553	0	1	1
chr19	7847664	+	-14.2359	0.000127738	16.2611	1.23021e-09	2.02514	0.516489	0	0	1
chr19	7847666	+	-12.0816	0.00358258	14.3709	4.94127e-08	2.28929	0.8132	0	0	1
chr19	7854142	+	-11.0772	0.0251784	9.65303	0.0010112	-1.42412	0.639391	0	0	1
chr19	7872717	+	13.3789	4.62303e-10	-0.89898	0.00032851	12.4799	1.65501e-17	0	0	1
chr19	7886026	+	-12.6404	0.0177791	-1.53996	0.627028	-14.1803	0.0051024	0	0	1
chr19	8319631	+	16.324	2.60137e-08	-9.47695	0.0630028	6.84709	0.000383472	0	0	1
chr19	8476871	+	14.328	7.41509e-05	-8.60129	0.389403	5.72668	0.10677	0	0	0
chr19	8492290	+	-14.7724	0.0262154	2.77357	0.732629	-11.9988	0.36007	0	0	0
chr19	8495439	+	12.5205	0.0259703	-10.9512	0.00664321	1.56931	0.0828369	0	0	0
chr19	8524162	+	-11.353	0.000362854	3.06536	0.0124386	-8.28763	3.52387e-06	0	0	0
chr19	8528917	+	-11.1548	8.25192e-06	6.94059	1.20388e-08	-4.21423	0.321378	0	0	0
chr19	8596538	+	14.8733	0.0096217	6.32705	0.491582	21.2004	3.90425e-23	0	0	1
chr19	8597992	+	-13.1836	0.000165642	1.04567	0.893402	-12.1379	0.000687397	0	0	1
chr19	8872137	+	-12.0049	6.96161e-05	23.7322	3.2753e-08	11.7274	0.00489399	0	0	1
chr19	8880645	+	-14.9714	4.54282e-06	9.36217	0.000118158	-5.60922	0.372324	0	0	0
chr19	8918340	+	-13.8	2.59309e-06	-13.6445	1.48089e-06	-27.4445	8.64889e-23	0	0	0
chr19	8936099	+	-10.1411	0.00292348	-2.96054	0.488317	-13.1017	2.19958e-08	0	0	1
chr19	8936300	+	-12.0199	1.70859e-09	-11.6467	4.84693e-09	-23.6666	2.26721e-42	0	0	1
chr19	9064818	+	-10.6875	7.87098e-05	21.3755	1.22396e-15	10.688	0.40691	0	0	1
chr19	9653032	+	-11.4021	1.62732e-05	-1.41935	0.64542	-12.8215	2.21311e-08	0	0	1
chr19	10173047	+	-10.361	2.95289e-05	7.61839	0.00419139	-2.74263	0.623959	0	0	1
chr2	36943	+	-10.2274	0.0348487	-3.47992	0.511099	-13.7073	0.00439697	1	0	0
chr2	36946	+	-11.6289	0.00688692	-3.31901	0.542283	-14.9479	0.000761574	1	0	0
chr2	36959	+	-11.4963	0.00293028	4.77901	0.679861	-6.71731	0.251227	1	0	0
chr2	243715	+	-13.6112	0.000262847	13.896	0.00160933	0.284842	0.778464	0	0	1
chr2	246750	+	11.6832	1.46386e-11	-3.17151	0.227474	8.51171	0.00132148	0	0	1
chr2	252770	+	14.7847	2.4883e-05	-8.95687	9.10555e-05	5.82779	0.780888	0	0	1
chr2	256025	+	10.5871	0.000147309	-3.39196	0.0371059	7.19512	0.748357	0	0	1
chr2	284273	+	-12.0738	0.00989763	6.69704	0.395211	-5.37678	0.75722	1	0	1
chr2	296320	+	12.4016	2.96534e-12	-5.8288	0.167855	6.57277	2.85276e-07	0	0	1
chr2	299545	+	-10.4242	1.12255e-08	8.46573	0.1785	-1.95848	0.205936	0	0	0
chr2	317529	+	10.3221	0.0134564	-3.78635	0.383712	6.53571	0.410211	0	0	1
chr2	318559	+	-11.1849	0.000114087	-4.09491	0.287409	-15.2798	1.26492e-07	0	1	0
chr2	320028	+	13.9117	0.0117277	-3.03703	0.707774	10.8747	0.640993	0	1	0
chr2	320046	+	12.4731	0.0380982	-3.09614	0.701612	9.37693	0.615806	0	1	0
chr2	322617	+	10.0682	0.000102155	-8.13357	0.0303771	1.93463	0.911032	0	1	0
chr2	355469	+	14.7144	9.88358e-05	-19.9284	3.55853e-07	-5.21392	0.451976	0	1	0
chr2	373436	+	-15.5219	2.0536e-14	16.5874	2.06257e-08	1.06554	0.473945	0	0	1
chr2	373440	+	-10.7835	1.83277e-07	11.7728	7.66883e-05	0.989321	0.535525	0	0	1
chr2	373526	+	-11.5898	9.69006e-08	12.2839	1.72679e-05	0.694076	0.871384	0	0	1
chr2	373627	+	15.6702	0.00321853	-15.8528	5.85829e-05	-0.182648	0.869148	0	0	1
chr2	383439	+	-12.9966	4.57951e-08	14.9616	2.87082e-11	1.96504	0.916295	0	0	1
chr2	384603	+	-12.859	0.0221374	9.75581	0.22562	-3.10315	0.837075	0	0	1
chr2	396924	+	20.2383	2.94884e-29	-13.3201	3.14665e-06	6.91822	0.0932975	0	1	0
chr2	396948	+	10.3125	0.00784227	-2.38291	0.82451	7.92954	0.129239	0	1	0
chr2	403360	+	10.8298	0.00451179	-2.77465	0.792686	8.05518	0.823343	0	0	0
chr2	403423	+	10.0554	0.0222976	-7.87662	0.0758334	2.17878	0.435079	0	0	0
chr2	408700	+	12.9268	0.00142553	-17.8978	2.66393e-06	-4.97102	0.35813	0	1	0
chr2	413126	+	11.8802	0.00764653	-4.60466	0.706906	7.27552	0.274576	0	1	0
chr2	416922	+	11.4368	0.0053262	-7.78161	0.0741868	3.65519	0.422878	1	0	0
chr2	420684	+	10.263	4.02334e-07	-9.74274	5.2509e-08	0.520296	0.632311	0	0	0
chr2	420881	+	16.655	1.13048e-09	-6.39572	0.0352138	10.2593	0.803144	0	0	0
chr2	420914	+	10.6848	4.96025e-06	-5.6814	0.134729	5.0034	0.912869	0	0	0
chr2	420942	+	28.9456	6.72597e-20	NA	NA	NA	NA	0	0	0
chr2	431820	+	-15.8592	0.0327438	18.1964	0.00756039	2.33728	0.800123	1	0	1
chr2	471599	+	13.1653	1.2412e-07	-17.3181	2.40968e-25	-4.15273	0.00650041	1	1	0
chr2	475477	+	14.5063	0.0435278	-8.37516	0.395743	6.13109	0.791198	0	0	1
chr2	505681	+	-10.9431	3.79602e-07	13.2464	2.44198e-11	2.3033	0.70155	0	0	1
chr2	512801	+	10.2514	1.18738e-05	-10.9262	6.99802e-08	-0.67481	0.0382671	0	1	0
chr2	512842	+	12.744	2.39957e-12	-4.99881	0.0505764	7.74517	0.16196	0	1	0
chr2	519156	+	-10.7865	0.0458921	6.74727	0.0752286	-4.0392	0.710216	0	1	0
chr2	540580	+	10.2692	0.00227929	-5.47176	0.000619158	4.79741	0.669458	0	0	0
chr2	567184	+	16.3575	3.5473e-12	-13.2301	8.1115e-09	3.12748	0.63767	1	0	1
chr2	567195	+	15.3538	2.21245e-14	-15.2778	3.12735e-16	0.0759938	0.149583	1	0	1
chr2	593317	+	16.4459	6.32644e-19	-5.92888	0.278474	10.517	1.68193e-07	0	0	1
chr2	599046	+	-12.2286	6.82565e-09	5.62944	0.0265095	-6.59919	0.00609604	0	1	0
chr2	616293	+	14.1284	5.55697e-08	-20.1807	1.18114e-09	-6.05234	0.799012	0	0	1
chr2	619246	+	18.1367	9.00873e-20	-17.5175	2.46326e-14	0.619173	0.366809	0	1	0
chr2	620366	+	-10.0907	6.37397e-11	7.33014	0.137495	-2.76051	0.649496	1	1	0
chr2	698140	+	10.043	5.79573e-08	-3.64102	0.158219	6.40203	0.36522	0	0	1
chr2	708845	+	-11.1548	6.69465e-12	7.27154	7.51236e-07	-3.88325	0.0113595	0	0	1
chr2	710774	+	-15.0943	8.0537e-05	8.62768	0.259575	-6.46658	0.336175	0	0	1
chr2	720140	+	13.1016	2.49101e-07	-14.0623	7.95455e-07	-0.960714	0.782796	0	0	1
chr2	720535	+	11.9023	0.0204704	-8.12121	0.147361	3.78109	0.748953	0	0	1
chr2	738835	+	15.4266	1.06044e-14	-7.64432	0.0447179	7.78228	0.0538108	0	0	1
chr2	738869	+	10.6037	6.79849e-06	-14.6077	1.12635e-10	-4.00399	0.366842	0	0	1
chr2	896848	+	-10.7336	1.62514e-09	5.9312	0.00649094	-4.80239	0.000280085	0	0	0
chr2	897888	+	10.0439	1.8128e-09	-3.94088	0.22819	6.10301	0.0243586	0	0	0
chr2	897948	+	17.9454	3.07067e-24	-10.7086	0.0116804	7.23681	0.011834	0	0	0
chr2	902009	+	-11.0019	3.75067e-07	6.60618	0.235748	-4.39571	0.274609	0	1	0
chr2	902040	+	-14.6941	1.96281e-05	1.2157	0.914956	-13.4784	0.371641	0	1	0
chr2	984415	+	10.9628	0.000678349	-12.0272	0.0207384	-1.06432	0.647588	0	1	0
chr2	984437	+	-11.8539	9.28877e-06	8.97964	0.00869588	-2.87429	0.876323	0	1	0
chr2	984447	+	-10.3987	0.000209128	10.0552	0.000217392	-0.34345	0.888807	0	1	0
chr2	2067201	+	13.9026	6.5474e-06	-8.01501	0.000426417	5.88762	0.313893	0	0	0
chr2	2085016	+	16.1344	0.00076611	-16.7804	0.00206813	-0.646036	0.932237	0	0	1
chr2	2120501	+	-12.7453	0.00564327	-5.23715	0.839097	-17.9825	0.0433555	1	0	0
chr2	2326048	+	-16.2182	5.77937e-06	-5.91107	0.713283	-22.1293	1.06388e-05	0	0	1
chr2	2528016	+	12.8763	6.80183e-06	-8.39233	0.000170433	4.48397	0.703901	0	0	0
chr2	2698963	+	16.9172	2.5339e-19	-14.4905	1.70606e-10	2.42675	0.8537	0	1	0
chr2	3634432	+	-12.1692	5.15356e-05	5.94788	0.813687	-6.22128	0.023044	0	0	0
chr2	3938091	+	14.2246	0.0360859	-17.5894	0.0425789	-3.36479	0.870701	0	0	1
chr2	3958909	+	12.2981	1.56422e-05	5.45382	0.532711	17.7519	2.50603e-06	0	0	1
chr2	4023612	+	-17.4685	1.5267e-09	13.2289	2.30886e-05	-4.2396	0.923204	1	0	0
chr2	4072267	+	-17.6017	3.70352e-11	-4.06724	0.79541	-21.6689	3.3674e-14	1	0	0
chr2	4072273	+	-15.4573	1.02969e-22	3.27699	0.356868	-12.1803	3.94402e-10	1	0	0
chr2	4072412	+	-10.3556	0.0315405	12.6036	0.00264523	2.24801	0.875688	1	0	0
chr2	4089254	+	-14.1717	0.0154828	0.524978	0.873262	-13.6467	0.829825	1	0	1
chr2	4425767	+	11.0901	1.47739e-08	-8.99661	3.98536e-08	2.09352	0.8857	0	0	0
chr2	5904506	+	11.0048	1.92351e-13	-8.96471	2.94631e-07	2.04012	0.732897	0	0	1
chr2	6294544	+	13.9552	2.84779e-13	-3.99224	0.439258	9.96297	3.89748e-05	0	0	1
chr2	6298929	+	-11.2048	0.000176835	3.28982	0.637556	-7.91493	0.149728	0	0	1
chr2	6326385	+	12.6837	5.8269e-12	12.293	4.61581e-29	24.9768	1.21628e-90	0	0	1
chr2	6854345	+	-12.6427	1.24309e-23	10.9629	1.36843e-13	-1.67976	0.122947	0	0	1
chr2	8775428	+	-15.6783	2.68519e-15	16.6623	4.54942e-11	0.98402	0.100355	0	0	1
chr2	14252775	+	14.2582	3.81664e-10	-1.54777	0.941379	12.7104	9.66071e-09	0	0	0
chr2	14265097	+	-12.4476	0.0048262	4.54893	0.482281	-7.89862	0.0432998	0	0	0
chr2	15867517	+	-10.0272	0.0314205	4.86338	0.358197	-5.16378	0.253028	0	1	1
chr2	17413436	+	-10.798	0.036533	6.77922	0.429881	-4.01876	0.73782	0	0	0
chr2	17642781	+	-11.8619	2.34746e-07	-0.85256	0.67266	-12.7144	0.247353	0	0	1
chr2	18052755	+	13.319	0.000835422	-6.59328	0.720442	6.72576	0.368712	0	0	0
chr2	18056338	+	-12.0714	0.0245985	-7.58646	0.0340802	-19.6579	5.61199e-07	0	0	0
chr2	21361551	+	-11.0578	0.0184775	0.0100182	0.914349	-11.0478	0.00144474	0	0	1
chr2	21361555	+	-10.8641	0.0156929	-1.39805	0.94144	-12.2622	0.000226892	0	0	1
chr2	22835024	+	-11.0593	1.8567e-09	8.13901	0.00987766	-2.92033	0.870688	0	0	1
chr2	22835217	+	-10.878	0.000759076	4.84398	0.806289	-6.034	0.533968	0	1	0
chr2	24643615	+	-11.3159	1.1021e-07	4.76955	0.307485	-6.54639	0.0180516	1	0	0
chr2	30877428	+	-10.7607	5.03828e-05	5.67095	0.276397	-5.08975	0.492382	0	0	1
chr2	31008252	+	-11.0034	0.0035774	10.3835	0.0426473	-0.619887	0.837902	0	0	0
chr2	31267814	+	10.3681	0.0361096	9.52456	0.0233016	19.8927	1.27232e-16	0	0	0
chr2	32074583	+	11.0329	9.92012e-07	6.58912	0.361198	17.622	2.74212e-06	0	0	0
chr2	32677990	+	-10.1922	0.000871148	2.11061	0.356262	-8.08159	0.031638	0	0	0
chr2	37844636	+	11.3108	1.7591e-13	-4.83962	2.45059e-06	6.47113	0.600501	0	0	1
chr2	39533363	+	14.7459	1.14233e-05	-8.25413	0.00472251	6.49181	0.0856436	0	0	1
chr2	40538785	+	-10.5468	5.99807e-18	9.99691	2.42253e-19	-0.549886	0.934169	0	0	0
chr2	40656806	+	-11.2024	2.81087e-05	10.7088	1.42699e-09	-0.493618	0.911613	0	0	0
chr2	41597447	+	16.524	0.000222139	-8.7822	0.0116409	7.74179	0.706571	0	0	0
chr2	41675077	+	-10.4186	7.26648e-06	6.02686	0.0187936	-4.39171	0.344913	1	0	0
chr2	41859496	+	-12.8083	8.08632e-27	6.59526	1.08266e-10	-6.21307	0.903692	0	0	1
chr2	42823488	+	10.6985	0.000435083	-0.182058	0.880011	10.5164	0.0282546	0	1	0
chr2	43232234	+	10.7904	0.00119074	-1.7669	0.83375	9.02352	0.00953298	0	0	0
chr2	44158214	+	10.0133	0.000102408	-5.74597	0.00309203	4.26731	0.651775	0	0	0
chr2	44337885	+	12.2533	1.3551e-11	-7.39661	0.0367386	4.85668	0.0054094	0	0	1
chr2	44337888	+	15.0891	2.33919e-16	-7.6594	0.0440843	7.42967	2.04321e-06	0	0	1
chr2	45026167	+	-12.8801	0.0229164	0.782974	0.885295	-12.0972	0.06878	0	0	0
chr2	45097444	+	-14.1426	2.07275e-11	7.10307	0.0101902	-7.03954	0.00248197	0	0	0
chr2	45580205	+	12.9642	0.0143769	5.00012	0.776849	17.9643	2.46451e-08	0	0	0
chr2	45585808	+	-10.002	0.0356527	8.51127	0.445514	-1.49078	0.683832	1	0	0
chr2	46509098	+	10.1464	0.000125518	5.61437	0.296279	15.7607	4.22488e-06	0	0	1
chr2	48143601	+	-10.9201	0.00130327	13.4687	5.72122e-11	2.54862	0.191544	0	0	1
chr2	48320705	+	14.2462	0.00207958	-4.23877	0.54459	10.0074	0.372961	0	0	1
chr2	52026924	+	-12.0894	0.00124671	14.1582	0.00482735	2.06874	0.883266	0	0	0
chr2	52026935	+	-11.2454	0.00019893	6.96857	0.234433	-4.27683	0.755628	0	0	0
chr2	52026968	+	-12.8739	0.000247504	7.53879	0.231936	-5.33515	0.819812	0	0	0
chr2	52026974	+	-11.562	0.00641985	8.54912	0.22201	-3.01285	0.82298	0	0	0
chr2	52026990	+	-11.069	0.0132365	12.0538	0.0180652	0.984837	0.863929	0	0	0
chr2	52026998	+	-14.1552	0.0327704	NA	NA	NA	NA	0	0	0
chr2	57424133	+	13.8955	0.00843027	-16.6262	4.14916e-06	-2.7307	0.778307	0	0	0
chr2	57721157	+	-10.1141	0.0352899	8.83239	0.0132514	-1.28175	0.644769	0	0	0
chr2	59532044	+	14.0056	4.18526e-28	9.84599	5.04132e-17	23.8516	3.14194e-57	0	0	0
chr2	61140735	+	-11.0431	4.23146e-11	-0.52305	0.697478	-11.5661	5.59164e-08	0	0	1
chr2	61566472	+	-12.1714	0.0142432	12.9052	7.09638e-06	0.73382	0.921673	0	0	0
chr2	61689664	+	10.4205	0.00998266	-3.36132	0.71398	7.05914	0.208397	0	0	0
chr2	62042233	+	13.6172	3.44471e-06	-7.69257	0.469655	5.92462	0.00475004	0	1	0
chr2	62128943	+	13.1832	1.52152e-05	-2.51262	0.296227	10.6706	0.35807	0	0	0
chr2	64716254	+	-14.607	1.336e-06	28.7132	1.91637e-09	14.1062	0.0317546	1	0	1
chr2	64735926	+	-13.1881	1.66941e-18	15.424	3.56206e-14	2.23595	0.746386	0	0	1
chr2	64758820	+	11.0083	1.29896e-08	4.01161	0.38444	15.02	3.08946e-32	0	0	1
chr2	66280542	+	11.7779	0.0220521	5.27378	0.305999	17.0517	4.7175e-05	0	0	1
chr2	66989426	+	11.7579	1.17923e-10	-0.0829153	0.944959	11.675	1.79527e-19	0	0	0
chr2	67838189	+	12.2957	8.30618e-09	-0.727716	0.939647	11.568	0.000215454	0	0	1
chr2	67838350	+	11.9372	9.23856e-10	-8.28874	0.0500871	3.64845	0.34059	0	0	1
chr2	76231799	+	10.0427	2.97642e-07	-9.20609	2.76167e-05	0.836564	0.370959	0	0	1
chr2	76316448	+	-17.8901	2.19411e-24	15.8999	1.6774e-12	-1.99017	0.0664485	0	0	1
chr2	76316871	+	15.2681	0.0152201	NA	NA	NA	NA	0	0	1
chr2	76316877	+	13.9548	0.00182717	NA	NA	NA	NA	0	0	1
chr2	76316896	+	16.5119	0.00105171	NA	NA	NA	NA	0	0	1
chr2	76316904	+	15.0985	0.0117153	NA	NA	NA	NA	0	0	1
chr2	76321204	+	11.6173	0.0117275	-8.63016	0.351554	2.98717	0.843045	0	0	1
chr2	76321237	+	11.8558	0.0175497	-9.08688	0.364343	2.76891	0.760371	0	0	1
chr2	76325091	+	14.4107	0.00150003	-11.0161	0.287017	3.39466	0.845813	0	0	1
chr2	76325112	+	-11.0628	2.65129e-05	7.86064	0.00409927	-3.20215	0.692717	0	0	1
chr2	76330921	+	-18.0079	3.19604e-13	19.9395	1.99624e-18	1.93154	0.80705	0	0	1
chr2	76335928	+	-14.2576	0.00258087	11.7107	0.000599275	-2.54683	0.901643	0	0	1
chr2	77059943	+	11.9576	0.0358745	-10.8722	6.16549e-05	1.08539	0.661592	0	0	0
chr2	77572309	+	-11.4913	8.72803e-05	-10.3616	0.0441989	-21.8529	5.9458e-20	0	0	1
chr2	79148185	+	13.3912	1.10504e-05	-9.77545	2.47655e-10	3.61575	0.433817	1	0	0
chr2	80830992	+	-10.5614	0.0494252	8.54398	0.556159	-2.01746	0.781707	0	0	0
chr2	81682018	+	-11.2708	0.000167058	-13.9716	1.52668e-05	-25.2424	2.2721e-24	0	1	0
chr2	81792984	+	-10.2728	0.000198635	NA	NA	NA	NA	0	0	0
chr2	82022611	+	-15.1394	3.43317e-05	6.89545	0.096242	-8.24392	0.333124	0	0	0
chr2	85130223	+	12.8866	3.58885e-10	-13.6939	2.82848e-10	-0.807243	0.787052	0	0	0
chr2	88630215	+	10.9927	2.02834e-07	-4.31308	0.0826912	6.6796	0.516444	0	0	1
chr2	89794116	+	-15.1721	6.50074e-12	17.2376	1.15632e-14	2.06545	0.652856	0	0	1
chr2	90558174	+	-13.012	9.20541e-17	2.51093	0.807638	-10.5011	1.27323e-06	1	1	0
chr2	90771242	+	20.899	0.000126863	-5.07231	0.683165	15.8267	0.0297882	1	0	0
chr2	90771477	+	-10.2198	1.60848e-09	3.08233	0.306511	-7.13746	0.249602	1	0	0
chr2	90771594	+	15.1405	1.70267e-05	-11.3427	1.08783e-10	3.79777	0.508293	1	0	0
chr2	90798292	+	14.7374	0.000996781	6.75325	0.345841	21.4906	4.94292e-07	0	0	1
chr2	90872654	+	10.4307	0.0493701	-5.86421	0.274812	4.56651	0.883129	0	0	0
chr2	91374355	+	-16.8191	2.26618e-07	21.1273	2.36071e-13	4.30822	0.759203	1	0	1
chr2	91455587	+	-21.6539	1.32559e-29	17.8265	1.31645e-36	-3.82743	0.280204	0	0	0
chr2	91870411	+	11.8933	2.2786e-09	-2.33879	0.706089	9.55449	0.000247899	0	0	0
chr2	93199680	+	12.6439	0.000112609	-4.88995	0.463935	7.75396	0.519606	0	0	0
chr2	94910032	+	-19.6255	1.06612e-11	19.924	4.67158e-15	0.29845	0.485646	1	0	0
chr2	95738737	+	-13.5021	5.31936e-05	5.13258	0.0972351	-8.36954	0.73991	0	0	0
chr2	96268350	+	16.3245	0.00089558	-17.5938	2.05588e-05	-1.26934	0.435419	0	0	0
chr2	96918049	+	11.4763	5.18494e-09	-6.74603	0.237478	4.73029	0.115841	0	0	0
chr2	98638145	+	10.4001	0.0107805	-8.34488	1.46111e-06	2.05527	0.704566	0	0	0
chr2	98740208	+	13.1076	0.00756514	-10.4592	0.09958	2.64845	0.393194	0	0	1
chr2	98762343	+	12.2763	3.95676e-14	-6.4523	0.00117382	5.82404	0.877484	0	0	0
chr2	98849248	+	-15.002	3.98511e-24	2.52301	0.863192	-12.479	3.45375e-11	0	0	0
chr2	98852124	+	-13.935	2.90384e-07	13.1075	1.72964e-08	-0.827445	0.593205	0	0	0
chr2	99496056	+	10.6054	0.000431161	-5.10991	0.0456899	5.49552	0.490265	0	1	0
chr2	100810048	+	-12.7368	1.53751e-11	6.41205	0.197843	-6.32475	0.00229986	0	0	1
chr2	102409077	+	11.4809	2.04799e-08	-18.6068	3.08904e-35	-7.12599	0.00382435	0	0	0
chr2	104315204	+	-12.1927	5.38183e-07	4.90029	0.637701	-7.29243	0.115898	0	1	0
chr2	104315216	+	-12.8205	0.0286923	6.20539	0.78034	-6.61512	0.535464	0	1	0
chr2	108069094	+	-11.3388	6.85123e-07	4.71474	0.0020823	-6.62405	0.809201	0	0	0
chr2	108069149	+	12.1137	0.0178531	-0.53528	0.90194	11.5784	0.00961718	0	0	0
chr2	109827246	+	12.5023	0.0343794	-4.31367	0.728637	8.18859	0.436085	0	0	0
chr2	110519579	+	-10.9738	0.00421181	10.0744	0.632334	-0.899384	0.597304	1	0	0
chr2	113009321	+	12.1742	1.38806e-10	9.05272	7.59971e-06	21.2269	6.80242e-15	0	0	0
chr2	115295949	+	-11.217	2.8796e-14	12.022	9.10181e-17	0.805006	0.675858	0	0	1
chr2	115378964	+	-14.1117	8.63723e-07	12.8136	1.16862e-10	-1.29818	0.532263	0	0	0
chr2	116504332	+	11.9378	9.1161e-06	-0.0223214	0.116792	11.9154	0.00653579	0	0	0
chr2	117812772	+	14.0784	5.98668e-22	-12.2492	1.52405e-20	1.82917	0.834073	0	0	1
chr2	119296032	+	10.4633	0.0310912	-4.96633	0.564109	5.49698	0.576538	1	0	1
chr2	120905274	+	-16.3561	9.56065e-06	16.9938	8.96778e-12	0.637758	0.737595	1	0	0
chr2	122038922	+	13.3105	1.91583e-05	-8.7255	0.0122653	4.585	0.213252	0	0	0
chr2	130583472	+	-10.352	0.000448344	2.07792	0.79025	-8.27407	0.0230051	0	0	1
chr2	130584433	+	-19.5252	4.42358e-08	5.61988	0.340448	-13.9053	0.0011879	0	0	1
chr2	130590055	+	-10.0388	3.36096e-06	8.29751	0.246931	-1.74133	0.22711	1	1	1
chr2	130623692	+	-21.1834	4.1908e-17	10.5164	0.0148671	-10.667	0.0285151	1	0	0
chr2	130624748	+	-18.65	4.27325e-09	14.9706	0.0306735	-3.67948	0.914321	0	1	0
chr2	130624983	+	-11.6186	7.13379e-07	8.72939	0.0271926	-2.88921	0.612649	0	1	0
chr2	130785480	+	11.7972	0.00377793	-7.58697	0.00821224	4.21018	0.102903	0	0	1
chr2	130809005	+	-17.3795	9.70152e-09	13.3904	1.72055e-08	-3.98908	0.130596	0	0	0
chr2	130809768	+	10.0883	0.000409682	-7.11583	0.0125151	2.97243	0.0297754	0	1	0
chr2	130818285	+	12.4914	0.00473633	-12.7314	0.374309	-0.240008	0.198078	0	0	1
chr2	130888117	+	10.4026	0.000278661	-11.6159	0.000296156	-1.21323	0.710936	1	0	1
chr2	130893450	+	12.3024	5.05738e-08	-10.0952	0.00032044	2.20712	0.0952712	0	0	1
chr2	130955659	+	10.5241	2.23813e-05	-3.33461	0.175499	7.18953	0.580919	0	0	1
chr2	131094464	+	-10.4624	0.00402275	13.033	0.0058032	2.57054	0.924877	0	0	0
chr2	131180405	+	11.6167	1.93501e-08	5.74153	0.280324	17.3582	9.02015e-20	0	0	1
chr2	131180948	+	12.0446	0.020929	-2.02459	0.923316	10.02	0.000169302	0	0	1
chr2	131195038	+	-17.937	4.8659e-10	3.24801	0.0483655	-14.689	0.53924	0	0	1
chr2	131207613	+	12.8298	6.49296e-06	2.32657	0.874332	15.1564	0.0081879	0	1	0
chr2	131207619	+	10.8823	0.0485492	2.96079	0.85888	13.8431	0.437856	0	1	0
chr2	131221108	+	12.1945	0.000621969	-5.55844	0.237099	6.63606	0.0177042	0	1	0
chr2	131222515	+	10.7536	7.53885e-05	1.62363	0.907284	12.3772	0.0198527	0	0	1
chr2	131222603	+	13.5986	0.00113199	-5.08533	0.330573	8.51331	0.206749	0	1	0
chr2	131237182	+	12.2709	1.09446e-07	0.818772	0.770716	13.0896	4.85174e-07	0	1	0
chr2	133754996	+	13.1038	3.29304e-07	4.02229	0.345102	17.1261	4.97114e-09	0	0	1
chr2	133755060	+	11.1336	0.0138407	-1.15737	0.904442	9.97627	0.366662	0	0	1
chr2	133755085	+	13.9159	4.52613e-05	3.48851	0.859736	17.4044	0.000190452	0	0	1
chr2	133755170	+	10.3222	3.16291e-05	2.07408	0.758403	12.3963	0.00160379	0	0	1
chr2	133755345	+	11.2152	2.34415e-12	3.86172	0.561259	15.0769	3.87454e-13	0	0	1
chr2	135745150	+	13.3181	4.12757e-06	-14.6296	4.15818e-11	-1.31148	0.565517	0	0	0
chr2	135878517	+	12.2458	2.33542e-18	-12.8419	2.14785e-08	-0.596145	0.543624	0	0	1
chr2	138844077	+	10.6798	1.24202e-12	-13.894	2.6567e-29	-3.21419	0.000401815	0	0	1
chr2	140054129	+	-10.7135	1.15058e-09	-2.26745	0.0358856	-12.9809	3.68624e-05	0	0	0
chr2	142760560	+	11.3528	1.40793e-06	-13.6473	1.52387e-09	-2.29452	0.457024	0	0	0
chr2	145282408	+	12.8854	0.0214659	-3.64974	0.727309	9.23563	0.279292	0	0	0
chr2	146052663	+	-13.7244	1.4181e-07	20.4675	2.66762e-50	6.74307	1.36957e-17	0	0	1
chr2	147633134	+	15.7051	2.59228e-06	-7.35638	0.00685142	8.34873	0.8851	0	1	0
chr2	148670761	+	11.4172	2.99779e-15	-2.22761	0.0120438	9.18961	0.0500876	0	1	0
chr2	148706951	+	10.5872	2.9377e-07	-18.8672	1.78393e-18	-8.27998	0.0375137	0	0	1
chr2	148773291	+	15.493	9.87521e-32	-9.7201	2.97955e-13	5.77288	0.426503	0	0	1
chr2	148773659	+	10.4185	0.0427949	-5.76112	0.0865844	4.65741	0.817443	0	0	1
chr2	148803720	+	13.7908	1.00864e-09	-9.44353	6.65091e-09	4.34726	0.827456	0	0	1
chr2	149142521	+	11.4368	0.000406539	-4.86897	0.546713	6.56778	0.647267	0	0	0
chr2	149336039	+	17.3681	0.00066748	-10.6029	0.00242626	6.76519	0.94029	0	0	1
chr2	149406688	+	13.0854	4.14424e-17	-5.83916	3.18643e-08	7.24629	0.537032	0	0	0
chr2	149508292	+	-13.2339	1.06756e-07	15.9412	1.24852e-10	2.70726	0.0111766	0	0	0
chr2	149539524	+	11.4746	5.07323e-07	-13.7162	5.23373e-16	-2.24159	0.893146	0	1	0
chr2	149541290	+	13.4324	1.2991e-09	-2.3747	0.366026	11.0577	0.00491395	0	1	0
chr20	567710	+	-12.6712	2.55698e-09	3.59189	0.62034	-9.07929	0.000301011	0	0	0
chr20	656161	+	17.2902	1.28101e-05	-5.22716	0.511386	12.063	0.0348963	1	0	0
chr20	656220	+	-14.0149	0.000180539	4.08316	0.613957	-9.93178	0.0358531	1	0	0
chr20	693451	+	15.0029	7.51815e-21	-6.43593	0.000564253	8.56701	1.1783e-10	0	0	0
chr20	755652	+	-16.3233	2.46164e-11	0.7421	0.49084	-15.5812	0.000118317	0	0	0
chr20	761530	+	11.0088	4.53525e-10	1.39282	0.845167	12.4016	0.00124725	0	0	0
chr20	763491	+	-18.6052	7.04709e-24	3.04235	0.536104	-15.5629	4.36306e-23	0	0	0
chr20	897733	+	12.06	1.68075e-08	-20.0583	1.96457e-27	-7.99828	5.07392e-16	0	0	0
chr20	992732	+	11.6187	1.6113e-09	-15.3521	2.79801e-21	-3.73338	7.92352e-08	0	1	0
chr20	1021461	+	-11.6073	0.00347079	9.37416	0.0132153	-2.23312	0.792586	1	0	0
chr20	1250601	+	-14.6788	0.0132244	29.0244	7.14723e-12	14.3456	0.00167239	1	0	0
chr20	1334487	+	-10.2024	0.0156567	6.42663	0.745039	-3.77575	0.787493	1	0	0
chr20	1449748	+	11.8972	5.6323e-14	NA	NA	NA	NA	1	0	0
chr20	2009925	+	11.0182	1.51181e-05	-5.10135	0.00620475	5.91689	0.934321	0	0	1
chr20	2010851	+	-16.9799	0.000113606	3.91444	0.787043	-13.0655	6.45602e-05	0	0	1
chr20	2593111	+	15.9862	1.62319e-13	-2.93098	0.648555	13.0552	0.000489734	0	0	1
chr20	3895421	+	12.6311	1.55155e-21	-10.648	0.274642	1.98308	0.409323	0	0	0
chr20	4234878	+	18.1619	0.0137282	-1.27706	0.752608	16.8848	0.00202764	0	0	0
chr20	4254875	+	-12.185	0.0373074	4.94731	0.306378	-7.23772	0.396591	0	0	0
chr20	4938494	+	15.5355	1.68125e-10	4.79312	0.210688	20.3287	4.23009e-20	0	1	0
chr20	4985275	+	-10.5406	1.8195e-05	3.28491	0.739048	-7.25573	8.10275e-06	0	0	0
chr20	5048614	+	-10.0902	0.0108436	3.80412	0.3031	-6.28612	0.428838	0	0	1
chr20	5075211	+	-12.7501	0.00152467	3.472	0.720725	-9.27808	0.0206417	0	0	1
chr20	5104167	+	15.0217	0.00262209	-12.4945	0.00265549	2.52725	0.921183	0	0	1
chr20	5176126	+	10.4553	1.75802e-09	-7.26354	0.00471328	3.19172	0.458885	0	0	0
chr20	5191028	+	10.9658	0.000273732	-2.83415	0.677148	8.13166	0.491007	0	0	1
chr20	5339284	+	16.5185	3.34156e-05	4.56633	0.273533	21.0848	4.33338e-14	0	1	0
chr20	5493135	+	11.4305	5.49329e-07	-8.63401	0.0284415	2.79653	0.717481	1	1	1
chr20	5493138	+	10.9447	2.34449e-06	-9.90065	0.000735554	1.04409	0.507984	1	1	1
chr20	5561855	+	-10.0237	1.95926e-07	1.62671	0.633768	-8.39699	0.016338	0	0	1
chr20	8526542	+	10.2818	0.00691694	4.19809	0.933903	14.4799	0.0659725	0	0	0
chr20	8839423	+	-13.134	0.00387502	13.9664	4.22897e-05	0.832414	0.736394	0	1	0
chr20	9399512	+	-13.9728	5.72313e-07	13.6929	1.28683e-05	-0.279992	0.150468	0	0	0
chr20	9488299	+	14.4455	0.00635593	-6.6145	0.527478	7.83099	0.0198207	0	0	0
chr20	9788334	+	13.0068	0.00344455	-8.15507	0.126273	4.85175	0.29099	0	1	0
chr20	9792759	+	-11.1906	6.00898e-13	0.869109	0.913822	-10.3215	0.0132142	0	0	1
chr20	9806401	+	-12.3605	0.00588767	3.15014	0.893404	-9.21035	1.77731e-09	1	1	0
chr20	9903895	+	10.6389	4.47613e-05	-14.8774	3.73599e-09	-4.23844	0.137689	0	0	0
chr20	9904501	+	20.2027	6.35981e-16	-16.3597	2.30159e-05	3.84307	0.555823	0	1	0
chr20	9915656	+	14.3325	0.00209851	5.45717	0.368103	19.7897	0.0146744	1	0	0
chr20	10055074	+	-10.4775	0.034253	20.8498	0.000320574	10.3724	0.0203356	0	0	1
chr20	10059739	+	-11.4787	1.18902e-24	11.9926	2.85065e-20	0.513881	0.79106	0	0	1
chr20	10229180	+	-10.7341	0.00421843	14.9836	0.00748738	4.24947	0.89128	0	0	0
chr20	10254721	+	-13.9783	7.06578e-06	5.07351	0.149218	-8.90482	0.839687	0	1	0
chr20	10254752	+	-12.1355	0.000297476	4.56707	0.225543	-7.56847	0.939962	0	1	0
chr20	10267832	+	-12.0271	0.00230653	8.67429	0.0476191	-3.3528	0.480867	0	0	1
chr20	10289162	+	-11.3314	0.0209977	7.39711	0.413805	-3.93432	0.26828	0	0	1
chr20	10355367	+	12.9798	0.00179038	-19.0583	2.0244e-09	-6.0785	0.691524	0	1	0
chr20	10412229	+	-12.7897	0.0115909	9.63923	0.00489269	-3.15051	0.605921	0	0	1
chr20	10479943	+	12.2811	0.00195907	-4.39104	0.693766	7.89002	0.914174	1	0	1
chr20	10480023	+	-11.7197	0.0180593	4.29719	0.629934	-7.42254	0.591668	1	0	1
chr20	10481455	+	14.4747	6.88025e-05	1.61032	0.81611	16.085	1.13641e-05	0	0	1
chr20	10491166	+	-13.5396	2.47346e-08	11.5238	1.75368e-07	-2.0158	0.775813	1	1	0
chr20	10495748	+	12.6693	3.59401e-12	-9.84217	2.08922e-05	2.82714	0.928166	0	0	0
chr20	10498260	+	-10.646	1.9065e-05	2.04565	0.811335	-8.60033	0.550994	0	0	0
chr20	10511050	+	-15.985	2.63416e-14	12.77	5.54565e-10	-3.21493	0.540306	0	1	0
chr20	10511058	+	-17.2341	1.94443e-25	6.27172	0.0264138	-10.9623	7.01659e-08	0	1	0
chr20	10555993	+	-15.9641	1.39233e-17	9.5589	1.93863e-09	-6.40521	0.358499	0	0	0
chr20	10560927	+	10.4718	5.07474e-05	-8.68187	0.000838723	1.78988	0.629865	0	0	1
chr20	10573847	+	10.4808	7.1886e-05	-10.5758	7.44006e-05	-0.0949737	0.372748	0	1	0
chr20	10573932	+	-12.1488	3.61577e-05	18.9061	1.25488e-09	6.75723	0.9192	0	0	1
chr20	10573944	+	-10.9316	0.000430378	17.3269	7.44471e-09	6.39522	0.913213	0	0	1
chr20	10593583	+	-11.8446	2.4555e-07	11.5993	9.07329e-09	-0.245272	0.927316	0	0	1
chr20	10593675	+	14.2515	2.59366e-10	-5.88168	0.00761301	8.36987	0.427308	0	0	1
chr20	10596324	+	13.2058	8.03006e-22	-13.1148	8.25471e-20	0.0910026	0.925587	0	0	1
chr20	10596331	+	14.5638	3.92475e-25	-13.8769	5.0476e-20	0.686917	0.928146	0	0	1
chr20	10598069	+	15.1497	0.00114701	-13.7178	5.21956e-08	1.4319	0.849717	0	1	0
chr20	10636210	+	14.7045	0.00704844	0.29023	0.919244	14.9948	0.257985	0	0	0
chr20	11370065	+	-11.3562	5.50305e-05	-1.82258	0.939723	-13.1787	9.8131e-18	0	0	0
chr20	11449558	+	12.0273	1.90937e-10	-4.13693	0.354852	7.89033	0.173398	0	0	0
chr20	11470989	+	-11.1147	8.01413e-09	10.5528	9.52885e-16	-0.56188	0.747558	0	0	0
chr20	11530679	+	15.1123	2.51675e-08	-12.6864	9.42661e-08	2.42594	0.94029	0	0	0
chr20	11535164	+	-13.8425	1.17711e-13	8.69891	7.38425e-08	-5.14355	0.000501951	0	0	0
chr20	11541735	+	15.9439	7.72098e-07	NA	NA	NA	NA	1	0	0
chr20	11609128	+	10.65	0.00675242	NA	NA	NA	NA	0	0	0
chr20	11609161	+	11.4346	0.0024951	NA	NA	NA	NA	0	0	0
chr20	11784803	+	17.7587	8.29716e-17	-6.50258	6.39096e-09	11.2561	0.0109863	0	0	1
chr20	11822539	+	-10.333	2.48159e-05	5.05212	8.69217e-05	-5.28091	0.241506	0	0	1
chr20	12423019	+	-18.2718	6.49817e-11	5.51843	0.310297	-12.7534	0.026657	0	0	0
chr20	12939969	+	-15.6996	1.69325e-07	9.91169	5.06985e-05	-5.7879	0.884357	0	0	0
chr20	12959266	+	13.4925	9.02861e-05	-8.81821	0.42596	4.67431	0.381859	0	0	0
chr20	13096298	+	17.0613	8.54106e-08	-9.76781	0.0470394	7.29348	0.201577	0	1	0
chr20	13133294	+	-17.9681	0.000130987	9.68356	0.232817	-8.2845	0.148373	0	0	1
chr20	13133435	+	-16.4487	0.000985693	12.8618	0.0066997	-3.58689	0.737789	0	1	0
chr20	13133468	+	-13.4477	0.00162968	5.12334	0.449776	-8.3244	0.661991	0	1	0
chr20	13167963	+	-12.7423	2.95455e-06	8.04502	0.00158569	-4.69724	0.740849	0	0	0
chr20	13227215	+	-14.8576	0.000902278	6.79508	0.0590143	-8.06252	0.505958	0	0	1
chr20	13265741	+	-11.0232	0.0206213	7.18321	0.289862	-3.84003	0.244377	0	0	0
chr20	13266021	+	13.4992	0.000647534	0.69824	0.895477	14.1974	0.00375683	0	0	0
chr20	13278666	+	-14.8305	1.04587e-18	7.07466	0.00850483	-7.75588	2.69596e-05	0	0	1
chr20	13370076	+	-10.5097	3.04259e-06	6.47774	0.0717204	-4.03195	0.207122	0	1	0
chr20	13404904	+	-11.098	1.59164e-15	4.64978	0.405897	-6.44819	9.10453e-05	1	0	0
chr21	479464	+	-15.5809	4.45232e-21	5.42457	0.105031	-10.1563	3.64511e-23	0	0	0
chr21	580451	+	-14.0784	0.0139962	2.74568	0.884949	-11.3327	0.0187553	0	0	1
chr21	605292	+	12.1812	8.89359e-06	1.12598	0.792165	13.3072	1.86198e-05	0	0	1
chr21	605299	+	14.9275	2.20872e-08	-0.596921	0.940888	14.3306	3.91229e-06	0	0	1
chr21	605302	+	11.1316	3.52988e-06	-0.139137	0.88535	10.9925	4.921e-05	0	0	1
chr21	611355	+	-13.835	0.00363433	12.3749	0.132725	-1.46012	0.627236	0	0	1
chr21	690023	+	24.5805	1.22643e-10	-1.12181	0.810444	23.4587	7.54926e-07	0	0	1
chr21	807189	+	10.8463	0.0274854	0.153839	0.707138	11.0002	0.891063	0	0	0
chr21	895021	+	12.9585	1.14195e-06	1.41268	0.726182	14.3711	4.15439e-10	0	0	0
chr21	1024208	+	-17.6853	2.60478e-12	21.5755	1.94556e-13	3.89019	0.569817	0	0	1
chr21	1029790	+	16.4202	1.93229e-07	-2.02923	0.945823	14.391	2.99693e-14	0	1	0
chr21	1263290	+	-16.1681	9.14626e-05	10.2477	0.00117989	-5.92042	0.927933	1	0	0
chr21	1850160	+	10.0442	9.30005e-07	-8.75849	7.78171e-09	1.28568	0.78215	0	0	0
chr21	2148346	+	-11.4403	0.000537862	7.09249	0.00121234	-4.34785	0.914345	0	0	1
chr21	2149469	+	12.0807	0.000100445	6.64022	0.526121	18.7209	3.67921e-06	0	0	1
chr21	2621332	+	17.309	7.37159e-16	-5.71577	0.00272429	11.5932	0.0106933	0	0	0
chr21	2636442	+	-14.3166	2.60167e-12	0.0414404	0.562116	-14.2752	2.36692e-06	0	0	0
chr21	2646610	+	-18.1753	9.00474e-14	15.6592	6.336e-12	-2.51616	0.146567	0	0	1
chr21	2872746	+	-14.0441	2.64426e-12	9.33837	0.609596	-4.7057	0.000257213	0	0	0
chr21	2928880	+	11.2753	0.0360514	-9.28948	0.261878	1.98581	0.918824	0	0	1
chr21	3036992	+	10.556	0.000455043	-6.84426	0.0202115	3.71172	0.83773	0	0	0
chr21	3037124	+	-14.0555	6.32453e-12	10.3172	1.7247e-06	-3.73839	0.731352	0	0	0
chr21	3065265	+	30.3039	2.33504e-17	-24.6208	9.57621e-14	5.68306	0.791709	0	0	1
chr21	3207529	+	-12.4676	9.16283e-06	-7.59649	0.0339277	-20.0641	1.22829e-15	0	0	0
chr21	3207551	+	-10.2429	0.000282693	-12.0328	0.0060266	-22.2758	2.50738e-18	0	0	0
chr21	3237182	+	-10.4522	7.81459e-05	11.1625	0.000253178	0.710329	0.0484486	0	0	1
chr21	3304338	+	-18.5889	9.36627e-41	13.852	3.48633e-11	-4.73696	3.78803e-16	0	1	0
chr21	3939997	+	-11.5404	2.29012e-09	-6.02518	0.000155894	-17.5656	2.70066e-58	0	0	1
chr21	4020417	+	14.1341	4.56932e-12	-1.61443	0.582304	12.5197	7.41523e-06	0	0	0
chr21	4219132	+	10.7919	0.00152466	3.22655	0.313783	14.0185	0.000477969	0	0	1
chr21	4252585	+	10.6628	0.0329108	-2.49842	0.820129	8.16443	0.401382	0	0	1
chr21	4333454	+	-17.9251	2.44008e-05	8.0328	0.171545	-9.89226	0.219853	0	0	1
chr21	4429000	+	-15.3796	1.48576e-14	1.93836	0.794006	-13.4412	1.14684e-18	0	1	0
chr21	4466513	+	-11	0.0492564	9.11727	0.461072	-1.88274	0.519396	0	0	1
chr21	4773274	+	-12.7089	0.00348963	12.2239	0.00943413	-0.485036	0.493801	0	0	1
chr21	4854545	+	11.7941	6.00898e-13	-9.79636	6.4466e-07	1.99774	0.0133785	0	1	0
chr21	4913778	+	-11.7499	1.38299e-07	8.70514	6.71561e-05	-3.04479	0.0605376	0	1	0
chr21	4956137	+	-12.6572	1.20557e-13	19.5307	3.80375e-57	6.87357	2.90409e-07	0	1	0
chr21	5017321	+	-10.2275	0.047417	20.1322	3.18452e-12	9.9047	0.475022	0	0	1
chr21	5547648	+	18.3111	7.86905e-10	-2.46242	0.167385	15.8486	3.12835e-10	0	1	0
chr21	6015672	+	-10.1678	0.00114543	8.55131	0.0005575	-1.61649	0.815888	0	0	1
chr21	6155101	+	-13.4815	0.000286502	1.94775	0.84874	-11.5337	0.0161917	0	0	0
chr21	6533629	+	10.1527	0.038452	-3.38168	0.678372	6.77103	0.0649234	1	0	0
chr21	6543342	+	12.9867	4.20609e-10	-18.1879	6.70085e-15	-5.20118	0.869877	1	1	1
chr21	6544387	+	-11.0124	0.00184869	3.18484	0.628329	-7.82758	0.128985	0	0	1
chr21	6545535	+	11.5798	2.80218e-09	-18.9672	1.96242e-16	-7.38742	0.476125	0	0	1
chr21	6546516	+	12.0983	6.15917e-10	-18.458	1.69991e-07	-6.35975	0.937867	0	1	0
chr21	6549367	+	13.2634	8.08048e-05	-14.8044	1.04889e-07	-1.54094	0.469068	0	1	0
chr21	6552915	+	11.8982	6.68319e-06	-10.0921	5.94075e-07	1.80611	0.320634	0	1	0
chr21	6557494	+	10.2676	7.71245e-06	-12.3285	0.0384137	-2.06088	0.755798	0	1	0
chr21	6565936	+	12.9077	1.13371e-08	-13.5255	2.58855e-06	-0.61783	0.647066	0	1	0
chr21	6600432	+	-13.0576	5.40007e-10	16.9619	3.04284e-08	3.90429	0.787189	0	0	1
chr21	6756540	+	11.9245	1.78611e-05	-2.68667	0.595018	9.23779	0.0157902	0	1	0
chr21	6772897	+	-12.9625	0.0132077	6.04734	0.509605	-6.91517	0.575184	1	0	0
chr22	41228	+	10.9209	0.0120151	-13.0299	0.000718076	-2.10897	0.000622962	0	0	1
chr22	139656	+	-10.7909	0.0025472	3.11963	0.930086	-7.67122	0.885774	0	1	0
chr22	149073	+	12.03	0.00657127	-3.12753	0.710541	8.90242	0.432011	0	0	0
chr22	1513627	+	-11.0996	1.2412e-07	8.23491	0.00202277	-2.86467	0.0693912	0	0	0
chr22	1534848	+	12.605	0.00407009	-4.34249	0.326498	8.26254	0.362219	0	0	1
chr22	1578680	+	-11.6415	0.0232634	8.01215	0.312731	-3.62936	0.794732	0	1	0
chr22	1652433	+	-10.3921	0.000804917	2.85777	0.663452	-7.5343	0.0259195	0	0	0
chr22	1725260	+	10.6895	7.88546e-05	-4.3597	0.481246	6.32976	0.0840524	0	0	1
chr22	2463103	+	14.5039	0.0264576	-7.85191	0.00242032	6.65194	0.646327	0	0	0
chr22	2463116	+	18.4577	0.000171197	-9.11166	0.0255638	9.34605	0.681576	0	0	0
chr22	2513533	+	-10.8898	6.09754e-24	10.4234	2.24445e-16	-0.466328	0.910798	0	0	1
chr22	2656159	+	-10.2026	1.65952e-05	9.11842	0.000100157	-1.08416	0.901038	0	0	1
chr22	3630622	+	-14.7518	8.16598e-06	6.29287	0.322109	-8.45893	0.549333	0	0	0
chr22	3713209	+	-12.0659	0.00119958	9.01883	0.164017	-3.04709	0.389424	0	1	1
chr22	3742657	+	-12.1666	0.00350741	-0.591926	0.552876	-12.7585	0.17358	0	0	1
chr22	3847223	+	11.1955	0.0319555	-3.30634	0.683864	7.88914	0.590271	0	0	0
chr22	4005698	+	15.7936	1.71232e-07	-23.1153	7.73336e-30	-7.32169	1.9282e-19	1	1	0
chr22	4026535	+	-10.2544	0.00238113	10.579	0.00122299	0.324634	0.0662248	1	0	0
chr22	4075897	+	10.8981	0.030444	NA	NA	NA	NA	0	0	1
chr22	4105881	+	12.5388	1.38729e-08	-0.242446	0.0694405	12.2963	0.264508	1	0	1
chr22	5127897	+	12.0431	0.00249205	-10.1116	0.00157162	1.93143	0.826895	0	0	0
chr22	5130369	+	14.1587	0.00249536	-21.4242	1.84942e-05	-7.26551	0.013752	0	0	0
chr22	5152435	+	11.0352	0.000917526	-8.88251	0.0441642	2.15266	0.834301	0	0	1
chr22	5155971	+	11.3846	0.0187319	-7.96678	0.0432349	3.41785	0.829056	1	0	1
chr22	5178434	+	14.1081	5.54583e-11	-6.62926	0.0985391	7.47888	0.693351	1	0	1
chr22	5186692	+	-10.1502	0.00907717	10.2025	0.0368529	0.0522955	0.806918	1	0	1
chr22	5204481	+	-13.8388	0.000178619	4.13744	0.264751	-9.7014	0.0966572	0	0	1
chr22	5204575	+	-12.9073	3.3674e-07	10.5173	0.0829416	-2.38996	0.838213	0	1	0
chr22	5207204	+	-10.5805	5.37643e-05	3.75067	0.519361	-6.82981	0.271936	1	1	0
chr22	5251897	+	11.5943	0.0002757	-5.69674	0.35601	5.89755	0.213033	0	1	0
chr22	5268101	+	10.9914	0.0063866	-2.21395	0.877516	8.77743	3.65595e-06	0	0	0
chr22	5270017	+	15.0835	0.00299708	-5.298	0.853453	9.78547	0.0302996	0	0	1
chr22	5270102	+	13.9105	6.9082e-15	-12.1355	0.000972856	1.77502	0.0697199	0	0	1
chr22	5274912	+	-11.6348	2.54627e-06	7.48663	0.126318	-4.14819	0.0181451	0	0	1
chr22	5283613	+	-11.3157	1.08725e-06	4.07674	0.457457	-7.23893	0.00466791	0	1	0
chr22	5296969	+	-12.1767	1.52152e-05	11.7647	0.00172656	-0.411985	0.886109	0	0	1
chr22	5332940	+	11.9826	0.000841264	-13.5051	1.24356e-09	-1.52251	0.749071	1	1	0
chr22	5368225	+	-13.8786	0.0291935	2.10936	0.574865	-11.7692	0.141395	0	0	0
chr23	135888	+	11.2277	2.28768e-11	0.991868	0.35054	12.2196	1.87329e-16	0	1	0
chr23	351782	+	12.355	3.80556e-06	1.00871	0.859516	13.3637	1.01822e-07	1	0	0
chr23	508111	+	10.4156	5.64806e-11	-9.65248	1.93005e-09	0.763132	0.848022	0	0	1
chr23	646817	+	22.9489	7.41307e-11	1.13727	0.876291	24.0862	2.19058e-13	0	0	0
chr23	1296724	+	-12.7873	2.64925e-07	3.68849	0.430659	-9.09884	0.000351414	0	0	0
chr23	1365067	+	11.8078	7.2064e-07	-4.48985	0.882137	7.31794	0.000513463	0	0	1
chr23	1366632	+	-14.9828	0.0114501	9.63221	0.302805	-5.35056	0.612397	0	1	1
chr23	1431298	+	12.898	0.00626702	0.813189	0.713122	13.7112	0.0203743	0	0	0
chr23	1460991	+	-10.0856	0.00070944	24.3699	4.42032e-37	14.2843	2.25396e-12	0	0	0
chr23	1469140	+	13.5799	0.000505682	-7.00446	0.373191	6.57542	0.457601	0	0	0
chr23	1899272	+	-12.0753	0.00506617	-2.88941	0.000874752	-14.9647	0.000192173	0	0	1
chr23	1979974	+	24.3143	8.71683e-13	-28.1287	4.96019e-19	-3.81437	0.197554	0	0	1
chr23	1982330	+	10.8965	0.00983841	-1.43957	0.859784	9.4569	0.609055	0	1	0
chr23	1983691	+	12.3356	0.0394245	3.13013	0.844176	15.4657	0.148261	0	0	1
chr23	2026757	+	11.1589	2.2914e-06	4.41403	0.0555307	15.5729	8.35593e-10	1	0	0
chr23	2040410	+	-11.5091	0.0146697	23.373	3.12977e-13	11.8639	0.290887	0	0	1
chr23	2075130	+	-11.0933	0.0133025	-7.89323	0.541687	-18.9866	3.80756e-05	0	0	1
chr23	2183539	+	10.3369	6.97717e-05	6.28775	0.0279237	16.6247	1.05161e-06	0	0	1
chr23	2188318	+	-11.9781	1.89146e-05	2.62088	0.644564	-9.35723	0.0180821	0	0	1
chr23	2188722	+	-17.0658	1.8236e-05	0.488678	0.541445	-16.5771	0.0349064	0	0	1
chr23	2212694	+	-14.759	2.70809e-09	11.0222	0.000602782	-3.73672	0.296441	0	0	1
chr23	2214308	+	-10.832	3.44531e-07	-5.76542	0.370466	-16.5974	0.000165699	0	1	0
chr23	2222624	+	-12.5385	3.66102e-09	15.9584	2.24652e-12	3.41986	0.736367	0	1	0
chr23	2228602	+	10.5318	1.97079e-06	-3.63172	0.412708	6.90009	0.0608595	0	1	0
chr23	2310405	+	10.5642	6.22252e-05	-2.49841	0.293278	8.06574	0.678249	0	1	0
chr23	2330294	+	14.804	1.36225e-12	3.52945	0.068958	18.3335	6.5316e-16	0	1	0
chr23	2330894	+	10.2782	0.0229992	3.37923	0.689512	13.6575	0.0153751	0	1	0
chr23	2332204	+	-10.1065	0.00703151	3.40747	0.79073	-6.699	0.041251	0	0	1
chr23	2395188	+	-11.9225	0.00297869	9.03126	0.355366	-2.89122	0.502643	1	0	1
chr23	2395866	+	-18.9106	4.68526e-12	4.2337	0.196099	-14.6769	0.0102159	0	1	1
chr23	2395922	+	-21.075	2.36585e-05	19.9755	1.77573e-05	-1.0995	0.908655	0	1	1
chr23	2487862	+	-13.9184	0.00122067	17.364	5.05483e-10	3.44563	0.424633	0	0	1
chr23	2518402	+	-12.3174	1.22252e-05	12.3441	0.0898062	0.0267586	0.474026	1	0	1
chr23	2571868	+	-10.5107	3.44585e-08	16.9203	9.70973e-22	6.40957	0.0172133	0	0	0
chr23	2613160	+	-13.6122	3.33627e-06	12.0514	0.000246973	-1.56082	0.238094	0	0	1
chr23	2652084	+	13.1301	3.17477e-14	-3.18462	0.863741	9.94549	3.96842e-08	0	0	0
chr23	2741050	+	-11.3229	0.00353012	7.01774	0.553168	-4.30516	0.503591	1	0	1
chr23	2828028	+	-11.474	0.0264494	4.5279	0.556612	-6.94613	0.316918	0	0	0
chr23	2925956	+	11.1085	7.69274e-08	-3.26087	5.3044e-05	7.84761	0.387808	0	0	1
chr23	3375066	+	12.7005	0.0199611	-2.84822	0.11128	9.85231	0.745347	0	1	0
chr23	3775300	+	-11.1952	0.0176398	12.8771	0.000818523	1.68191	0.936562	0	0	1
chr23	3786526	+	-10.442	0.0059023	15.959	1.55154e-13	5.51706	0.0636428	0	0	0
chr23	3965255	+	-14.3996	0.0030589	8.30868	0.387585	-6.09087	0.161019	0	0	0
chr23	3997851	+	-11.1944	0.0291272	12.0615	0.000186682	0.86714	0.639153	0	0	0
chr23	4043928	+	-11.886	7.08026e-09	16.4223	2.99718e-10	4.53624	0.192639	0	0	1
chr23	4130073	+	11.5583	0.00189106	-4.82282	0.79868	6.73547	0.166933	0	0	0
chr23	4148352	+	-10.8001	0.0487843	-0.559605	0.865252	-11.3597	0.0292924	0	0	1
chr23	4162720	+	12.029	1.33066e-11	-0.450895	0.717396	11.5781	6.17203e-11	0	0	1
chr23	4229116	+	11.9749	0.016832	-15.5168	0.0067676	-3.54186	0.923642	0	1	0
chr23	4229502	+	-10.3752	5.57054e-05	4.51362	0.67939	-5.86156	0.0465207	0	0	1
chr23	4233190	+	17.7847	0.00205002	-8.73689	0.668525	9.04785	0.601475	0	0	1
chr23	4244376	+	-12.5294	0.000144773	1.82918	0.879783	-10.7002	0.000299534	1	1	0
chr23	4262087	+	13.6464	2.76705e-06	-3.77066	0.109286	9.8757	0.158447	0	0	0
chr23	4300898	+	10.4175	3.74529e-05	6.4994	0.0120935	16.9169	9.01112e-09	1	1	1
chr23	4448835	+	11.1712	1.65712e-09	-2.91954	0.863108	8.25168	0.00585429	0	0	1
chr23	4563342	+	11.6282	0.0294271	-5.28846	0.749563	6.33975	0.433756	0	0	0
chr23	4567609	+	11.6206	0.0487584	-2.77314	0.621578	8.8475	0.514357	0	0	0
chr23	4571902	+	-15.8672	6.52146e-14	11.3763	5.52007e-14	-4.49092	0.00065455	0	0	0
chr23	4606774	+	-15.817	2.14741e-09	12.8703	3.16056e-05	-2.94666	0.209274	0	1	0
chr23	4670350	+	-10.809	1.98353e-07	10.152	3.42349e-09	-0.657051	0.781875	0	0	0
chr23	4904344	+	-10.3592	4.0894e-06	5.49129	0.358056	-4.8679	0.288382	0	0	1
chr23	5004963	+	-10.6436	8.19932e-09	7.64233	5.70054e-05	-3.00127	0.120717	0	0	0
chr23	5020134	+	-10.3159	0.0447986	19.8635	8.14706e-10	9.54765	0.23427	0	1	0
chr23	5023005	+	10.3422	0.0355463	-9.84522	0.0426564	0.49698	0.581271	0	0	1
chr23	5025725	+	11.1908	8.83245e-05	-8.098	0.0776626	3.09276	0.228216	0	0	1
chr23	5044664	+	12.5197	0.000255122	3.3867	0.93386	15.9064	2.30215e-11	0	0	0
chr23	5089221	+	10.6055	4.3062e-05	-2.30041	0.334472	8.30506	0.0283818	0	0	1
chr23	5093639	+	11.1612	2.76998e-07	-9.35527	0.0137686	1.80594	0.233426	0	0	1
chr23	5093780	+	12.4717	3.88354e-11	-1.22847	0.897633	11.2433	0.00805869	0	0	1
chr23	5131357	+	20.9296	1.05755e-05	-2.77308	0.536027	18.1565	0.077562	0	1	0
chr23	5141425	+	-10.2009	0.000121749	6.31777	4.65102e-05	-3.88315	0.607827	0	1	0
chr23	5153687	+	-13.8557	5.46916e-10	0.343224	0.139847	-13.5125	7.52094e-12	0	0	1
chr23	5171645	+	-10.8241	2.71932e-08	1.61626	0.494928	-9.2078	5.03355e-08	0	0	0
chr23	5182127	+	11.9036	0.000213065	0.532859	0.441716	12.4364	6.42677e-06	0	0	0
chr23	5183748	+	-13.9036	2.69197e-06	6.23243	0.0448588	-7.67116	0.0434366	0	0	0
chr23	5195801	+	-13.1239	0.00759224	6.1962	0.492996	-6.92767	0.327579	0	0	0
chr23	5204816	+	11.3287	0.0332038	-8.71191	0.0293855	2.61684	0.444708	0	0	0
chr23	5252915	+	-12.2582	6.68093e-08	8.81114	0.000126824	-3.44702	0.509372	0	0	1
chr23	5267616	+	-10.0596	0.0247981	4.95468	0.705369	-5.10492	0.220021	1	0	1
chr23	5267626	+	-15.2105	6.15686e-07	5.6871	0.918956	-9.52339	6.41556e-05	1	0	1
chr23	5288859	+	-10.1654	1.87982e-05	8.37941	0.000196857	-1.78603	0.439783	0	0	1
chr23	5289349	+	-12.4677	5.80251e-08	8.98896	0.0404258	-3.47874	4.67927e-05	0	0	1
chr23	5340483	+	12.2455	0.000135589	-5.9715	0.0473079	6.27401	0.000136589	1	0	1
chr23	5340525	+	-17.826	1.06454e-10	7.6597	0.79148	-10.1663	2.06639e-06	1	0	1
chr23	5405619	+	-10.5755	0.00127318	6.15329	0.00671242	-4.42217	0.254724	0	0	1
chr23	5445599	+	-10.2441	7.096e-06	11.5435	0.000654949	1.29945	0.178314	0	0	1
chr23	5486000	+	-10.8742	1.7755e-08	14.0662	3.07778e-12	3.19197	0.50841	0	0	0
chr23	5494102	+	-13.1162	0.00519017	1.4526	0.737315	-11.6636	0.190713	0	0	1
chr23	5495754	+	-16.2595	0.0177749	13.4769	0.0693146	-2.78257	0.485015	0	0	1
chr23	5530936	+	-12.1921	0.000766319	8.36166	0.118214	-3.83048	0.0258719	0	0	1
chr23	5541758	+	17.4082	2.1187e-21	-14.8367	5.57114e-08	2.57152	1.77807e-09	0	1	1
chr23	5541869	+	-10.2848	1.47782e-07	10.2199	0.00231496	-0.0648811	0.354299	0	1	1
chr23	6063868	+	18.2427	1.95587e-09	-0.742678	0.818485	17.5	4.28901e-05	1	0	1
chr23	6090728	+	11.9055	6.34714e-05	-6.07344	0.720022	5.83205	0.122947	0	0	1
chr23	6147721	+	-13.9881	0.000160775	13.5045	0.0672809	-0.48364	0.933349	1	0	0
chr24	287009	+	-17.5721	0.00126151	3.81483	0.767254	-13.7573	0.575133	1	0	1
chr24	350636	+	10.0389	0.000405405	-6.43471	0.638032	3.60416	0.124603	0	0	1
chr24	378933	+	-10.6417	0.000566575	8.50264	5.01934e-09	-2.13907	0.749836	0	1	0
chr24	379154	+	-12.9751	4.75931e-13	6.83796	3.23045e-07	-6.13715	0.823315	0	0	1
chr24	398650	+	-10.881	3.92942e-24	2.71571	1.56682e-06	-8.16526	0.776968	0	0	0
chr24	410924	+	10.8415	3.88088e-08	-6.60619	0.00341772	4.23527	0.851695	1	1	0
chr24	427095	+	11.6213	0.0299552	-3.151	0.501792	8.47033	0.805277	1	0	1
chr24	489115	+	10.2666	2.42355e-05	-7.00145	0.00334203	3.2651	0.430188	0	0	1
chr24	513814	+	11.2068	3.09841e-08	-0.986994	0.648792	10.2198	0.000204073	0	0	1
chr24	974835	+	15.5633	5.14563e-09	-5.0584	0.566639	10.5049	0.0922423	1	0	0
chr24	1196244	+	12.3577	0.013423	1.05451	0.795337	13.4122	0.00352766	0	0	0
chr24	1442444	+	-10.5752	1.21627e-06	6.32049	0.0622751	-4.25472	0.270234	0	0	0
chr24	1492788	+	12.6598	4.69667e-06	-1.13707	0.919365	11.5227	6.28974e-05	0	1	0
chr24	1492892	+	-10.7372	3.3689e-18	5.48429	0.846999	-5.25288	2.7585e-05	0	0	1
chr24	1712582	+	-20.8313	5.20056e-05	15.181	0.00171325	-5.65029	0.838187	0	1	0
chr24	1824849	+	-13.3194	1.90248e-10	15.463	4.4721e-32	2.14364	1.55847e-09	0	1	0
chr24	2045417	+	-10.9315	3.47717e-07	8.76906	0.0122945	-2.16249	0.763434	0	0	1
chr24	2166167	+	14.3976	0.0337395	0.935347	0.854342	15.333	0.496525	0	0	1
chr24	2295188	+	-12.7867	0.000184023	3.07712	0.796176	-9.70955	0.000132546	0	0	1
chr24	2388019	+	10.4257	1.99166e-09	-13.879	8.65118e-11	-3.45333	7.4696e-08	0	0	1
chr24	2461106	+	13.9333	1.56694e-09	-3.83653	0.012054	10.0968	0.273311	0	0	1
chr24	2467082	+	-11.3103	0.00168695	20.5097	5.15878e-12	9.19939	0.0255464	0	0	1
chr24	2600170	+	13.6162	0.0480887	-5.8915	0.629487	7.72475	0.432872	0	0	1
chr24	3547227	+	11.7696	0.00687472	-18.437	3.88917e-18	-6.66741	5.04521e-07	0	0	1
chr24	3569351	+	11.7201	2.29721e-05	5.90131	0.00386967	17.6214	1.10311e-09	0	1	0
chr24	3815323	+	12.5046	3.78163e-17	4.7383	0.140177	17.2429	7.4771e-34	0	1	0
chr24	3836728	+	14.931	1.89638e-05	-1.67497	0.62192	13.256	1.28533e-06	0	0	1
chr24	4150587	+	-17.3154	8.72836e-26	5.49336	3.38463e-05	-11.822	2.68214e-06	0	0	0
chr24	4220473	+	10.4121	0.0163068	0.892641	0.81258	11.3048	0.265349	0	0	0
chr24	4220906	+	-10.6236	7.46307e-07	-4.42918	0.0120395	-15.0527	7.13358e-06	0	0	0
chr24	4301526	+	-12.8186	0.0030342	9.67129	0.305772	-3.14734	0.576662	1	0	0
chr24	4345420	+	11.8668	1.54397e-13	-18.5587	3.42356e-31	-6.69191	0.382004	0	1	0
chr24	4363628	+	-10.407	7.07798e-08	7.17613	1.38083e-05	-3.23087	0.581808	0	0	0
chr24	4372989	+	-10.762	3.57669e-07	4.18676	0.901952	-6.5752	1.22012e-07	1	0	1
chr24	4374150	+	11.6998	1.0668e-05	-18.6191	8.20631e-13	-6.91929	4.28901e-05	1	1	0
chr24	4443529	+	-15.3309	2.83554e-11	21.7892	2.03245e-15	6.45833	0.829036	0	0	1
chr24	4540445	+	13.2636	7.64226e-06	-10.018	0.0095244	3.24559	0.371929	0	0	1
chr24	4774653	+	10.7858	0.000792932	2.57267	0.793073	13.3585	0.00112788	0	0	1
chr24	4866689	+	13.4529	9.68093e-12	-2.70593	0.695997	10.7469	9.83481e-06	0	0	0
chr24	4944639	+	-11.7824	0.00143382	6.76888	0.764084	-5.01356	0.368388	0	0	0
chr24	4959671	+	11.1915	0.000728575	-15.2907	7.81552e-06	-4.09926	0.731487	0	0	1
chr24	5136539	+	12.6081	1.35134e-08	-6.91701	0.0139302	5.69112	0.0807427	0	0	0
chr24	5138374	+	-11.5437	4.75956e-10	6.50858	0.0184106	-5.03515	0.199117	1	0	0
chr24	5140739	+	-25.4022	1.24948e-39	16.4933	1.51868e-30	-8.90897	0.00967972	0	1	0
chr24	5324333	+	-18.6647	7.97899e-26	1.69408	0.309527	-16.9707	2.57595e-16	0	0	1
chr24	5370978	+	-15.1957	0.0247064	7.88874	0.559942	-7.30694	0.243536	0	0	1
chr24	5421115	+	10.2555	8.82274e-06	2.11442	0.911846	12.37	1.55679e-06	0	0	0
chr24	5440693	+	-12.4442	0.0021966	1.15218	0.882362	-11.292	0.234299	0	0	0
chr24	5444853	+	10.4169	0.0320518	-9.14842	0.00902575	1.26852	0.895601	0	0	1
chr24	5691826	+	10.6104	0.00124608	-6.08936	0.0763261	4.52107	0.555572	1	0	1
chr24	5691890	+	11.7139	2.26973e-08	-5.64473	0.0393135	6.06915	0.223529	1	1	0
chr24	5691923	+	13.2751	2.25718e-05	-5.54708	0.0375235	7.72802	0.369459	1	1	0
chr24	5691998	+	12.7055	3.1075e-08	-5.56827	0.0381933	7.13723	0.203145	1	1	0
chr24	5692013	+	11.3541	5.40157e-08	-5.84032	0.0197081	5.51383	0.57666	1	1	0
chr24	5692021	+	10.9006	4.36993e-08	-6.23758	0.0228797	4.66299	0.680254	1	0	1
chr24	5692066	+	12.0718	2.98983e-09	-8.64428	1.07351e-06	3.42755	0.887574	1	0	1
chr24	5700043	+	-11.1123	0.00459296	11.6813	1.92712e-06	0.569006	0.841862	0	1	1
chr24	5709142	+	-11.0434	0.0221905	9.37719	0.465609	-1.66619	0.915311	0	0	1
chr24	5709163	+	13.3596	0.0287451	-9.18646	0.0440231	4.17315	0.845234	0	0	1
chr24	5710787	+	-11.9038	6.53204e-08	11.395	6.12165e-05	-0.508827	0.701302	0	0	1
chr24	6057454	+	-13.383	0.0278803	-12.2617	4.95587e-07	-25.6447	1.46005e-18	0	0	0
chr25	12586	+	-11.634	0.00208103	19.8934	5.28681e-05	8.2594	0.445726	0	0	1
chr25	20955	+	-11.9818	2.18989e-07	15.4696	1.14344e-11	3.48785	0.317208	1	1	0
chr25	67450	+	12.728	0.0130765	-11.315	0.016037	1.41295	0.751563	0	0	0
chr25	177435	+	18.3074	4.17642e-06	-4.60889	0.874121	13.6986	0.188625	0	0	1
chr25	258082	+	-13.7339	6.09633e-09	6.87715	0.210624	-6.8567	0.71307	1	1	0
chr25	281609	+	-15.4944	9.12302e-16	1.92694	0.935168	-13.5675	8.03256e-07	0	0	1
chr25	281695	+	-16.6192	1.50177e-13	15.6282	5.31207e-13	-0.990968	0.812299	0	0	1
chr25	288488	+	-11.5688	0.000207151	4.17747	0.128487	-7.39129	0.661155	0	1	0
chr25	314082	+	-14.6417	3.30574e-07	15.0142	1.72368e-09	0.37242	0.809508	0	0	1
chr25	577846	+	14.4116	0.000558577	-10.3185	0.228494	4.09315	0.574329	0	0	0
chr25	617475	+	19.5796	5.41732e-16	-19.2534	6.81841e-08	0.326222	0.881151	0	0	0
chr25	617557	+	12.9023	1.2658e-10	-13.4347	1.29393e-06	-0.532435	0.814322	0	0	0
chr25	617820	+	19.9144	4.18747e-15	-13.5245	0.0186068	6.38991	0.484646	0	0	0
chr25	714656	+	-17.3321	2.4939e-18	-3.51588	0.671274	-20.8479	8.47714e-08	0	0	0
chr25	714936	+	-14.5841	9.30887e-13	2.08883	0.577117	-12.4952	1.06833e-10	0	0	0
chr25	716839	+	13.2912	0.00148704	0.617697	0.9457	13.9089	3.98214e-07	0	0	0
chr25	722318	+	-13.9905	9.24867e-14	4.6125	0.104213	-9.37803	0.0327566	1	0	0
chr25	1417030	+	11.9855	0.00860292	-7.24222	0.252722	4.74326	0.456965	0	0	1
chr25	1417032	+	15.0177	8.70025e-05	-12.7829	0.00529483	2.23477	0.533624	0	0	1
chr25	1423112	+	-11.4638	0.045686	15.5739	0.00138176	4.11009	0.874672	0	0	0
chr25	1438545	+	11.3726	7.08173e-05	-8.31387	0.0542248	3.05878	8.06078e-06	1	0	1
chr25	1439030	+	10.5669	0.00111955	-8.44492	0.206986	2.12199	0.0535585	0	1	0
chr25	1439040	+	13.6179	4.08938e-06	-10.5456	0.0205168	3.07237	0.00498945	0	1	0
chr25	1439069	+	13.2756	1.99499e-05	-6.14916	0.10162	7.12641	0.000136635	0	1	0
chr25	1439581	+	11.5551	0.000372925	-6.99196	0.148654	4.56318	0.0864781	0	0	1
chr25	1442096	+	13.569	0.00772781	-0.709755	0.632072	12.8592	0.0112289	0	0	1
chr25	1447118	+	12.4444	0.0111062	0.445186	0.775989	12.8896	0.726767	0	0	1
chr25	1473897	+	-12.6745	2.59884e-07	12.9884	5.61103e-07	0.313965	0.915913	0	0	1
chr25	1479702	+	10.961	0.00554815	-5.86622	0.112293	5.09475	0.664294	0	0	1
chr25	1501119	+	12.2289	0.0109248	-3.27635	0.83096	8.95254	0.480784	0	0	1
chr25	1539473	+	-15.7498	0.00140946	13.3792	1.60829e-05	-2.37059	0.331813	0	1	0
chr25	1564266	+	10.3235	0.000236218	3.35036	0.566416	13.6738	0.00113226	0	1	0
chr25	1565660	+	10.4097	3.16526e-05	-11.7654	4.20505e-07	-1.3557	0.267112	0	0	0
chr25	1829732	+	10.7602	8.79405e-07	-5.57399	0.199885	5.18616	0.254367	0	1	0
chr25	1963453	+	-10.9414	0.0235246	7.73243	0.144465	-3.20897	0.112633	0	0	1
chr25	1963701	+	12.3581	1.84933e-06	-10.8659	4.36908e-07	1.49224	0.382566	0	0	1
chr25	1991281	+	11.1418	0.0243839	-7.31642	0.136118	3.82538	0.883202	0	0	0
chr25	2217669	+	11.5686	0.028787	3.97867	0.641607	15.5473	3.09553e-05	1	1	0
chr25	2505725	+	-11.1787	2.55412e-07	0.789377	0.92508	-10.3893	0.000592531	0	1	0
chr25	2548152	+	-10.0856	0.000194115	-1.91541	0.548451	-12.001	0.019894	0	0	1
chr25	2636810	+	-11.4523	0.0268108	6.73285	0.368279	-4.71947	0.529887	0	0	0
chr25	2743055	+	-10.1241	0.00203879	7.32889	0.0170833	-2.79518	0.904435	0	1	0
chr25	2829699	+	10.5976	2.9573e-06	8.57196	2.09656e-06	19.1696	1.16057e-06	0	1	0
chr25	2877445	+	14.8908	3.19135e-07	-12.8948	2.40446e-08	1.99598	0.735241	0	0	1
chr25	2883394	+	15.245	1.789e-15	-9.27017	9.26464e-06	5.97479	0.092933	1	0	0
chr25	2883477	+	11.0549	3.75665e-08	-6.08333	0.00105339	4.97156	0.470554	1	0	0
chr25	2891956	+	11.0575	0.00167051	4.34671	0.838651	15.4042	0.0301985	0	0	1
chr25	2918993	+	16.2188	2.62701e-10	-0.411079	0.578928	15.8078	6.16049e-05	0	1	1
chr25	2994439	+	10.7334	0.000574999	-4.24434	0.0482536	6.48905	0.677002	0	0	1
chr25	2998733	+	13.9818	0.0277553	-6.17557	0.373594	7.8062	0.884364	0	0	1
chr25	3013951	+	-21.1881	5.31375e-21	10.3266	0.000362951	-10.8614	0.000674463	0	0	1
chr25	3042078	+	13.8991	9.27488e-10	-7.45927	0.0028005	6.4398	0.016053	1	0	0
chr25	3280919	+	-10.7342	1.10396e-10	3.41022	0.387677	-7.32402	0.13086	0	1	1
chr25	3280952	+	-16.4309	1.43424e-22	4.0909	0.171145	-12.34	4.81454e-07	0	1	1
chr25	3312820	+	12.1148	0.00575177	-2.37827	0.787126	9.73649	0.000107899	0	0	1
chr25	3334199	+	-13.3631	6.12821e-24	10.7028	1.49088e-27	-2.66032	0.937254	1	1	1
chr25	3334486	+	14.3103	1.11674e-05	-13.9294	5.13236e-08	0.380884	0.539215	1	0	1
chr25	3379994	+	16.3459	0.00290526	NA	NA	NA	NA	0	0	1
chr25	3422146	+	11.0992	0.00486222	-9.4437	0.664118	1.65553	0.348246	0	0	1
chr25	3520887	+	10.3518	0.0014423	-6.20975	0.0018641	4.1421	0.939692	0	0	1
chr25	3535827	+	10.0893	0.0379928	-14.2008	0.0108612	-4.11142	0.686983	0	1	0
chr25	3535831	+	10.4251	0.0132648	-14.7803	0.000941024	-4.35514	0.688633	0	1	0
chr25	3711745	+	14.0432	4.22923e-06	-8.63752	3.96043e-06	5.40565	0.872696	0	1	0
chr25	3743724	+	14.8566	0.00713454	NA	NA	NA	NA	1	1	0
chr25	3825599	+	10.66	2.88894e-08	-0.326482	0.726631	10.3335	0.707382	0	0	0
chr25	3852533	+	-10.096	0.0238732	5.43573	0.727513	-4.66023	0.613575	0	0	1
chr25	3854326	+	18.5631	1.13967e-06	5.76979	4.8304e-08	24.3329	6.14866e-14	1	0	0
chr25	3854334	+	19.1735	1.95017e-07	6.60377	2.82032e-09	25.7773	6.48698e-15	1	0	0
chr25	3854338	+	19.0549	1.46653e-06	5.15351	5.10794e-06	24.2084	7.19327e-12	1	0	0
chr25	3854342	+	19.4306	1.14474e-08	5.02968	1.02892e-05	24.4603	2.49995e-12	1	0	0
chr25	3854346	+	18.0308	2.43677e-06	5.95857	9.90452e-07	23.9894	7.30698e-13	1	0	0
chr25	3862409	+	-12.5493	0.0145811	3.47902	0.582503	-9.07028	0.569098	1	0	1
chr25	3865511	+	10.7348	1.98912e-05	-5.6512	0.256393	5.08362	0.307004	0	0	1
chr25	3871704	+	-13.829	0.0410151	16.5582	7.67814e-05	2.72925	0.697235	0	0	1
chr25	3872808	+	13.3053	0.00950505	-9.43985	0.017865	3.86547	0.929747	0	0	1
chr25	3894360	+	17.2766	9.56678e-10	-10.8969	1.93193e-07	6.3797	0.883579	0	0	1
chr25	3926536	+	-12.064	1.2376e-05	12.6223	5.23434e-07	0.558272	0.41572	0	1	0
chr25	3966500	+	12.605	0.00761118	-2.21787	0.587893	10.3871	0.23088	1	1	0
chr25	3968942	+	-15.0715	0.000248069	8.9604	0.0993777	-6.11111	0.564339	0	0	1
chr25	3974359	+	11.0242	7.2366e-14	-5.11069	0.11481	5.91348	0.840343	0	0	1
chr25	3974605	+	10.0428	7.74742e-16	-4.02085	0.18962	6.02197	0.280206	0	0	1
chr26	246494	+	19.9448	3.14323e-19	-0.134721	0.707632	19.8101	7.74164e-09	0	0	0
chr26	288292	+	15.0113	1.80441e-10	-5.03737	0.942144	9.97395	0.000870791	1	1	0
chr26	297818	+	-19.9016	8.72836e-26	4.46865	0.936119	-15.433	5.21793e-12	0	1	0
chr26	309411	+	15.0716	9.92213e-16	-1.61721	0.904398	13.4544	1.77351e-09	0	0	1
chr26	311508	+	16.1569	0.00311904	9.35651	0.0326996	25.5134	8.00812e-07	0	1	0
chr26	316251	+	14.8394	3.44098e-25	-4.01264	0.762991	10.8267	1.4344e-09	0	1	0
chr26	324448	+	-20.1317	7.04709e-24	6.376	0.585394	-13.7557	2.46362e-07	0	0	1
chr26	329083	+	-13.1574	1.80235e-17	5.34379	0.726268	-7.81357	0.000115142	0	0	0
chr26	336821	+	-16.5895	9.72249e-20	2.16206	0.82961	-14.4274	5.54373e-11	0	0	0
chr26	336859	+	20.2487	3.4389e-21	-0.799292	0.884584	19.4494	3.23781e-11	0	0	0
chr26	336971	+	18.9052	1.03415e-08	-4.50563	0.667741	14.3996	0.000931559	0	0	0
chr26	353170	+	-11.3914	2.73814e-13	14.1189	1.32499e-06	2.72752	0.202301	0	1	0
chr26	373425	+	-12.8449	8.80781e-19	5.54479	0.609138	-7.30014	0.000185801	1	0	1
chr26	391808	+	-12.9656	4.98771e-19	-0.866677	0.559179	-13.8323	1.82838e-11	0	1	0
chr26	393238	+	-12.4985	2.88254e-08	11.1093	0.0653689	-1.38921	0.917397	0	0	1
chr26	395316	+	10.604	1.09256e-11	-9.89342	0.000245847	0.710607	0.94029	0	1	0
chr26	396238	+	-13.8334	2.27414e-17	8.224	0.172169	-5.60938	0.0162333	0	1	0
chr26	403841	+	11.6261	3.22027e-05	-3.51417	0.901915	8.11196	0.0621818	0	0	1
chr26	419987	+	12.0629	3.10716e-18	1.05354	0.788099	13.1165	3.73429e-14	0	0	0
chr26	420190	+	10.9517	2.59366e-10	4.38145	0.072534	15.3331	1.45759e-09	0	0	0
chr26	420313	+	-12.2353	2.0763e-10	6.82424	0.716439	-5.41104	0.0141612	0	0	0
chr26	421886	+	-10.0056	0.000560882	11.6363	0.0135434	1.63068	0.718008	0	0	0
chr26	440062	+	-16.714	1.09452e-30	12.3808	5.88498e-08	-4.33323	0.87919	0	0	1
chr26	441187	+	11.2583	3.37813e-06	2.51138	0.471006	13.7697	0.00265087	0	0	1
chr26	442178	+	-14.2524	1.70828e-10	9.63071	0.115579	-4.62166	0.613486	0	0	1
chr26	443463	+	-10.9016	0.00929813	9.11023	0.0501729	-1.79137	0.866978	0	0	1
chr26	464070	+	15.6855	1.3413e-57	-7.52977	9.01398e-08	8.1557	0.0024981	0	0	1
chr26	464881	+	10.5234	6.18376e-07	4.26981	0.0165548	14.7932	1.12331e-08	0	0	1
chr26	468584	+	-17.817	3.41676e-29	8.38785	0.00488409	-9.42913	0.00399869	0	0	1
chr26	468611	+	-17.5507	7.59434e-23	9.33393	0.00964186	-8.21679	0.180162	0	0	1
chr26	468632	+	-11.2942	2.98379e-07	3.22739	0.603405	-8.06683	0.0539764	0	0	1
chr26	478377	+	-14.3967	0.00554493	-6.60208	0.218638	-20.9987	0.00136552	0	0	0
chr26	478869	+	10.7101	0.00017952	5.25841	0.0221651	15.9685	1.49673e-07	0	0	0
chr26	478967	+	-19.7161	6.06773e-15	12.9758	0.0131258	-6.74036	0.932064	0	0	0
chr26	497608	+	15.9672	6.29357e-07	3.20544	0.163485	19.1727	0.000223382	0	1	0
chr26	518854	+	-25.7816	9.62308e-22	13.6235	6.94871e-05	-12.1581	0.616258	0	1	0
chr26	518898	+	20.3114	1.26513e-05	-14.4891	0.0604519	5.82227	0.903183	0	0	1
chr26	518900	+	22.8711	1.28316e-07	-13.6147	0.133311	9.25641	0.789792	0	0	1
chr26	520758	+	12.5156	5.18182e-06	-7.28098	0.192252	5.23461	0.347365	1	0	1
chr26	521641	+	-10.8005	1.30904e-15	5.25199	0.383621	-5.54856	0.00757577	1	1	0
chr26	576503	+	10.358	3.06802e-07	3.14774	0.455101	13.5058	2.49318e-08	0	0	1
chr26	614125	+	13.7102	2.53742e-05	0.343382	0.918775	14.0535	0.00218194	0	0	1
chr26	616884	+	13.8921	2.00525e-08	-15.7039	0.000615866	-1.81171	0.733442	0	0	0
chr26	619404	+	-10.2297	0.0114404	6.32633	0.932673	-3.90336	0.242108	0	0	1
chr26	626208	+	10.5537	0.0104416	5.6465	0.497808	16.2002	0.000354579	0	0	1
chr26	626237	+	12.8138	0.00110465	1.46157	0.86576	14.2754	0.0158671	0	0	1
chr26	629442	+	-17.1571	3.5077e-09	2.93902	0.936639	-14.218	2.01592e-05	0	0	1
chr26	641495	+	10.8304	2.87399e-05	-1.0632	0.816367	9.76723	0.267449	0	0	1
chr26	643546	+	-11.2572	0.00780249	-0.838553	0.896842	-12.0957	0.00136045	0	0	1
[truncated: 7,825 more rows]
