# Supplementary material for: Genome-Wide Assessment of DNA Methylation in Chicken Cardiac Tissue Exposed to Different Incubation Temperatures and CO2 Levels
Source: Front Genet. 2020 Oct 28;11:558189. doi: 10.3389/fgene.2020.558189 (PMC7655987; doi:10.3389/fgene.2020.558189)
Supplement: Supplementary file 9 [file Table_6.XLSX]

## Sheet: TableS6A
Table S6A. Enriched GO terms among intragenic-hypermethylated DMGs (0.4% vs 0.1% CO2)
GO biological process complete	No. Background	No. Targets	No. Expected	Enr/Depl	Enrichment	Pvalue	FDR
detection of chemical stimulus involved in sensory perception (GO:0050907)	482	0	12.12	-	< 0.01	8.95e-06	0.00167
detection of chemical stimulus involved in sensory perception of smell (GO:0050911)	432	0	10.86	-	< 0.01	4.7e-05	0.00595
positive regulation of glycolytic process (GO:0045821)	20	5	0.5	+	9.94	0.000308	0.0269
response to fluid shear stress (GO:0034405)	34	6	0.86	+	7.02	0.0004	0.033
axon extension (GO:0048675)	35	6	0.88	+	6.82	0.000459	0.0367
regulation of extracellular matrix organization (GO:1903053)	38	6	0.96	+	6.28	0.000678	0.0494
cellular component maintenance (GO:0043954)	49	7	1.23	+	5.68	0.000421	0.0343
proteoglycan biosynthetic process (GO:0030166)	65	9	1.63	+	5.51	8.06e-05	0.0091
positive regulation of striated muscle cell differentiation (GO:0051155)	59	8	1.48	+	5.39	0.000228	0.0208
regulation of skeletal muscle tissue development (GO:0048641)	52	7	1.31	+	5.35	0.000581	0.0438
neuron projection extension (GO:1990138)	62	8	1.56	+	5.13	0.000309	0.0268
cell growth (GO:0016049)	91	11	2.29	+	4.81	4.15e-05	0.00538
mesenchymal cell development (GO:0014031)	83	10	2.09	+	4.79	9.46e-05	0.0104
glycosaminoglycan biosynthetic process (GO:0006024)	100	12	2.51	+	4.77	2e-05	0.00323
aminoglycan biosynthetic process (GO:0006023)	105	12	2.64	+	4.54	3.11e-05	0.00447
positive regulation of striated muscle tissue development (GO:0045844)	70	8	1.76	+	4.54	0.000647	0.0476
positive regulation of muscle organ development (GO:0048636)	70	8	1.76	+	4.54	0.000647	0.0478
neural crest cell development (GO:0014032)	79	9	1.99	+	4.53	0.000308	0.027
developmental cell growth (GO:0048588)	89	10	2.24	+	4.47	0.00016	0.0157
developmental growth involved in morphogenesis (GO:0060560)	117	13	2.94	+	4.42	1.92e-05	0.0032
proteoglycan metabolic process (GO:0006029)	90	10	2.26	+	4.42	0.000174	0.0168
stem cell development (GO:0048864)	83	9	2.09	+	4.31	0.000429	0.0346
positive regulation of axonogenesis (GO:0050772)	85	9	2.14	+	4.21	0.000503	0.039
regulation of axon extension (GO:0030516)	95	10	2.39	+	4.19	0.00026	0.0234
regulation of neural precursor cell proliferation (GO:2000177)	88	9	2.21	+	4.07	0.000634	0.0471
neural crest cell differentiation (GO:0014033)	88	9	2.21	+	4.07	0.000634	0.0473
regulation of phagocytosis (GO:0050764)	89	9	2.24	+	4.02	0.000683	0.0494
glycosaminoglycan metabolic process (GO:0030203)	151	15	3.8	+	3.95	1.54e-05	0.00258
regulation of fat cell differentiation (GO:0045598)	121	12	3.04	+	3.94	0.000109	0.0118
mucopolysaccharide metabolic process (GO:1903510)	106	10	2.67	+	3.75	0.000579	0.0438
embryonic skeletal system development (GO:0048706)	128	12	3.22	+	3.73	0.000178	0.017
aminoglycan metabolic process (GO:0006022)	161	15	4.05	+	3.7	3.07e-05	0.00449
regulation of ossification (GO:0030278)	185	17	4.65	+	3.65	1.09e-05	0.00198
cardiac ventricle development (GO:0003231)	124	11	3.12	+	3.53	0.000506	0.039
regulation of cell size (GO:0008361)	181	16	4.55	+	3.52	3.05e-05	0.0045
positive regulation of cell morphogenesis involved in differentiation (GO:0010770)	150	13	3.77	+	3.45	0.000199	0.0187
mesenchymal cell differentiation (GO:0048762)	151	13	3.8	+	3.42	0.000212	0.0196
cell morphogenesis involved in neuron differentiation (GO:0048667)	424	35	10.66	+	3.28	3.53e-09	1.33e-06
positive regulation of binding (GO:0051099)	182	15	4.58	+	3.28	0.000111	0.0119
axon development (GO:0061564)	401	33	10.08	+	3.27	1.07e-08	3.85e-06
axon guidance (GO:0007411)	255	21	6.41	+	3.27	5.11e-06	0.00111
axonogenesis (GO:0007409)	366	30	9.2	+	3.26	5.47e-08	1.84e-05
synapse organization (GO:0050808)	268	22	6.74	+	3.26	3.21e-06	0.000746
neuron projection guidance (GO:0097485)	257	21	6.46	+	3.25	5.71e-06	0.0012
regulation of synapse organization (GO:0050807)	221	18	5.56	+	3.24	2.74e-05	0.00416
cell projection morphogenesis (GO:0048858)	481	39	12.1	+	3.22	7.06e-10	3.38e-07
regulation of axonogenesis (GO:0050770)	187	15	4.7	+	3.19	0.000147	0.0146
neuron projection morphogenesis (GO:0048812)	475	38	11.95	+	3.18	1.66e-09	6.92e-07
plasma membrane bounded cell projection morphogenesis (GO:0120039)	479	38	12.05	+	3.15	2.06e-09	8.15e-07
cardiac chamber development (GO:0003205)	165	13	4.15	+	3.13	0.000469	0.0371
glial cell differentiation (GO:0010001)	165	13	4.15	+	3.13	0.000469	0.0373
regulation of synapse structure or activity (GO:0050803)	230	18	5.78	+	3.11	4.46e-05	0.00568
cell part morphogenesis (GO:0032990)	502	39	12.62	+	3.09	2.17e-09	8.39e-07
central nervous system neuron differentiation (GO:0021953)	180	14	4.53	+	3.09	0.000325	0.0276
cell morphogenesis involved in differentiation (GO:0000904)	541	41	13.6	+	3.01	1.63e-09	6.98e-07
neuron projection development (GO:0031175)	659	49	16.57	+	2.96	7.11e-11	4.16e-08
mesenchyme development (GO:0060485)	215	16	5.41	+	2.96	0.0002	0.0186
regulation of protein binding (GO:0043393)	218	16	5.48	+	2.92	0.000231	0.021
skeletal system development (GO:0001501)	495	36	12.45	+	2.89	4.42e-08	1.52e-05
regulation of cell-substrate adhesion (GO:0010810)	208	15	5.23	+	2.87	0.000427	0.0347
cell morphogenesis (GO:0000902)	697	50	17.53	+	2.85	1.45e-10	7.92e-08
neuron development (GO:0048666)	804	56	20.22	+	2.77	3.05e-11	2.2e-08
regulation of cell morphogenesis involved in differentiation (GO:0010769)	302	21	7.59	+	2.77	5.38e-05	0.0066
regulation of canonical Wnt signaling pathway (GO:0060828)	278	19	6.99	+	2.72	0.000149	0.0147
cellular component morphogenesis (GO:0032989)	797	53	20.04	+	2.64	5.12e-10	2.53e-07
negative regulation of locomotion (GO:0040013)	318	21	8	+	2.63	0.000107	0.0117
negative regulation of cellular component movement (GO:0051271)	304	20	7.64	+	2.62	0.000162	0.0157
extracellular matrix organization (GO:0030198)	335	22	8.42	+	2.61	7.95e-05	0.00905
regulation of Wnt signaling pathway (GO:0030111)	354	23	8.9	+	2.58	6.42e-05	0.00752
neuron differentiation (GO:0030182)	992	63	24.95	+	2.53	6.4e-11	3.89e-08
positive regulation of cell migration (GO:0030335)	487	31	12.25	+	2.53	7.47e-06	0.00146
central nervous system development (GO:0007417)	963	61	24.22	+	2.52	1.46e-10	7.72e-08
extracellular structure organization (GO:0043062)	381	24	9.58	+	2.5	0.000109	0.0118
developmental growth (GO:0048589)	385	24	9.68	+	2.48	0.000117	0.0124
generation of neurons (GO:0048699)	1513	94	38.05	+	2.47	2.76e-15	4.36e-12
regulation of cell morphogenesis (GO:0022604)	483	30	12.15	+	2.47	1.42e-05	0.00241
positive regulation of cellular component movement (GO:0051272)	522	32	13.13	+	2.44	8.57e-06	0.00161
growth (GO:0040007)	391	24	9.83	+	2.44	0.000133	0.0136
positive regulation of cell projection organization (GO:0031346)	375	23	9.43	+	2.44	0.00019	0.0179
negative regulation of transport (GO:0051051)	475	29	11.95	+	2.43	2.51e-05	0.0039
neurogenesis (GO:0022008)	1612	98	40.54	+	2.42	1.56e-15	2.74e-12
positive regulation of cell motility (GO:2000147)	509	31	12.8	+	2.42	1.33e-05	0.00231
pattern specification process (GO:0007389)	422	25	10.61	+	2.36	0.000139	0.0141
positive regulation of locomotion (GO:0040017)	541	32	13.6	+	2.35	2.37e-05	0.00375
regulation of binding (GO:0051098)	374	22	9.41	+	2.34	0.000393	0.0326
nervous system development (GO:0007399)	2324	136	58.44	+	2.33	2.91e-20	7.67e-17
regulation of cell migration (GO:0030334)	827	48	20.8	+	2.31	2.49e-07	7.72e-05
cell development (GO:0048468)	1603	91	40.31	+	2.26	9.73e-13	9.62e-10
regulation of nervous system development (GO:0051960)	914	52	22.98	+	2.26	1.66e-07	5.47e-05
response to wounding (GO:0009611)	563	32	14.16	+	2.26	3.67e-05	0.00492
embryonic organ development (GO:0048568)	425	24	10.69	+	2.25	0.000491	0.0383
positive regulation of catabolic process (GO:0009896)	425	24	10.69	+	2.25	0.000491	0.0385
regulation of neurogenesis (GO:0050767)	807	45	20.29	+	2.22	1.38e-06	0.000346
negative regulation of cell differentiation (GO:0045596)	698	39	17.55	+	2.22	7.98e-06	0.00154
cell adhesion (GO:0007155)	919	51	23.11	+	2.21	3.35e-07	9.8e-05
regulation of vesicle-mediated transport (GO:0060627)	525	29	13.2	+	2.2	0.000132	0.0135
biological adhesion (GO:0022610)	925	51	23.26	+	2.19	3.83e-07	0.00011
regulation of cell motility (GO:2000145)	888	49	22.33	+	2.19	6.86e-07	0.000187
positive regulation of cell differentiation (GO:0045597)	957	52	24.07	+	2.16	5.54e-07	0.000157
regulation of locomotion (GO:0040012)	963	52	24.22	+	2.15	6.09e-07	0.000169
regulation of cell projection organization (GO:0031344)	666	36	16.75	+	2.15	3.18e-05	0.00452
actin cytoskeleton organization (GO:0030036)	482	26	12.12	+	2.15	0.000411	0.0337
regulation of cell development (GO:0060284)	928	50	23.34	+	2.14	1.16e-06	0.000301
head development (GO:0060322)	779	42	19.59	+	2.14	8.13e-06	0.00155
plasma membrane bounded cell projection organization (GO:0120036)	1082	58	27.21	+	2.13	1.76e-07	5.7e-05
negative regulation of developmental process (GO:0051093)	933	50	23.46	+	2.13	1.26e-06	0.000321
regulation of cell adhesion (GO:0030155)	671	36	16.87	+	2.13	5.39e-05	0.00655
taxis (GO:0042330)	542	29	13.63	+	2.13	0.000268	0.024
positive regulation of neurogenesis (GO:0050769)	466	25	11.72	+	2.13	0.000575	0.0437
regulation of plasma membrane bounded cell projection organization (GO:0120035)	657	35	16.52	+	2.12	7.74e-05	0.00887
hematopoietic or lymphoid organ development (GO:0048534)	601	32	15.11	+	2.12	0.000119	0.0125
regulation of body fluid levels (GO:0050878)	489	26	12.3	+	2.11	0.000699	0.05
anatomical structure morphogenesis (GO:0009653)	2102	111	52.86	+	2.1	2.21e-13	2.69e-10
regulation of cell differentiation (GO:0045595)	1795	95	45.14	+	2.1	1.42e-11	1.19e-08
animal organ morphogenesis (GO:0009887)	930	49	23.39	+	2.1	2.27e-06	0.000536
cell projection organization (GO:0030030)	1122	59	28.22	+	2.09	1.95e-07	6.16e-05
regulation of cellular component movement (GO:0051270)	969	51	24.37	+	2.09	1.97e-06	0.000478
negative regulation of transcription by RNA polymerase II (GO:0000122)	836	44	21.02	+	2.09	9.62e-06	0.00177
hemopoiesis (GO:0030097)	552	29	13.88	+	2.09	0.00032	0.0274
positive regulation of cell development (GO:0010720)	536	28	13.48	+	2.08	0.000447	0.0359
regulation of multicellular organismal development (GO:2000026)	2014	105	50.65	+	2.07	2.25e-12	1.98e-09
actin filament-based process (GO:0030029)	556	29	13.98	+	2.07	0.000347	0.0293
chemotaxis (GO:0006935)	539	28	13.55	+	2.07	0.000474	0.0373
embryo development (GO:0009790)	948	49	23.84	+	2.06	4.43e-06	0.000973
regulation of developmental process (GO:0050793)	2551	131	64.15	+	2.04	4.88e-15	7.02e-12
regulation of anatomical structure morphogenesis (GO:0022603)	1060	54	26.66	+	2.03	2e-06	0.000479
chordate embryonic development (GO:0043009)	610	31	15.34	+	2.02	0.00037	0.0309
brain development (GO:0007420)	733	37	18.43	+	2.01	0.000113	0.012
immune system development (GO:0002520)	636	32	15.99	+	2	0.000317	0.0272
cytoskeleton organization (GO:0007010)	1064	53	26.76	+	1.98	5.57e-06	0.00119
positive regulation of developmental process (GO:0051094)	1351	67	33.97	+	1.97	2.7e-07	8.21e-05
negative regulation of cellular component organization (GO:0051129)	686	34	17.25	+	1.97	0.000306	0.027
enzyme linked receptor protein signaling pathway (GO:0007167)	710	35	17.85	+	1.96	0.00025	0.0226
system development (GO:0048731)	4367	214	109.82	+	1.95	4.13e-24	1.63e-20
negative regulation of transcription, DNA-templated (GO:0045892)	1165	57	29.3	+	1.95	3.51e-06	0.000793
cellular developmental process (GO:0048869)	3734	181	93.9	+	1.93	5.06e-19	1.14e-15
cell differentiation (GO:0030154)	3642	176	91.59	+	1.92	2.14e-18	4.23e-15
anatomical structure development (GO:0048856)	5342	256	134.34	+	1.91	5.74e-29	9.07e-25
multicellular organism development (GO:0007275)	4963	239	124.81	+	1.91	1.07e-26	5.63e-23
locomotion (GO:0040011)	1279	61	32.16	+	1.9	3.79e-06	0.000844
positive regulation of cellular component organization (GO:0051130)	1192	57	29.98	+	1.9	7.09e-06	0.00142
regulation of cellular component organization (GO:0051128)	2442	116	61.41	+	1.89	3.39e-11	2.33e-08
negative regulation of nucleic acid-templated transcription (GO:1903507)	1218	58	30.63	+	1.89	5.81e-06	0.00121
negative regulation of RNA biosynthetic process (GO:1902679)	1220	58	30.68	+	1.89	5.98e-06	0.00123
developmental process (GO:0032502)	5686	265	142.99	+	1.85	1.43e-28	1.13e-24
negative regulation of multicellular organismal process (GO:0051241)	1180	55	29.67	+	1.85	2.43e-05	0.00381
regulation of multicellular organismal process (GO:0051239)	3091	143	77.73	+	1.84	4.26e-13	4.82e-10
positive regulation of transcription by RNA polymerase II (GO:0045944)	1196	55	30.08	+	1.83	2.8e-05	0.00422
animal organ development (GO:0048513)	3138	144	78.91	+	1.82	8.77e-13	9.25e-10
negative regulation of RNA metabolic process (GO:0051253)	1309	60	32.92	+	1.82	1.21e-05	0.00214
regulation of cellular component biogenesis (GO:0044087)	920	42	23.14	+	1.82	0.000368	0.031
positive regulation of multicellular organismal process (GO:0051240)	1720	78	43.25	+	1.8	8.94e-07	0.00024
negative regulation of signaling (GO:0023057)	1330	60	33.45	+	1.79	2.06e-05	0.0033
negative regulation of signal transduction (GO:0009968)	1230	55	30.93	+	1.78	5.55e-05	0.00665
negative regulation of cell communication (GO:0010648)	1326	59	33.35	+	1.77	3.2e-05	0.00451
tissue development (GO:0009888)	1730	76	43.51	+	1.75	3.29e-06	0.000755
negative regulation of nucleobase-containing compound metabolic process (GO:0045934)	1406	62	35.36	+	1.75	3.32e-05	0.00461
negative regulation of cellular macromolecule biosynthetic process (GO:2000113)	1362	60	34.25	+	1.75	3.86e-05	0.00509
movement of cell or subcellular component (GO:0006928)	1511	66	38	+	1.74	1.99e-05	0.00328
regulation of localization (GO:0032879)	2702	116	67.95	+	1.71	1.4e-08	4.91e-06
negative regulation of macromolecule biosynthetic process (GO:0010558)	1444	62	36.31	+	1.71	6.15e-05	0.00726
regulation of organelle organization (GO:0033043)	1281	55	32.21	+	1.71	0.000162	0.0158
negative regulation of cellular biosynthetic process (GO:0031327)	1497	64	37.65	+	1.7	5.6e-05	0.00666
positive regulation of RNA biosynthetic process (GO:1902680)	1614	68	40.59	+	1.68	4.97e-05	0.00614
positive regulation of nucleic acid-templated transcription (GO:1903508)	1613	68	40.56	+	1.68	4.95e-05	0.00616
negative regulation of biosynthetic process (GO:0009890)	1521	64	38.25	+	1.67	9.09e-05	0.0101
negative regulation of response to stimulus (GO:0048585)	1594	66	40.09	+	1.65	9.42e-05	0.0104
positive regulation of RNA metabolic process (GO:0051254)	1699	70	42.73	+	1.64	7.45e-05	0.0086
regulation of transport (GO:0051049)	1829	75	46	+	1.63	4.79e-05	0.00601
multicellular organismal process (GO:0032501)	6886	280	173.17	+	1.62	3.87e-21	1.22e-17
positive regulation of nucleobase-containing compound metabolic process (GO:0045935)	1860	76	46.77	+	1.62	3.99e-05	0.00522
negative regulation of gene expression (GO:0010629)	1682	68	42.3	+	1.61	0.000141	0.0142
positive regulation of transcription, DNA-templated (GO:0045893)	1527	62	38.4	+	1.61	0.00027	0.024
positive regulation of gene expression (GO:0010628)	1963	79	49.36	+	1.6	4.44e-05	0.00571
regulation of biological quality (GO:0065008)	4007	159	100.77	+	1.58	1.87e-09	7.59e-07
cellular component organization (GO:0016043)	5592	221	140.63	+	1.57	8.59e-14	1.13e-10
positive regulation of biosynthetic process (GO:0009891)	1991	78	50.07	+	1.56	0.000126	0.0132
negative regulation of cellular metabolic process (GO:0031324)	2508	98	63.07	+	1.55	1.39e-05	0.00239
negative regulation of nitrogen compound metabolic process (GO:0051172)	2304	90	57.94	+	1.55	3.32e-05	0.00464
positive regulation of signal transduction (GO:0009967)	1637	64	41.17	+	1.55	0.000574	0.0438
cellular component organization or biogenesis (GO:0071840)	5773	222	145.18	+	1.53	1.38e-12	1.28e-09
negative regulation of cellular process (GO:0048523)	4648	179	116.89	+	1.53	9.68e-10	4.25e-07
positive regulation of metabolic process (GO:0009893)	3568	137	89.73	+	1.53	3.26e-07	9.74e-05
positive regulation of cell communication (GO:0010647)	1791	69	45.04	+	1.53	0.000528	0.0405
positive regulation of molecular function (GO:0044093)	1769	68	44.49	+	1.53	0.000652	0.0477
positive regulation of cellular biosynthetic process (GO:0031328)	1959	75	49.26	+	1.52	0.000372	0.0309
positive regulation of cellular process (GO:0048522)	5342	203	134.34	+	1.51	1.13e-10	6.37e-08
positive regulation of macromolecule biosynthetic process (GO:0010557)	1872	71	47.08	+	1.51	0.000678	0.0492
regulation of signaling (GO:0023051)	3674	138	92.39	+	1.49	1.09e-06	0.000286
regulation of cell communication (GO:0010646)	3634	136	91.39	+	1.49	1.75e-06	0.000433
positive regulation of nitrogen compound metabolic process (GO:0051173)	3130	117	78.71	+	1.49	1.15e-05	0.00206
positive regulation of macromolecule metabolic process (GO:0010604)	3297	123	82.91	+	1.48	7.4e-06	0.00146
positive regulation of cellular metabolic process (GO:0031325)	3270	121	82.23	+	1.47	1.24e-05	0.00218
negative regulation of macromolecule metabolic process (GO:0010605)	2599	96	65.36	+	1.47	0.000142	0.0142
negative regulation of biological process (GO:0048519)	5221	192	131.3	+	1.46	7.75e-09	2.85e-06
positive regulation of biological process (GO:0048518)	6102	223	153.45	+	1.45	2.43e-10	1.24e-07
regulation of transcription by RNA polymerase II (GO:0006357)	2694	98	67.75	+	1.45	0.000227	0.0209
regulation of signal transduction (GO:0009966)	3278	119	82.43	+	1.44	3.71e-05	0.00494
negative regulation of metabolic process (GO:0009892)	2846	103	71.57	+	1.44	0.00019	0.018
organelle organization (GO:0006996)	3342	120	84.04	+	1.43	5.53e-05	0.00668
signaling (GO:0023052)	5293	177	133.11	+	1.33	2.53e-05	0.00389
regulation of response to stimulus (GO:0048583)	4388	147	110.35	+	1.33	0.000186	0.0177
regulation of nucleobase-containing compound metabolic process (GO:0019219)	4080	135	102.6	+	1.32	0.000687	0.0494
regulation of cellular metabolic process (GO:0031323)	6205	205	156.04	+	1.31	7e-06	0.00142
localization (GO:0051179)	5662	187	142.39	+	1.31	3e-05	0.00448
regulation of biosynthetic process (GO:0009889)	4286	141	107.78	+	1.31	0.000583	0.0437
regulation of primary metabolic process (GO:0080090)	6009	196	151.11	+	1.3	3.38e-05	0.00461
regulation of nitrogen compound metabolic process (GO:0051171)	5830	191	146.61	+	1.3	3.55e-05	0.0048
cell communication (GO:0007154)	5401	177	135.82	+	1.3	8.44e-05	0.00946
regulation of cellular process (GO:0050794)	10904	352	274.21	+	1.28	1.5e-11	1.19e-08
regulation of metabolic process (GO:0019222)	6662	215	167.53	+	1.28	2e-05	0.00326
regulation of macromolecule metabolic process (GO:0060255)	6141	196	154.43	+	1.27	0.000129	0.0134
regulation of biological process (GO:0050789)	11621	367	292.24	+	1.26	5.42e-11	3.43e-08
biological regulation (GO:0065007)	12307	384	309.49	+	1.24	3.41e-11	2.25e-08
response to stimulus (GO:0050896)	8349	258	209.96	+	1.23	3.35e-05	0.00461
cellular process (GO:0009987)	14425	432	362.75	+	1.19	1.84e-11	1.39e-08
biological_process (GO:0008150)	17782	494	447.18	+	1.1	7.75e-10	3.5e-07
Unclassified (UNCLASSIFIED)	3214	34	80.82	-	0.42	7.75e-10	3.61e-07
sensory perception of chemical stimulus (GO:0007606)	534	2	13.43	-	0.15	0.000313	0.0271
detection of chemical stimulus (GO:0009593)	518	1	13.03	-	0.08	6.84e-05	0.00796
detection of stimulus involved in sensory perception (GO:0050906)	538	1	13.53	-	0.07	3.09e-05	0.00448

## Sheet: TableS6B
Table S6B. Enriched GO terms among intragenic-hypermethylated DMGs (0.8% vs 0.4% CO2)
GO biological process complete	No. Background	No. Targets	No. Expected	Enr/Depl	Enrichment	Pvalue	FDR
detection of chemical stimulus involved in sensory perception of smell (GO:0050911)	432	0	15.33	-	< 0.01	5.93e-07	5.42e-05
skeletal muscle satellite cell differentiation (GO:0014816)	4	3	0.14	+	21.14	0.00126	0.0474
positive regulation of sodium:proton antiporter activity (GO:0032417)	4	3	0.14	+	21.14	0.00126	0.0475
positive regulation of skeletal muscle cell differentiation (GO:2001016)	6	4	0.21	+	18.79	0.000244	0.0115
lacrimal gland development (GO:0032808)	7	4	0.25	+	16.1	0.000372	0.0165
positive regulation of mammary gland epithelial cell proliferation (GO:0033601)	10	4	0.35	+	11.27	0.00104	0.0402
positive regulation of sodium ion transmembrane transporter activity (GO:2000651)	16	6	0.57	+	10.57	7.4e-05	0.00419
positive regulation of skeletal muscle tissue development (GO:0048643)	27	8	0.96	+	8.35	1.9e-05	0.00127
positive regulation of sodium ion transmembrane transport (GO:1902307)	21	6	0.75	+	8.05	0.000254	0.0119
negative regulation of focal adhesion assembly (GO:0051895)	18	5	0.64	+	7.83	0.000938	0.0373
negative regulation of adherens junction organization (GO:1903392)	19	5	0.67	+	7.42	0.00115	0.0439
positive regulation of filopodium assembly (GO:0051491)	30	7	1.06	+	6.58	0.000226	0.0109
exocrine system development (GO:0035272)	43	10	1.53	+	6.55	1.08e-05	0.000783
substrate-dependent cell migration (GO:0006929)	27	6	0.96	+	6.26	0.000796	0.0324
establishment of spindle localization (GO:0051293)	37	8	1.31	+	6.09	0.000128	0.0069
positive regulation of lamellipodium organization (GO:1902745)	28	6	0.99	+	6.04	0.000939	0.0372
regulation of filopodium assembly (GO:0051489)	45	9	1.6	+	5.64	8.29e-05	0.00466
regulation of dendritic spine morphogenesis (GO:0061001)	40	8	1.42	+	5.64	0.000205	0.01
neuron recognition (GO:0008038)	47	9	1.67	+	5.4	0.000111	0.00608
spindle localization (GO:0051653)	42	8	1.49	+	5.37	0.000275	0.0128
semaphorin-plexin signaling pathway (GO:0071526)	37	7	1.31	+	5.33	0.000684	0.0286
regulation of chondrocyte differentiation (GO:0032330)	48	9	1.7	+	5.28	0.000128	0.00691
astrocyte differentiation (GO:0048708)	49	9	1.74	+	5.18	0.000147	0.00767
regulation of substrate adhesion-dependent cell spreading (GO:1900024)	50	9	1.77	+	5.07	0.000168	0.00849
positive regulation of small GTPase mediated signal transduction (GO:0051057)	73	13	2.59	+	5.02	7.02e-06	0.000529
regulation of lamellipodium organization (GO:1902743)	45	8	1.6	+	5.01	0.000415	0.0182
regulation of dendritic spine development (GO:0060998)	69	12	2.45	+	4.9	1.94e-05	0.00129
mammary gland epithelium development (GO:0061180)	59	10	2.09	+	4.78	0.000115	0.00627
stem cell development (GO:0048864)	83	14	2.95	+	4.75	5.48e-06	0.000421
skeletal muscle cell differentiation (GO:0035914)	54	9	1.92	+	4.7	0.00028	0.013
eye photoreceptor cell differentiation (GO:0001754)	48	8	1.7	+	4.7	0.000607	0.0255
regulation of adherens junction organization (GO:1903391)	67	11	2.38	+	4.63	6.83e-05	0.00394
embryonic digit morphogenesis (GO:0042733)	61	10	2.16	+	4.62	0.000147	0.00769
regulation of cell-substrate junction assembly (GO:0090109)	61	10	2.16	+	4.62	0.000147	0.00771
regulation of focal adhesion assembly (GO:0051893)	61	10	2.16	+	4.62	0.000147	0.00774
neural crest cell migration (GO:0001755)	55	9	1.95	+	4.61	0.000316	0.0143
odontogenesis of dentin-containing tooth (GO:0042475)	80	13	2.84	+	4.58	1.68e-05	0.00115
negative regulation of Ras protein signal transduction (GO:0046580)	51	8	1.81	+	4.42	0.000866	0.0349
mesenchymal cell development (GO:0014031)	83	13	2.95	+	4.41	2.38e-05	0.00157
developmental growth involved in morphogenesis (GO:0060560)	117	18	4.15	+	4.34	8.6e-07	7.55e-05
positive regulation of Ras protein signal transduction (GO:0046579)	65	10	2.31	+	4.34	0.000233	0.0111
regulation of skeletal muscle tissue development (GO:0048641)	52	8	1.85	+	4.34	0.00097	0.0381
neural crest cell development (GO:0014032)	79	12	2.8	+	4.28	6.34e-05	0.0037
regulation of cell junction assembly (GO:1901888)	88	13	3.12	+	4.16	4.11e-05	0.00253
positive regulation of cell morphogenesis involved in differentiation (GO:0010770)	150	22	5.32	+	4.13	1.13e-07	1.24e-05
regulation of dendrite morphogenesis (GO:0048814)	89	13	3.16	+	4.12	4.57e-05	0.00279
neuron projection extension (GO:1990138)	62	9	2.2	+	4.09	0.000692	0.0287
positive regulation of dendrite development (GO:1900006)	69	10	2.45	+	4.08	0.000358	0.016
neuron projection guidance (GO:0097485)	257	37	9.12	+	4.06	9.13e-12	2.29e-09
cell growth (GO:0016049)	91	13	3.23	+	4.03	5.61e-05	0.00332
axon guidance (GO:0007411)	255	36	9.05	+	3.98	2.88e-11	6.32e-09
regulation of dendrite development (GO:0050773)	143	20	5.07	+	3.94	8.31e-07	7.34e-05
ephrin receptor signaling pathway (GO:0048013)	86	12	3.05	+	3.93	0.000131	0.00699
establishment of cell polarity (GO:0030010)	110	15	3.9	+	3.84	2.52e-05	0.00164
neural crest cell differentiation (GO:0014033)	88	12	3.12	+	3.84	0.00016	0.00814
developmental cell growth (GO:0048588)	89	12	3.16	+	3.8	0.000175	0.00873
regulation of cartilage development (GO:0061035)	67	9	2.38	+	3.79	0.00114	0.0436
negative regulation of cell morphogenesis involved in differentiation (GO:0010771)	98	13	3.48	+	3.74	0.000111	0.00608
regulation of cell-substrate adhesion (GO:0010810)	208	27	7.38	+	3.66	4.2e-08	4.89e-06
regulation of cell morphogenesis involved in differentiation (GO:0010769)	302	39	10.72	+	3.64	4.8e-11	9.86e-09
axon development (GO:0061564)	401	51	14.23	+	3.58	8.02e-14	3.43e-11
embryonic appendage morphogenesis (GO:0035113)	126	16	4.47	+	3.58	3.01e-05	0.00192
embryonic limb morphogenesis (GO:0030326)	126	16	4.47	+	3.58	3.01e-05	0.00193
regulation of axon extension (GO:0030516)	95	12	3.37	+	3.56	0.000303	0.0138
axonogenesis (GO:0007409)	366	46	12.99	+	3.54	2e-12	5.97e-10
regulation of neural precursor cell proliferation (GO:2000177)	88	11	3.12	+	3.52	0.000578	0.0245
camera-type eye morphogenesis (GO:0048593)	113	14	4.01	+	3.49	0.000118	0.00642
bone morphogenesis (GO:0060349)	114	14	4.05	+	3.46	0.000128	0.00689
positive regulation of epithelial cell migration (GO:0010634)	139	17	4.93	+	3.45	2.65e-05	0.00171
mesonephros development (GO:0001823)	90	11	3.19	+	3.44	0.000686	0.0286
regulation of stress fiber assembly (GO:0051492)	82	10	2.91	+	3.44	0.0012	0.0456
limb morphogenesis (GO:0035108)	148	18	5.25	+	3.43	1.66e-05	0.00114
appendage morphogenesis (GO:0035107)	148	18	5.25	+	3.43	1.66e-05	0.00114
gland morphogenesis (GO:0022612)	99	12	3.51	+	3.42	0.000426	0.0185
regulation of actomyosin structure organization (GO:0110020)	91	11	3.23	+	3.41	0.000745	0.0305
negative regulation of neuron differentiation (GO:0045665)	224	27	7.95	+	3.4	1.64e-07	1.74e-05
odontogenesis (GO:0042476)	116	14	4.12	+	3.4	0.000152	0.00781
morphogenesis of a branching structure (GO:0001763)	167	20	5.93	+	3.38	7.06e-06	0.000529
synapse organization (GO:0050808)	268	32	9.51	+	3.37	1.46e-08	1.78e-06
cell projection morphogenesis (GO:0048858)	481	57	17.07	+	3.34	4.02e-14	1.93e-11
respiratory system development (GO:0060541)	194	23	6.88	+	3.34	1.73e-06	0.000143
lung development (GO:0030324)	169	20	6	+	3.34	8.29e-06	0.000612
regulation of extent of cell growth (GO:0061387)	110	13	3.9	+	3.33	0.000311	0.0142
neuron projection morphogenesis (GO:0048812)	475	56	16.85	+	3.32	8.24e-14	3.34e-11
establishment or maintenance of cell polarity (GO:0007163)	187	22	6.64	+	3.32	3.24e-06	0.000258
negative regulation of cell projection organization (GO:0031345)	179	21	6.35	+	3.31	5.61e-06	0.000426
regulation of actin filament bundle assembly (GO:0032231)	94	11	3.34	+	3.3	0.000951	0.0376
plasma membrane bounded cell projection morphogenesis (GO:0120039)	479	56	17	+	3.29	1.13e-13	4.46e-11
regulation of epithelial cell migration (GO:0010632)	214	25	7.59	+	3.29	7.93e-07	7.04e-05
respiratory tube development (GO:0030323)	173	20	6.14	+	3.26	1.13e-05	0.000815
positive regulation of cell-substrate adhesion (GO:0010811)	121	14	4.29	+	3.26	0.000226	0.0109
connective tissue development (GO:0061448)	226	26	8.02	+	3.24	6.25e-07	5.65e-05
branching morphogenesis of an epithelial tube (GO:0048754)	131	15	4.65	+	3.23	0.000152	0.00779
eye morphogenesis (GO:0048592)	149	17	5.29	+	3.22	5.88e-05	0.00347
cell-cell junction assembly (GO:0007043)	105	12	3.73	+	3.22	0.000687	0.0286
morphogenesis of a branching epithelium (GO:0061138)	158	18	5.61	+	3.21	3.66e-05	0.00229
cell part morphogenesis (GO:0032990)	502	57	17.81	+	3.2	2.04e-13	7.69e-11
mammary gland development (GO:0030879)	132	15	4.68	+	3.2	0.000164	0.00833
positive regulation of endothelial cell migration (GO:0010595)	97	11	3.44	+	3.2	0.0012	0.0455
regulation of postsynapse organization (GO:0099175)	97	11	3.44	+	3.2	0.0012	0.0456
cell morphogenesis involved in neuron differentiation (GO:0048667)	424	48	15.04	+	3.19	1.91e-11	4.37e-09
regulation of cell-matrix adhesion (GO:0001952)	115	13	4.08	+	3.19	0.000459	0.0199
bone development (GO:0060348)	196	22	6.95	+	3.16	6.44e-06	0.000488
regulation of axonogenesis (GO:0050770)	187	21	6.64	+	3.16	1.03e-05	0.000756
anterior/posterior pattern specification (GO:0009952)	209	23	7.42	+	3.1	5.39e-06	0.000416
regulation of cell morphogenesis (GO:0022604)	483	53	17.14	+	3.09	4.87e-12	1.26e-09
cell-cell junction organization (GO:0045216)	137	15	4.86	+	3.09	0.000237	0.0113
embryonic skeletal system development (GO:0048706)	128	14	4.54	+	3.08	0.000382	0.0169
skeletal system development (GO:0001501)	495	54	17.56	+	3.07	3.73e-12	1.02e-09
peptidyl-tyrosine phosphorylation (GO:0018108)	147	16	5.22	+	3.07	0.000158	0.0081
regulation of synapse structure or activity (GO:0050803)	230	25	8.16	+	3.06	2.6e-06	0.00021
cartilage development (GO:0051216)	175	19	6.21	+	3.06	4.1e-05	0.00253
regulation of cell projection assembly (GO:0060491)	175	19	6.21	+	3.06	4.1e-05	0.00254
neuron development (GO:0048666)	804	87	28.53	+	3.05	8.67e-19	8.07e-16
peptidyl-tyrosine modification (GO:0018212)	150	16	5.32	+	3.01	0.000195	0.00963
skeletal muscle organ development (GO:0060538)	141	15	5	+	3	0.000314	0.0143
mesenchymal cell differentiation (GO:0048762)	151	16	5.36	+	2.99	0.000209	0.0102
negative regulation of neuron projection development (GO:0010977)	151	16	5.36	+	2.99	0.000209	0.0102
cell morphogenesis involved in differentiation (GO:0000904)	541	57	19.2	+	2.97	3.32e-12	9.2e-10
negative regulation of neurogenesis (GO:0050768)	286	30	10.15	+	2.96	5.29e-07	4.95e-05
neuron projection development (GO:0031175)	659	69	23.38	+	2.95	1.99e-14	9.84e-12
angiogenesis (GO:0001525)	315	33	11.18	+	2.95	1.48e-07	1.59e-05
stem cell differentiation (GO:0048863)	153	16	5.43	+	2.95	0.00024	0.0114
regulation of endothelial cell migration (GO:0010594)	153	16	5.43	+	2.95	0.00024	0.0114
regulation of synapse organization (GO:0050807)	221	23	7.84	+	2.93	1.24e-05	0.000882
regulation of plasma membrane bounded cell projection assembly (GO:0120032)	173	18	6.14	+	2.93	0.000107	0.00587
skeletal system morphogenesis (GO:0048705)	241	25	8.55	+	2.92	5.53e-06	0.000422
neuron differentiation (GO:0030182)	992	102	35.2	+	2.9	1.77e-20	1.75e-17
regulation of small GTPase mediated signal transduction (GO:0051056)	343	35	12.17	+	2.88	1.12e-07	1.23e-05
Notch signaling pathway (GO:0007219)	127	13	4.51	+	2.88	0.00107	0.0413
regulation of neuron differentiation (GO:0045664)	649	66	23.03	+	2.87	2.62e-13	9.62e-11
regionalization (GO:0003002)	324	33	11.5	+	2.87	2.67e-07	2.62e-05
regulation of epithelial cell differentiation (GO:0030856)	138	14	4.9	+	2.86	0.000757	0.0309
kidney epithelium development (GO:0072073)	128	13	4.54	+	2.86	0.00114	0.0437
appendage development (GO:0048736)	178	18	6.32	+	2.85	0.000148	0.00767
limb development (GO:0060173)	178	18	6.32	+	2.85	0.000148	0.0077
cell morphogenesis (GO:0000902)	697	70	24.73	+	2.83	8.21e-14	3.42e-11
regulation of plasma membrane bounded cell projection organization (GO:0120035)	657	66	23.31	+	2.83	4.37e-13	1.54e-10
negative regulation of cell development (GO:0010721)	329	33	11.67	+	2.83	3.68e-07	3.5e-05
regulation of neuron projection development (GO:0010975)	490	49	17.39	+	2.82	5.9e-10	9.23e-08
positive regulation of cation transmembrane transport (GO:1904064)	140	14	4.97	+	2.82	0.000861	0.0348
cell junction organization (GO:0034330)	211	21	7.49	+	2.8	5.3e-05	0.00316
regulation of cell projection organization (GO:0031344)	666	66	23.63	+	2.79	7.7e-13	2.59e-10
ameboidal-type cell migration (GO:0001667)	172	17	6.1	+	2.79	0.000286	0.0131
extracellular matrix organization (GO:0030198)	335	33	11.89	+	2.78	5.34e-07	4.97e-05
negative regulation of nervous system development (GO:0051961)	304	30	10.79	+	2.78	1.69e-06	0.00014
positive regulation of canonical Wnt signaling pathway (GO:0090263)	142	14	5.04	+	2.78	0.000977	0.0382
cell fate commitment (GO:0045165)	235	23	8.34	+	2.76	3.02e-05	0.00192
sensory organ morphogenesis (GO:0090596)	256	25	9.08	+	2.75	1.43e-05	0.001
mesenchyme development (GO:0060485)	215	21	7.63	+	2.75	6.79e-05	0.00393
positive regulation of Wnt signaling pathway (GO:0030177)	174	17	6.17	+	2.75	0.000324	0.0146
blood vessel development (GO:0001568)	486	47	17.24	+	2.73	3.56e-09	4.81e-07
cell junction assembly (GO:0034329)	165	16	5.85	+	2.73	0.000518	0.022
cardiac chamber development (GO:0003205)	165	16	5.85	+	2.73	0.000518	0.0221
generation of neurons (GO:0048699)	1513	146	53.69	+	2.72	7.09e-27	1.25e-23
camera-type eye development (GO:0043010)	301	29	10.68	+	2.72	3.86e-06	0.000305
positive regulation of cell projection organization (GO:0031346)	375	36	13.31	+	2.71	2.9e-07	2.82e-05
regulation of Wnt signaling pathway (GO:0030111)	354	34	12.56	+	2.71	6.13e-07	5.58e-05
negative regulation of cellular response to growth factor stimulus (GO:0090288)	146	14	5.18	+	2.7	0.00125	0.047
regulation of Ras protein signal transduction (GO:0046578)	241	23	8.55	+	2.69	4.33e-05	0.00266
growth (GO:0040007)	391	37	13.87	+	2.67	2.75e-07	2.69e-05
cardiovascular system development (GO:0072358)	519	49	18.42	+	2.66	5.3e-09	6.93e-07
vasculature development (GO:0001944)	509	48	18.06	+	2.66	7.93e-09	1.02e-06
blood vessel morphogenesis (GO:0048514)	404	38	14.34	+	2.65	2.19e-07	2.19e-05
visual system development (GO:0150063)	351	33	12.45	+	2.65	1.38e-06	0.000117
positive regulation of supramolecular fiber organization (GO:1902905)	202	19	7.17	+	2.65	0.000231	0.0111
neurogenesis (GO:0022008)	1612	151	57.2	+	2.64	1.37e-26	2.16e-23
developmental growth (GO:0048589)	385	36	13.66	+	2.64	5.18e-07	4.88e-05
regulation of canonical Wnt signaling pathway (GO:0060828)	278	26	9.86	+	2.64	1.94e-05	0.0013
sensory system development (GO:0048880)	356	33	12.63	+	2.61	2.97e-06	0.000238
eye development (GO:0001654)	347	32	12.31	+	2.6	4.52e-06	0.00035
renal system development (GO:0072001)	282	26	10.01	+	2.6	2.43e-05	0.0016
regulation of anatomical structure morphogenesis (GO:0022603)	1060	97	37.61	+	2.58	2.58e-16	1.78e-13
regulation of neurogenesis (GO:0050767)	807	74	28.63	+	2.58	1.01e-12	3.27e-10
urogenital system development (GO:0001655)	317	29	11.25	+	2.58	1.49e-05	0.00104
gland development (GO:0048732)	417	38	14.8	+	2.57	5.62e-07	5.19e-05
regulation of cell development (GO:0060284)	928	84	32.93	+	2.55	5.58e-14	2.45e-11
cellular component morphogenesis (GO:0032989)	797	72	28.28	+	2.55	5.16e-12	1.32e-09
positive regulation of cell motility (GO:2000147)	509	46	18.06	+	2.55	3.79e-08	4.45e-06
muscle organ development (GO:0007517)	298	27	10.57	+	2.55	3.37e-05	0.00211
ossification (GO:0001503)	254	23	9.01	+	2.55	9.05e-05	0.00506
regulation of angiogenesis (GO:0045765)	288	26	10.22	+	2.54	5e-05	0.00301
kidney development (GO:0001822)	266	24	9.44	+	2.54	0.000105	0.00585
positive regulation of cytoskeleton organization (GO:0051495)	223	20	7.91	+	2.53	0.000286	0.0132
extracellular structure organization (GO:0043062)	381	34	13.52	+	2.51	3.23e-06	0.000258
regulation of endocytosis (GO:0030100)	202	18	7.17	+	2.51	0.000605	0.0255
central nervous system neuron differentiation (GO:0021953)	180	16	6.39	+	2.51	0.00122	0.046
tube morphogenesis (GO:0035239)	645	57	22.89	+	2.49	2.05e-09	2.95e-07
positive regulation of cell migration (GO:0030335)	487	43	17.28	+	2.49	1.85e-07	1.93e-05
regulation of cell size (GO:0008361)	181	16	6.42	+	2.49	0.00129	0.0481
animal organ morphogenesis (GO:0009887)	930	82	33	+	2.48	5.12e-13	1.76e-10
positive regulation of cellular component movement (GO:0051272)	522	46	18.52	+	2.48	1.11e-07	1.23e-05
regulation of actin filament-based process (GO:0032970)	386	34	13.7	+	2.48	4e-06	0.000313
positive regulation of cell development (GO:0010720)	536	47	19.02	+	2.47	8.22e-08	9.29e-06
sensory organ development (GO:0007423)	536	47	19.02	+	2.47	8.22e-08	9.36e-06
pattern specification process (GO:0007389)	422	37	14.97	+	2.47	1.59e-06	0.000133
positive regulation of neuron projection development (GO:0010976)	274	24	9.72	+	2.47	0.000132	0.00699
tube development (GO:0035295)	837	73	29.7	+	2.46	1.77e-11	4.13e-09
transmembrane receptor protein tyrosine kinase signaling pathway (GO:0007169)	505	44	17.92	+	2.46	2.6e-07	2.57e-05
regulation of actin cytoskeleton organization (GO:0032956)	343	30	12.17	+	2.46	1.72e-05	0.00116
nervous system development (GO:0007399)	2324	202	82.46	+	2.45	3.08e-32	9.74e-29
embryonic organ morphogenesis (GO:0048562)	289	25	10.25	+	2.44	0.000106	0.00585
central nervous system development (GO:0007417)	963	83	34.17	+	2.43	8.31e-13	2.74e-10
cell development (GO:0048468)	1603	137	56.88	+	2.41	1.57e-20	1.78e-17
positive regulation of locomotion (GO:0040017)	541	46	19.2	+	2.4	2.03e-07	2.07e-05
positive regulation of cell differentiation (GO:0045597)	957	81	33.96	+	2.39	4.4e-12	1.18e-09
head development (GO:0060322)	779	66	27.64	+	2.39	4.47e-10	7.29e-08
regulation of vasculature development (GO:1901342)	318	27	11.28	+	2.39	6.92e-05	0.00395
forebrain development (GO:0030900)	390	33	13.84	+	2.38	1.64e-05	0.00113
regulation of nervous system development (GO:0051960)	914	77	32.43	+	2.37	1.98e-11	4.47e-09
positive regulation of neurogenesis (GO:0050769)	466	39	16.54	+	2.36	2.59e-06	0.00021
biological adhesion (GO:0022610)	925	77	32.82	+	2.35	2.98e-11	6.36e-09
brain development (GO:0007420)	733	61	26.01	+	2.35	3.86e-09	5.17e-07
positive regulation of developmental process (GO:0051094)	1351	112	47.94	+	2.34	5.97e-16	3.78e-13
cell adhesion (GO:0007155)	919	76	32.61	+	2.33	8.13e-11	1.59e-08
positive regulation of neuron differentiation (GO:0045666)	363	30	12.88	+	2.33	5.55e-05	0.0033
chordate embryonic development (GO:0043009)	610	50	21.64	+	2.31	1.72e-07	1.81e-05
embryonic morphogenesis (GO:0048598)	560	46	19.87	+	2.31	5.81e-07	5.34e-05
chemotaxis (GO:0006935)	539	44	19.13	+	2.3	1.21e-06	0.000104
taxis (GO:0042330)	542	44	19.23	+	2.29	1.33e-06	0.000113
anatomical structure morphogenesis (GO:0009653)	2102	170	74.59	+	2.28	2.3e-23	3.3e-20
embryo development ending in birth or egg hatching (GO:0009792)	630	51	22.35	+	2.28	2.57e-07	2.55e-05
circulatory system development (GO:0072359)	852	68	30.23	+	2.25	2.52e-09	3.56e-07
regulation of cell migration (GO:0030334)	827	66	29.34	+	2.25	4.64e-09	6.12e-07
in utero embryonic development (GO:0001701)	351	28	12.45	+	2.25	0.000151	0.00778
activation of protein kinase activity (GO:0032147)	325	26	11.53	+	2.25	0.000269	0.0126
epithelial tube morphogenesis (GO:0060562)	301	24	10.68	+	2.25	0.000517	0.0221
positive regulation of transcription by RNA polymerase II (GO:0045944)	1196	95	42.44	+	2.24	1.38e-12	4.38e-10
regulation of cell adhesion (GO:0030155)	671	53	23.81	+	2.23	2.13e-07	2.15e-05
muscle structure development (GO:0061061)	467	37	16.57	+	2.23	1.62e-05	0.00113
regulation of cell motility (GO:2000145)	888	70	31.51	+	2.22	2.77e-09	3.84e-07
enzyme linked receptor protein signaling pathway (GO:0007167)	710	56	25.19	+	2.22	1.34e-07	1.45e-05
positive regulation of nervous system development (GO:0051962)	532	42	18.88	+	2.22	3.99e-06	0.000314
regulation of supramolecular fiber organization (GO:1902903)	355	28	12.6	+	2.22	0.000172	0.00863
reproductive structure development (GO:0048608)	421	33	14.94	+	2.21	6.22e-05	0.00364
regulation of cation transmembrane transport (GO:1904062)	332	26	11.78	+	2.21	0.000332	0.015
reproductive system development (GO:0061458)	425	33	15.08	+	2.19	6.85e-05	0.00393
embryonic organ development (GO:0048568)	425	33	15.08	+	2.19	6.85e-05	0.00394
anatomical structure formation involved in morphogenesis (GO:0048646)	879	68	31.19	+	2.18	8.05e-09	1.03e-06
negative regulation of cell differentiation (GO:0045596)	698	54	24.77	+	2.18	3.37e-07	3.25e-05
actin cytoskeleton organization (GO:0030036)	482	37	17.1	+	2.16	3.86e-05	0.0024
muscle tissue development (GO:0060537)	300	23	10.64	+	2.16	0.000965	0.0381
regulation of multicellular organismal development (GO:2000026)	2014	154	71.46	+	2.15	9.22e-19	8.11e-16
cytoskeleton organization (GO:0007010)	1064	81	37.75	+	2.15	5.44e-10	8.68e-08
regulation of cellular component movement (GO:0051270)	969	74	34.38	+	2.15	2.76e-09	3.86e-07
regulation of cytoskeleton organization (GO:0051493)	537	41	19.05	+	2.15	1.24e-05	0.000885
plasma membrane bounded cell projection organization (GO:0120036)	1082	82	38.39	+	2.14	7.11e-10	1.1e-07
embryo development (GO:0009790)	948	72	33.64	+	2.14	5.7e-09	7.39e-07
tissue morphogenesis (GO:0048729)	555	42	19.69	+	2.13	1.08e-05	0.000782
regulation of GTPase activity (GO:0043087)	476	36	16.89	+	2.13	5.92e-05	0.00348
negative regulation of cellular component movement (GO:0051271)	304	23	10.79	+	2.13	0.00109	0.042
regulation of developmental growth (GO:0048638)	333	25	11.82	+	2.12	0.000988	0.0385
cell-cell adhesion (GO:0098609)	494	37	17.53	+	2.11	4.93e-05	0.00298
regulation of cell differentiation (GO:0045595)	1795	134	63.69	+	2.1	1.73e-15	1.02e-12
positive regulation of transcription, DNA-templated (GO:0045893)	1527	114	54.18	+	2.1	3.68e-13	1.32e-10
positive regulation of cell adhesion (GO:0045785)	404	30	14.34	+	2.09	0.000269	0.0125
cell projection organization (GO:0030030)	1122	83	39.81	+	2.08	1.39e-09	2.08e-07
regulation of locomotion (GO:0040012)	963	71	34.17	+	2.08	3.26e-08	3.84e-06
locomotion (GO:0040011)	1279	94	45.38	+	2.07	1.05e-10	2e-08
negative regulation of transcription by RNA polymerase II (GO:0000122)	836	61	29.66	+	2.06	4.32e-07	4.09e-05
cell migration (GO:0016477)	935	68	33.18	+	2.05	9.64e-08	1.08e-05
system development (GO:0048731)	4367	316	154.95	+	2.04	8.05e-39	1.27e-34
regulation of developmental process (GO:0050793)	2551	185	90.52	+	2.04	1.61e-20	1.7e-17
developmental process involved in reproduction (GO:0003006)	662	48	23.49	+	2.04	7.87e-06	0.000587
positive regulation of RNA biosynthetic process (GO:1902680)	1614	116	57.27	+	2.03	2.45e-12	7.03e-10
positive regulation of nucleic acid-templated transcription (GO:1903508)	1613	116	57.23	+	2.03	2.42e-12	7.08e-10
positive regulation of cellular component organization (GO:0051130)	1192	86	42.3	+	2.03	1.68e-09	2.47e-07
negative regulation of transcription, DNA-templated (GO:0045892)	1165	84	41.34	+	2.03	2.91e-09	4e-07
actin filament-based process (GO:0030029)	556	40	19.73	+	2.03	5.25e-05	0.00315
negative regulation of developmental process (GO:0051093)	933	67	33.11	+	2.02	1.61e-07	1.72e-05
regulation of cellular component biogenesis (GO:0044087)	920	66	32.64	+	2.02	2.15e-07	2.17e-05
positive regulation of protein kinase activity (GO:0045860)	529	38	18.77	+	2.02	8.92e-05	0.005
positive regulation of cellular component biogenesis (GO:0044089)	517	37	18.34	+	2.02	0.000121	0.00655
negative regulation of cellular component organization (GO:0051129)	686	49	24.34	+	2.01	1.07e-05	0.000779
positive regulation of kinase activity (GO:0033674)	575	41	20.4	+	2.01	6.38e-05	0.00371
heart development (GO:0007507)	510	36	18.1	+	1.99	0.000184	0.0091
modulation of chemical synaptic transmission (GO:0050804)	438	31	15.54	+	1.99	0.000471	0.0203
regulation of trans-synaptic signaling (GO:0099177)	439	31	15.58	+	1.99	0.000704	0.029
regulation of cellular component size (GO:0032535)	382	27	13.55	+	1.99	0.00132	0.0492
positive regulation of multicellular organismal process (GO:0051240)	1720	121	61.03	+	1.98	2.45e-12	6.93e-10
cell differentiation (GO:0030154)	3642	254	129.23	+	1.97	5.13e-27	1.01e-23
negative regulation of nucleic acid-templated transcription (GO:1903507)	1218	85	43.22	+	1.97	9.93e-09	1.26e-06
microtubule cytoskeleton organization (GO:0000226)	457	32	16.22	+	1.97	0.00056	0.0237
positive regulation of RNA metabolic process (GO:0051254)	1699	118	60.29	+	1.96	1.29e-11	3.19e-09
negative regulation of RNA biosynthetic process (GO:1902679)	1220	85	43.29	+	1.96	1.04e-08	1.3e-06
cellular developmental process (GO:0048869)	3734	259	132.49	+	1.95	2.09e-27	5.51e-24
multicellular organism development (GO:0007275)	4963	341	176.1	+	1.94	2.96e-38	1.56e-34
cellular response to growth factor stimulus (GO:0071363)	495	34	17.56	+	1.94	0.000583	0.0246
animal organ development (GO:0048513)	3138	215	111.35	+	1.93	3.28e-21	4.32e-18
response to growth factor (GO:0070848)	526	36	18.66	+	1.93	0.000353	0.0158
regulation of anatomical structure size (GO:0090066)	512	35	18.17	+	1.93	0.000461	0.0199
regulation of multicellular organismal process (GO:0051239)	3091	211	109.68	+	1.92	1.43e-20	1.74e-17
regulation of cellular component organization (GO:0051128)	2442	166	86.65	+	1.92	9.39e-16	5.71e-13
movement of cell or subcellular component (GO:0006928)	1511	103	53.61	+	1.92	8.87e-10	1.35e-07
positive regulation of gene expression (GO:0010628)	1963	132	69.65	+	1.9	4.6e-12	1.21e-09
anatomical structure development (GO:0048856)	5342	358	189.55	+	1.89	1.86e-38	1.47e-34
cell motility (GO:0048870)	1045	70	37.08	+	1.89	1.07e-06	9.33e-05
localization of cell (GO:0051674)	1045	70	37.08	+	1.89	1.07e-06	9.38e-05
positive regulation of nucleobase-containing compound metabolic process (GO:0045935)	1860	124	66	+	1.88	3.57e-11	7.43e-09
positive regulation of intracellular signal transduction (GO:1902533)	1006	67	35.7	+	1.88	2.53e-06	0.000206
positive regulation of macromolecule biosynthetic process (GO:0010557)	1872	124	66.42	+	1.87	6.17e-11	1.24e-08
negative regulation of RNA metabolic process (GO:0051253)	1309	87	46.45	+	1.87	7.06e-08	8.09e-06
positive regulation of signal transduction (GO:0009967)	1637	108	58.09	+	1.86	1.54e-09	2.27e-07
negative regulation of cellular macromolecule biosynthetic process (GO:2000113)	1362	90	48.33	+	1.86	5.28e-08	6.1e-06
protein phosphorylation (GO:0006468)	963	63	34.17	+	1.84	8.68e-06	0.000639
regulation of vesicle-mediated transport (GO:0060627)	525	34	18.63	+	1.83	0.0013	0.0486
developmental process (GO:0032502)	5686	368	201.76	+	1.82	1.04e-36	4.09e-33
positive regulation of transferase activity (GO:0051347)	649	42	23.03	+	1.82	0.000387	0.0171
positive regulation of biosynthetic process (GO:0009891)	1991	128	70.65	+	1.81	1.44e-10	2.63e-08
positive regulation of cellular biosynthetic process (GO:0031328)	1959	126	69.51	+	1.81	2.32e-10	4.03e-08
behavior (GO:0007610)	577	37	20.47	+	1.81	0.00097	0.0382
positive regulation of signaling (GO:0023056)	1799	115	63.83	+	1.8	2.22e-09	3.16e-07
negative regulation of macromolecule biosynthetic process (GO:0010558)	1444	92	51.24	+	1.8	1.79e-07	1.87e-05
negative regulation of nucleobase-containing compound metabolic process (GO:0045934)	1406	90	49.89	+	1.8	1.88e-07	1.94e-05
positive regulation of cell communication (GO:0010647)	1791	114	63.55	+	1.79	3.19e-09	4.35e-07
regulation of system process (GO:0044057)	584	37	20.72	+	1.79	0.00108	0.0417
tissue development (GO:0009888)	1730	109	61.39	+	1.78	1.35e-08	1.65e-06
positive regulation of organelle organization (GO:0010638)	619	39	21.96	+	1.78	0.000975	0.0382
negative regulation of cellular biosynthetic process (GO:0031327)	1497	94	53.12	+	1.77	1.96e-07	2.02e-05
regulation of intracellular signal transduction (GO:1902531)	1813	113	64.33	+	1.76	1.24e-08	1.54e-06
negative regulation of biosynthetic process (GO:0009890)	1521	94	53.97	+	1.74	3.64e-07	3.49e-05
cell population proliferation (GO:0008283)	663	41	23.53	+	1.74	0.000991	0.0385
regulation of protein kinase activity (GO:0045859)	782	48	27.75	+	1.73	0.000416	0.0182
negative regulation of signal transduction (GO:0009968)	1230	75	43.64	+	1.72	1.33e-05	0.000945
response to endogenous stimulus (GO:0009719)	1430	87	50.74	+	1.71	2.31e-06	0.000189
cellular response to endogenous stimulus (GO:0071495)	1154	70	40.95	+	1.71	3.17e-05	0.00201
negative regulation of multicellular organismal process (GO:0051241)	1180	71	41.87	+	1.7	2.79e-05	0.00179
positive regulation of cell population proliferation (GO:0008284)	934	56	33.14	+	1.69	0.000227	0.0109
regulation of signaling (GO:0023051)	3674	219	130.36	+	1.68	5.79e-15	3.27e-12
regulation of cell communication (GO:0010646)	3634	217	128.95	+	1.68	6.65e-15	3.62e-12
regulation of transcription by RNA polymerase II (GO:0006357)	2694	161	95.59	+	1.68	7.48e-11	1.48e-08
regulation of localization (GO:0032879)	2702	160	95.87	+	1.67	1.67e-10	2.97e-08
negative regulation of signaling (GO:0023057)	1330	79	47.19	+	1.67	1.42e-05	0.000997
regulation of kinase activity (GO:0043549)	862	51	30.59	+	1.67	0.000742	0.0305
regulation of signal transduction (GO:0009966)	3278	193	116.31	+	1.66	1.45e-12	4.48e-10
positive regulation of macromolecule metabolic process (GO:0010604)	3297	194	116.99	+	1.66	1.54e-12	4.67e-10
positive regulation of molecular function (GO:0044093)	1769	104	62.77	+	1.66	7.61e-07	6.8e-05
negative regulation of gene expression (GO:0010629)	1682	99	59.68	+	1.66	1.63e-06	0.000136
negative regulation of cell communication (GO:0010648)	1326	78	47.05	+	1.66	2.63e-05	0.0017
regulation of cellular localization (GO:0060341)	900	53	31.93	+	1.66	0.000509	0.0218
response to organic cyclic compound (GO:0014070)	866	51	30.73	+	1.66	0.000764	0.0311
cell-cell signaling (GO:0007267)	1093	64	38.78	+	1.65	0.000167	0.00848
positive regulation of nitrogen compound metabolic process (GO:0051173)	3130	182	111.06	+	1.64	3.04e-11	6.42e-09
regulation of cell population proliferation (GO:0042127)	1616	94	57.34	+	1.64	4.35e-06	0.000339
positive regulation of phosphorylation (GO:0042327)	1046	61	37.12	+	1.64	0.000247	0.0116
cellular response to oxygen-containing compound (GO:1901701)	994	58	35.27	+	1.64	0.000345	0.0155
positive regulation of protein phosphorylation (GO:0001934)	995	58	35.31	+	1.64	0.000349	0.0157
cell surface receptor signaling pathway (GO:0007166)	2441	141	86.61	+	1.63	1.34e-08	1.65e-06
regulation of protein phosphorylation (GO:0001932)	1419	82	50.35	+	1.63	2.52e-05	0.00164
positive regulation of protein modification process (GO:0031401)	1211	70	42.97	+	1.63	0.000129	0.00692
response to hormone (GO:0009725)	897	52	31.83	+	1.63	0.000938	0.0373
positive regulation of cellular metabolic process (GO:0031325)	3270	187	116.03	+	1.61	4.86e-11	9.86e-09
positive regulation of catalytic activity (GO:0043085)	1419	81	50.35	+	1.61	4.69e-05	0.00285
multicellular organismal process (GO:0032501)	6886	390	244.34	+	1.6	4.75e-27	1.07e-23
positive regulation of cellular process (GO:0048522)	5342	301	189.55	+	1.59	2.02e-18	1.6e-15
response to oxygen-containing compound (GO:1901700)	1521	86	53.97	+	1.59	3.32e-05	0.00209
regulation of RNA metabolic process (GO:0051252)	3834	213	136.04	+	1.57	1.47e-11	3.57e-09
positive regulation of phosphate metabolic process (GO:0045937)	1114	62	39.53	+	1.57	0.0007	0.0289
positive regulation of phosphorus metabolic process (GO:0010562)	1114	62	39.53	+	1.57	0.0007	0.029
positive regulation of metabolic process (GO:0009893)	3568	198	126.6	+	1.56	1.56e-10	2.8e-08
regulation of transcription, DNA-templated (GO:0006355)	3523	195	125.01	+	1.56	2.45e-10	4.16e-08
regulation of nucleic acid-templated transcription (GO:1903506)	3580	197	127.03	+	1.55	3.16e-10	5.32e-08
regulation of RNA biosynthetic process (GO:2001141)	3588	197	127.31	+	1.55	3.38e-10	5.56e-08
cellular response to organic substance (GO:0071310)	2306	127	81.82	+	1.55	1.1e-06	9.52e-05
regulation of phosphorylation (GO:0042325)	1565	86	55.53	+	1.55	9.96e-05	0.00555
regulation of nucleobase-containing compound metabolic process (GO:0019219)	4080	223	144.77	+	1.54	1.68e-11	3.96e-09
positive regulation of response to stimulus (GO:0048584)	2399	131	85.12	+	1.54	1.22e-06	0.000104
positive regulation of biological process (GO:0048518)	6102	332	216.52	+	1.53	1.64e-18	1.36e-15
regulation of macromolecule biosynthetic process (GO:0010556)	4081	220	144.81	+	1.52	1.1e-10	2.04e-08
regulation of cellular macromolecule biosynthetic process (GO:2000112)	3955	213	140.34	+	1.52	2.39e-10	4.11e-08
response to organic substance (GO:0010033)	2922	158	103.68	+	1.52	1.05e-07	1.16e-05
negative regulation of response to stimulus (GO:0048585)	1594	86	56.56	+	1.52	0.0002	0.0098
reproductive process (GO:0022414)	1427	77	50.63	+	1.52	0.000398	0.0176
reproduction (GO:0000003)	1430	77	50.74	+	1.52	0.000408	0.0179
regulation of organelle organization (GO:0033043)	1281	69	45.45	+	1.52	0.000856	0.0346
phosphorylation (GO:0016310)	1301	70	46.16	+	1.52	0.000916	0.0368
regulation of response to stimulus (GO:0048583)	4388	235	155.7	+	1.51	2.95e-11	6.38e-09
regulation of biological quality (GO:0065008)	4007	214	142.18	+	1.51	5.24e-10	8.45e-08
regulation of protein modification process (GO:0031399)	1810	97	64.22	+	1.51	7.31e-05	0.00416
cellular component organization (GO:0016043)	5592	297	198.42	+	1.5	1.48e-14	7.56e-12
regulation of cellular biosynthetic process (GO:0031326)	4211	224	149.42	+	1.5	1.87e-10	3.29e-08
negative regulation of nitrogen compound metabolic process (GO:0051172)	2304	123	81.75	+	1.5	8.16e-06	0.000606
regulation of gene expression (GO:0010468)	4475	236	158.79	+	1.49	1.04e-10	2.01e-08
regulation of biosynthetic process (GO:0009889)	4286	226	152.08	+	1.49	3.31e-10	5.52e-08
regulation of phosphate metabolic process (GO:0019220)	1755	93	62.27	+	1.49	0.000171	0.00859
regulation of phosphorus metabolic process (GO:0051174)	1757	93	62.34	+	1.49	0.000173	0.00865
regulation of transport (GO:0051049)	1829	96	64.9	+	1.48	0.000175	0.00872
cellular component organization or biogenesis (GO:0071840)	5773	302	204.84	+	1.47	5.18e-14	2.34e-11
negative regulation of cellular process (GO:0048523)	4648	240	164.92	+	1.46	5.79e-10	9.15e-08
negative regulation of cellular metabolic process (GO:0031324)	2508	130	88.99	+	1.46	1.71e-05	0.00116
cell communication (GO:0007154)	5401	277	191.64	+	1.45	1.55e-11	3.71e-09
signaling (GO:0023052)	5293	272	187.81	+	1.45	2.09e-11	4.67e-09
intracellular signal transduction (GO:0035556)	1678	86	59.54	+	1.44	0.001	0.0388
cellular response to chemical stimulus (GO:0070887)	2825	143	100.24	+	1.43	1.7e-05	0.00115
signal transduction (GO:0007165)	4960	250	176	+	1.42	1.84e-09	2.67e-07
negative regulation of biological process (GO:0048519)	5221	262	185.26	+	1.41	9.02e-10	1.36e-07
negative regulation of macromolecule metabolic process (GO:0010605)	2599	130	92.22	+	1.41	7.91e-05	0.00447
response to external stimulus (GO:0009605)	2076	104	73.66	+	1.41	0.000492	0.0212
regulation of nitrogen compound metabolic process (GO:0051171)	5830	290	206.87	+	1.4	1.08e-10	2.03e-08
regulation of macromolecule metabolic process (GO:0060255)	6141	302	217.9	+	1.39	1.19e-10	2.2e-08
regulation of catalytic activity (GO:0050790)	2309	114	81.93	+	1.39	0.000455	0.0198
phosphate-containing compound metabolic process (GO:0006796)	2142	105	76	+	1.38	0.000928	0.0371
regulation of primary metabolic process (GO:0080090)	6009	293	213.22	+	1.37	7.79e-10	1.2e-07
organelle organization (GO:0006996)	3342	162	118.58	+	1.37	4.73e-05	0.00287
negative regulation of metabolic process (GO:0009892)	2846	138	100.98	+	1.37	0.00022	0.0107
regulation of cellular metabolic process (GO:0031323)	6205	297	220.17	+	1.35	3.96e-09	5.27e-07
regulation of cellular protein metabolic process (GO:0032268)	2576	123	91.4	+	1.35	0.000837	0.0339
regulation of molecular function (GO:0065009)	3257	155	115.57	+	1.34	0.000176	0.00873
response to chemical (GO:0042221)	4391	207	155.81	+	1.33	1.37e-05	0.000966
regulation of protein metabolic process (GO:0051246)	2747	130	97.47	+	1.33	0.000935	0.0374
cellular response to stimulus (GO:0051716)	6559	307	232.73	+	1.32	1.78e-08	2.14e-06
regulation of metabolic process (GO:0019222)	6662	311	236.39	+	1.32	2e-08	2.38e-06
localization (GO:0051179)	5662	264	200.9	+	1.31	7.23e-07	6.5e-05
regulation of cellular process (GO:0050794)	10904	489	386.91	+	1.26	1.42e-13	5.46e-11
response to stimulus (GO:0050896)	8349	374	296.25	+	1.26	1.64e-08	1.98e-06
regulation of biological process (GO:0050789)	11621	515	412.35	+	1.25	4.38e-14	2.04e-11
biological regulation (GO:0065007)	12307	541	436.69	+	1.24	7e-15	3.69e-12
cellular process (GO:0009987)	14425	612	511.84	+	1.2	2.99e-16	1.97e-13
biological_process (GO:0008150)	17782	708	630.96	+	1.12	2.16e-18	1.63e-15
Unclassified (UNCLASSIFIED)	3214	37	114.04	-	0.32	2.16e-18	1.55e-15
sensory perception of chemical stimulus (GO:0007606)	534	5	18.95	-	0.26	0.000285	0.0132
detection of stimulus involved in sensory perception (GO:0050906)	538	5	19.09	-	0.26	0.000286	0.0132
sensory perception of smell (GO:0007608)	462	3	16.39	-	0.18	0.000144	0.00761
detection of chemical stimulus (GO:0009593)	518	3	18.38	-	0.16	2.49e-05	0.00163
detection of chemical stimulus involved in sensory perception (GO:0050907)	482	1	17.1	-	0.06	1.49e-06	0.000125

## Sheet: TableS6C
Table S6C. Enriched GO terms among intragenic-hypermethylated DMGs (0.8% vs 0.1% CO2)
GO biological process complete	No. Background	No. Targets	No. Expected	Enr/Depl	Enrichment	Pvalue	FDR
detection of chemical stimulus involved in sensory perception (GO:0050907)	482	0	15.45	-	< 0.01	3.75e-07	5.39e-05
sensory perception of smell (GO:0007608)	462	0	14.81	-	< 0.01	8.64e-07	0.000106
detection of chemical stimulus involved in sensory perception of smell (GO:0050911)	432	0	13.85	-	< 0.01	1.82e-06	0.0002
diaphragm development (GO:0060539)	9	4	0.29	+	13.87	0.000527	0.025
prostate glandular acinus development (GO:0060525)	11	4	0.35	+	11.34	0.000958	0.0392
negative regulation of calcium ion-dependent exocytosis (GO:0045955)	12	4	0.38	+	10.4	0.00125	0.0481
branch elongation of an epithelium (GO:0060602)	17	5	0.54	+	9.18	0.000483	0.0234
prostate gland epithelium morphogenesis (GO:0060740)	22	6	0.71	+	8.51	0.000184	0.0107
prostate gland morphogenesis (GO:0060512)	24	6	0.77	+	7.8	0.000276	0.0149
positive regulation of chondrocyte differentiation (GO:0032332)	21	5	0.67	+	7.43	0.00109	0.043
axon extension (GO:0048675)	35	8	1.12	+	7.13	4.6e-05	0.00345
prostate gland development (GO:0030850)	40	9	1.28	+	7.02	1.72e-05	0.00147
positive regulation of skeletal muscle tissue development (GO:0048643)	27	6	0.87	+	6.93	0.000475	0.0233
regulation of odontogenesis (GO:0042481)	27	6	0.87	+	6.93	0.000475	0.0233
head morphogenesis (GO:0060323)	38	8	1.22	+	6.57	7.63e-05	0.00518
fear response (GO:0042596)	34	7	1.09	+	6.42	0.000242	0.0135
cellular response to epidermal growth factor stimulus (GO:0071364)	45	9	1.44	+	6.24	3.88e-05	0.00297
behavioral fear response (GO:0001662)	31	6	0.99	+	6.04	0.000897	0.0372
behavioral defense response (GO:0002209)	32	6	1.03	+	5.85	0.00104	0.0415
face morphogenesis (GO:0060325)	32	6	1.03	+	5.85	0.00104	0.0416
response to epidermal growth factor (GO:0070849)	49	9	1.57	+	5.73	6.96e-05	0.00485
positive regulation of myotube differentiation (GO:0010831)	33	6	1.06	+	5.67	0.00119	0.0464
cellular response to vascular endothelial growth factor stimulus (GO:0035924)	40	7	1.28	+	5.46	0.000577	0.0265
body morphogenesis (GO:0010171)	46	8	1.47	+	5.43	0.000245	0.0135
neuron recognition (GO:0008038)	47	8	1.51	+	5.31	0.000279	0.015
neuroepithelial cell differentiation (GO:0060563)	47	8	1.51	+	5.31	0.000279	0.015
odontogenesis of dentin-containing tooth (GO:0042475)	80	13	2.56	+	5.07	5.9e-06	0.000566
neuron projection extension (GO:1990138)	62	10	1.99	+	5.03	7.38e-05	0.00503
oligodendrocyte differentiation (GO:0048709)	70	11	2.24	+	4.9	4.02e-05	0.00306
negative regulation of Ras protein signal transduction (GO:0046580)	51	8	1.63	+	4.89	0.000455	0.0228
developmental growth involved in morphogenesis (GO:0060560)	117	18	3.75	+	4.8	2.06e-07	3.07e-05
regulation of skeletal muscle tissue development (GO:0048641)	52	8	1.67	+	4.8	0.000511	0.0245
positive regulation of striated muscle cell differentiation (GO:0051155)	59	9	1.89	+	4.76	0.000245	0.0136
regulation of myotube differentiation (GO:0010830)	56	8	1.8	+	4.46	0.000793	0.0339
positive regulation of Ras protein signal transduction (GO:0046579)	65	9	2.08	+	4.32	0.000465	0.0229
odontogenesis (GO:0042476)	116	16	3.72	+	4.3	3.49e-06	0.000354
positive regulation of muscle cell differentiation (GO:0051149)	87	12	2.79	+	4.3	5.72e-05	0.00412
negative regulation of small GTPase mediated signal transduction (GO:0051058)	58	8	1.86	+	4.3	0.000975	0.0397
dendrite morphogenesis (GO:0048813)	59	8	1.89	+	4.23	0.00108	0.0428
developmental cell growth (GO:0048588)	89	12	2.85	+	4.21	6.98e-05	0.00482
regulation of dendrite morphogenesis (GO:0048814)	89	12	2.85	+	4.21	6.98e-05	0.00484
regulation of cartilage development (GO:0061035)	67	9	2.15	+	4.19	0.000568	0.0262
mesonephros development (GO:0001823)	90	12	2.88	+	4.16	7.69e-05	0.00517
cell growth (GO:0016049)	91	12	2.92	+	4.11	8.46e-05	0.0056
embryonic pattern specification (GO:0009880)	61	8	1.96	+	4.09	0.00131	0.05
regulation of dendritic spine development (GO:0060998)	69	9	2.21	+	4.07	0.000688	0.0306
positive regulation of striated muscle tissue development (GO:0045844)	70	9	2.24	+	4.01	0.000755	0.0325
positive regulation of muscle organ development (GO:0048636)	70	9	2.24	+	4.01	0.000755	0.0326
multicellular organismal response to stress (GO:0033555)	70	9	2.24	+	4.01	0.000755	0.0327
mesonephric tubule development (GO:0072164)	86	11	2.76	+	3.99	0.000211	0.012
mesonephric epithelium development (GO:0072163)	86	11	2.76	+	3.99	0.000211	0.012
muscle tissue morphogenesis (GO:0060415)	79	10	2.53	+	3.95	0.000437	0.0221
positive regulation of muscle tissue development (GO:1901863)	71	9	2.28	+	3.95	0.000828	0.0347
regulation of dendrite development (GO:0050773)	143	18	4.58	+	3.93	2.83e-06	0.000294
endochondral bone morphogenesis (GO:0060350)	72	9	2.31	+	3.9	0.000906	0.0374
negative regulation of cellular response to growth factor stimulus (GO:0090288)	146	18	4.68	+	3.85	3.68e-06	0.000366
negative regulation of myeloid cell differentiation (GO:0045638)	81	10	2.6	+	3.85	0.000522	0.0248
positive regulation of small GTPase mediated signal transduction (GO:0051057)	73	9	2.34	+	3.85	0.000991	0.0401
bone development (GO:0060348)	196	24	6.28	+	3.82	1.03e-07	1.72e-05
axon guidance (GO:0007411)	255	31	8.17	+	3.79	1.69e-09	3.82e-07
negative regulation of transforming growth factor beta receptor signaling pathway (GO:0030512)	74	9	2.37	+	3.79	0.00108	0.0429
regulation of calcium ion-dependent exocytosis (GO:0017158)	116	14	3.72	+	3.77	5.37e-05	0.0039
neuron projection guidance (GO:0097485)	257	31	8.24	+	3.76	2e-09	4.46e-07
artery development (GO:0060840)	83	10	2.66	+	3.76	0.000621	0.028
mesenchymal cell development (GO:0014031)	83	10	2.66	+	3.76	0.000621	0.0281
stem cell development (GO:0048864)	83	10	2.66	+	3.76	0.000621	0.0281
negative regulation of cellular response to transforming growth factor beta stimulus (GO:1903845)	76	9	2.44	+	3.69	0.00128	0.0491
positive regulation of axonogenesis (GO:0050772)	85	10	2.72	+	3.67	0.000735	0.0319
ureteric bud development (GO:0001657)	85	10	2.72	+	3.67	0.000735	0.032
muscle organ morphogenesis (GO:0048644)	86	10	2.76	+	3.63	0.000798	0.0338
positive regulation of animal organ morphogenesis (GO:0110110)	86	10	2.76	+	3.63	0.000798	0.0339
positive regulation of protein binding (GO:0032092)	95	11	3.05	+	3.61	0.000458	0.0229
branching morphogenesis of an epithelial tube (GO:0048754)	131	15	4.2	+	3.57	5.1e-05	0.00375
nephron epithelium development (GO:0072009)	96	11	3.08	+	3.57	0.000497	0.024
bone morphogenesis (GO:0060349)	114	13	3.65	+	3.56	0.000165	0.00981
regulation of cell junction assembly (GO:1901888)	88	10	2.82	+	3.55	0.000938	0.0385
respiratory system development (GO:0060541)	194	22	6.22	+	3.54	1.13e-06	0.000134
columnar/cuboidal epithelial cell differentiation (GO:0002065)	97	11	3.11	+	3.54	0.000538	0.0254
negative regulation of transmembrane receptor protein serine/threonine kinase signaling pathway (GO:0090101)	115	13	3.69	+	3.53	0.000179	0.0104
gland morphogenesis (GO:0022612)	99	11	3.17	+	3.47	0.000629	0.0282
negative regulation of leukocyte differentiation (GO:1902106)	99	11	3.17	+	3.47	0.000629	0.0283
cell morphogenesis involved in neuron differentiation (GO:0048667)	424	47	13.59	+	3.46	1.99e-12	8.97e-10
digestive tract development (GO:0048565)	128	14	4.1	+	3.41	0.00014	0.00849
kidney epithelium development (GO:0072073)	128	14	4.1	+	3.41	0.00014	0.00853
glial cell differentiation (GO:0010001)	165	18	5.29	+	3.4	1.7e-05	0.00146
signal release from synapse (GO:0099643)	101	11	3.24	+	3.4	0.000732	0.032
negative regulation of hemopoiesis (GO:1903707)	138	15	4.42	+	3.39	8.74e-05	0.00576
morphogenesis of a branching structure (GO:0001763)	167	18	5.35	+	3.36	1.97e-05	0.00164
morphogenesis of a branching epithelium (GO:0061138)	158	17	5.06	+	3.36	3.4e-05	0.00263
axon development (GO:0061564)	401	43	12.85	+	3.35	4.7e-11	1.55e-08
digestive system development (GO:0055123)	140	15	4.49	+	3.34	0.000101	0.00651
axonogenesis (GO:0007409)	366	39	11.73	+	3.32	4.51e-10	1.13e-07
connective tissue development (GO:0061448)	226	24	7.24	+	3.31	1.09e-06	0.00013
mesenchymal cell differentiation (GO:0048762)	151	16	4.84	+	3.31	6.78e-05	0.00476
neuron projection morphogenesis (GO:0048812)	475	50	15.23	+	3.28	2.21e-12	9.43e-10
cardiac ventricle development (GO:0003231)	124	13	3.97	+	3.27	0.00035	0.0184
plasma membrane bounded cell projection morphogenesis (GO:0120039)	479	50	15.35	+	3.26	2.92e-12	1.22e-09
stem cell differentiation (GO:0048863)	153	16	4.9	+	3.26	7.81e-05	0.00524
cell projection morphogenesis (GO:0048858)	481	50	15.42	+	3.24	3.36e-12	1.33e-09
gliogenesis (GO:0042063)	212	22	6.8	+	3.24	4.27e-06	0.00042
cell morphogenesis involved in differentiation (GO:0000904)	541	56	17.34	+	3.23	1.86e-13	1.09e-10
regulation of T cell differentiation (GO:0045580)	136	14	4.36	+	3.21	0.00025	0.0138
regulation of synaptic vesicle cycle (GO:0098693)	117	12	3.75	+	3.2	0.000698	0.0308
cell fate commitment (GO:0045165)	235	24	7.53	+	3.19	2.04e-06	0.00022
embryonic skeletal system development (GO:0048706)	128	13	4.1	+	3.17	0.000462	0.0228
limb morphogenesis (GO:0035108)	148	15	4.74	+	3.16	0.000178	0.0104
appendage morphogenesis (GO:0035107)	148	15	4.74	+	3.16	0.000178	0.0104
lung development (GO:0030324)	169	17	5.42	+	3.14	7.34e-05	0.00502
anterior/posterior pattern specification (GO:0009952)	209	21	6.7	+	3.13	1.1e-05	0.000992
response to transforming growth factor beta (GO:0071559)	160	16	5.13	+	3.12	0.000126	0.00783
positive regulation of cell morphogenesis involved in differentiation (GO:0010770)	150	15	4.81	+	3.12	0.000203	0.0116
regulation of myeloid leukocyte differentiation (GO:0002761)	120	12	3.85	+	3.12	0.000856	0.0357
cell part morphogenesis (GO:0032990)	502	50	16.09	+	3.11	1.39e-11	5.13e-09
growth (GO:0040007)	391	39	12.53	+	3.11	2.52e-09	5.45e-07
skeletal system morphogenesis (GO:0048705)	241	24	7.72	+	3.11	3.05e-06	0.000311
developmental growth (GO:0048589)	385	38	12.34	+	3.08	5.26e-09	1.08e-06
cellular response to transforming growth factor beta stimulus (GO:0071560)	152	15	4.87	+	3.08	0.000232	0.0131
respiratory tube development (GO:0030323)	173	17	5.55	+	3.07	9.55e-05	0.00619
urogenital system development (GO:0001655)	317	31	10.16	+	3.05	1.65e-07	2.56e-05
positive regulation of intracellular protein transport (GO:0090316)	154	15	4.94	+	3.04	0.000264	0.0144
cartilage development (GO:0051216)	175	17	5.61	+	3.03	0.000109	0.00684
nephron development (GO:0072006)	124	12	3.97	+	3.02	0.00111	0.0436
regulation of cell morphogenesis involved in differentiation (GO:0010769)	302	29	9.68	+	3	5.82e-07	7.86e-05
regulation of axonogenesis (GO:0050770)	187	18	5.99	+	3	7.67e-05	0.00518
neuron development (GO:0048666)	804	77	25.77	+	2.99	2e-16	1.98e-13
epithelial cell development (GO:0002064)	188	18	6.03	+	2.99	8.17e-05	0.00543
homophilic cell adhesion via plasma membrane adhesion molecules (GO:0007156)	167	16	5.35	+	2.99	0.000198	0.0114
regulation of Ras protein signal transduction (GO:0046578)	241	23	7.72	+	2.98	9.26e-06	0.000847
cardiac chamber morphogenesis (GO:0003206)	126	12	4.04	+	2.97	0.00126	0.0486
skeletal system development (GO:0001501)	495	47	15.87	+	2.96	2.54e-10	6.93e-08
neuron projection development (GO:0031175)	659	62	21.12	+	2.94	4.34e-13	2.37e-10
regulation of animal organ morphogenesis (GO:2000027)	257	24	8.24	+	2.91	8.34e-06	0.000771
peptidyl-serine phosphorylation (GO:0018105)	161	15	5.16	+	2.91	0.000408	0.0208
mesenchyme development (GO:0060485)	215	20	6.89	+	2.9	4.87e-05	0.00361
regionalization (GO:0003002)	324	30	10.39	+	2.89	7.53e-07	9.84e-05
sodium ion transport (GO:0006814)	151	14	4.84	+	2.89	0.000658	0.0293
regulation of regulated secretory pathway (GO:1903305)	163	15	5.22	+	2.87	0.00046	0.0228
regulation of muscle cell differentiation (GO:0051147)	152	14	4.87	+	2.87	0.000698	0.0308
neuron differentiation (GO:0030182)	992	91	31.8	+	2.86	3.39e-18	3.83e-15
regulation of protein binding (GO:0043393)	218	20	6.99	+	2.86	5.82e-05	0.00416
regulation of cell-substrate adhesion (GO:0010810)	208	19	6.67	+	2.85	9.31e-05	0.00606
ear development (GO:0043583)	220	20	7.05	+	2.84	6.54e-05	0.00461
regulation of lymphocyte differentiation (GO:0045619)	165	15	5.29	+	2.84	0.000518	0.0247
cardiac chamber development (GO:0003205)	165	15	5.29	+	2.84	0.000518	0.0247
cell morphogenesis (GO:0000902)	697	63	22.34	+	2.82	1.4e-12	6.53e-10
ossification (GO:0001503)	254	23	8.14	+	2.82	2.01e-05	0.00167
appendage development (GO:0048736)	178	16	5.71	+	2.8	0.000384	0.0197
limb development (GO:0060173)	178	16	5.71	+	2.8	0.000384	0.0198
extracellular matrix organization (GO:0030198)	335	30	10.74	+	2.79	1.42e-06	0.000162
neurogenesis (GO:0022008)	1612	143	51.67	+	2.77	1.93e-27	5.08e-24
angiogenesis (GO:0001525)	315	28	10.1	+	2.77	3.62e-06	0.000362
regulation of cellular response to growth factor stimulus (GO:0090287)	270	24	8.65	+	2.77	1.77e-05	0.0015
regulation of myeloid cell differentiation (GO:0045637)	227	20	7.28	+	2.75	9.72e-05	0.00627
inner ear development (GO:0048839)	193	17	6.19	+	2.75	0.000318	0.0168
generation of neurons (GO:0048699)	1513	133	48.5	+	2.74	4.39e-25	6.95e-22
positive regulation of neurogenesis (GO:0050769)	466	41	14.94	+	2.74	2.66e-08	4.78e-06
positive regulation of binding (GO:0051099)	182	16	5.83	+	2.74	0.000481	0.0235
central nervous system development (GO:0007417)	963	84	30.87	+	2.72	1.17e-15	9.71e-13
cardiac muscle tissue development (GO:0048738)	161	14	5.16	+	2.71	0.00117	0.0456
blood vessel development (GO:0001568)	486	42	15.58	+	2.7	2.87e-08	5.09e-06
extracellular structure organization (GO:0043062)	381	33	12.21	+	2.7	8.47e-07	0.000106
regulation of ossification (GO:0030278)	185	16	5.93	+	2.7	0.000567	0.0263
peptidyl-serine modification (GO:0018209)	185	16	5.93	+	2.7	0.000567	0.0264
positive regulation of epithelial cell proliferation (GO:0050679)	185	16	5.93	+	2.7	0.000567	0.0264
head development (GO:0060322)	779	67	24.97	+	2.68	2.11e-12	9.26e-10
positive regulation of cell development (GO:0010720)	536	46	17.18	+	2.68	7.53e-09	1.53e-06
tissue homeostasis (GO:0001894)	187	16	5.99	+	2.67	0.000631	0.0282
positive regulation of neuron differentiation (GO:0045666)	363	31	11.64	+	2.66	2.38e-06	0.000253
renal system development (GO:0072001)	282	24	9.04	+	2.66	3.4e-05	0.00265
myeloid cell differentiation (GO:0030099)	211	18	6.76	+	2.66	0.000307	0.0164
blood vessel morphogenesis (GO:0048514)	404	34	12.95	+	2.63	1.06e-06	0.000127
gland development (GO:0048732)	417	35	13.37	+	2.62	7.78e-07	0.0001
muscle organ development (GO:0007517)	298	25	9.55	+	2.62	2.93e-05	0.00233
central nervous system neuron differentiation (GO:0021953)	180	15	5.77	+	2.6	0.00118	0.0459
pattern specification process (GO:0007389)	422	35	13.53	+	2.59	1.47e-06	0.000165
cellular component morphogenesis (GO:0032989)	797	66	25.55	+	2.58	1.54e-11	5.55e-09
kidney development (GO:0001822)	266	22	8.53	+	2.58	0.000105	0.00672
regulation of synapse structure or activity (GO:0050803)	230	19	7.37	+	2.58	0.000308	0.0163
vasculature development (GO:0001944)	509	42	16.32	+	2.57	1.17e-07	1.92e-05
regulation of neuron differentiation (GO:0045664)	649	53	20.8	+	2.55	2.77e-09	5.91e-07
regulation of vasculature development (GO:1901342)	318	26	10.19	+	2.55	4.83e-05	0.0036
positive regulation of cell differentiation (GO:0045597)	957	78	30.68	+	2.54	4.67e-13	2.46e-10
regulation of leukocyte differentiation (GO:1902105)	271	22	8.69	+	2.53	0.000135	0.00825
positive regulation of nervous system development (GO:0051962)	532	43	17.05	+	2.52	1.23e-07	1.97e-05
cardiovascular system development (GO:0072358)	519	42	16.64	+	2.52	1.7e-07	2.62e-05
regulation of cell morphogenesis (GO:0022604)	483	39	15.48	+	2.52	5.11e-07	7.08e-05
transmembrane receptor protein serine/threonine kinase signaling pathway (GO:0007178)	198	16	6.35	+	2.52	0.00111	0.0436
positive regulation of cell projection organization (GO:0031346)	375	30	12.02	+	2.5	1.38e-05	0.00122
positive regulation of neuron projection development (GO:0010976)	274	22	8.78	+	2.5	0.000238	0.0133
nervous system development (GO:0007399)	2324	185	74.49	+	2.48	2.13e-30	6.75e-27
regulation of neuron projection development (GO:0010975)	490	39	15.71	+	2.48	6.79e-07	8.95e-05
negative regulation of cell adhesion (GO:0007162)	264	21	8.46	+	2.48	0.000362	0.0188
cell development (GO:0048468)	1603	127	51.38	+	2.47	3.52e-20	4.64e-17
regulation of neurogenesis (GO:0050767)	807	64	25.87	+	2.47	1.81e-10	5.21e-08
brain development (GO:0007420)	733	58	23.5	+	2.47	1.58e-09	3.62e-07
regulation of cell adhesion (GO:0030155)	671	53	21.51	+	2.46	9.51e-09	1.88e-06
cellular response to growth factor stimulus (GO:0071363)	495	39	15.87	+	2.46	8.4e-07	0.000105
sensory organ development (GO:0007423)	536	42	17.18	+	2.44	5.32e-07	7.32e-05
response to growth factor (GO:0070848)	526	41	16.86	+	2.43	8.03e-07	0.000102
animal organ morphogenesis (GO:0009887)	930	72	29.81	+	2.42	3.46e-11	1.16e-08
modulation of chemical synaptic transmission (GO:0050804)	438	34	14.04	+	2.42	5.77e-06	0.000556
regulation of trans-synaptic signaling (GO:0099177)	439	34	14.07	+	2.42	6.01e-06	0.000573
muscle structure development (GO:0061061)	467	36	14.97	+	2.4	5.23e-06	0.00051
forebrain development (GO:0030900)	390	30	12.5	+	2.4	2.43e-05	0.00195
positive regulation of cellular protein localization (GO:1903829)	326	25	10.45	+	2.39	0.000126	0.0078
regulation of anatomical structure morphogenesis (GO:0022603)	1060	81	33.98	+	2.38	3.66e-12	1.38e-09
regulation of Wnt signaling pathway (GO:0030111)	354	27	11.35	+	2.38	7.13e-05	0.0049
regulation of angiogenesis (GO:0045765)	288	22	9.23	+	2.38	0.000351	0.0184
enzyme linked receptor protein signaling pathway (GO:0007167)	710	54	22.76	+	2.37	2.54e-08	4.62e-06
regulation of plasma membrane bounded cell projection organization (GO:0120035)	657	50	21.06	+	2.37	6.36e-08	1.08e-05
regulation of nervous system development (GO:0051960)	914	69	29.3	+	2.36	3.24e-10	8.4e-08
regulation of small GTPase mediated signal transduction (GO:0051056)	343	26	10.99	+	2.36	0.000106	0.00671
multicellular organismal homeostasis (GO:0048871)	317	24	10.16	+	2.36	0.000202	0.0116
regulation of canonical Wnt signaling pathway (GO:0060828)	278	21	8.91	+	2.36	0.00054	0.0254
transmembrane receptor protein tyrosine kinase signaling pathway (GO:0007169)	505	38	16.19	+	2.35	3.62e-06	0.000364
embryonic organ development (GO:0048568)	425	32	13.62	+	2.35	2.56e-05	0.00205
regulation of cell projection organization (GO:0031344)	666	50	21.35	+	2.34	1.21e-07	1.96e-05
regulation of cell development (GO:0060284)	928	69	29.75	+	2.32	4.69e-10	1.16e-07
tube development (GO:0035295)	837	62	26.83	+	2.31	5.07e-09	1.06e-06
regulation of hemopoiesis (GO:1903706)	445	33	14.26	+	2.31	2.19e-05	0.00177
positive regulation of transcription by RNA polymerase II (GO:0045944)	1196	88	38.34	+	2.3	3.01e-12	1.22e-09
reproductive structure development (GO:0048608)	421	31	13.49	+	2.3	4.5e-05	0.00339
cell-cell signaling by wnt (GO:0198738)	354	26	11.35	+	2.29	0.000232	0.0131
Wnt signaling pathway (GO:0016055)	354	26	11.35	+	2.29	0.000232	0.0131
reproductive system development (GO:0061458)	425	31	13.62	+	2.28	5.06e-05	0.00374
tube morphogenesis (GO:0035239)	645	47	20.67	+	2.27	5.53e-07	7.54e-05
actin cytoskeleton organization (GO:0030036)	482	35	15.45	+	2.27	1.65e-05	0.00142
embryonic organ morphogenesis (GO:0048562)	289	21	9.26	+	2.27	0.000795	0.0339
cell surface receptor signaling pathway involved in cell-cell signaling (GO:1905114)	427	31	13.69	+	2.26	5.38e-05	0.00389
positive regulation of developmental process (GO:0051094)	1351	97	43.3	+	2.24	5.4e-13	2.75e-10
anatomical structure morphogenesis (GO:0009653)	2102	149	67.38	+	2.21	1.94e-19	2.36e-16
anatomical structure homeostasis (GO:0060249)	339	24	10.87	+	2.21	0.00058	0.0266
chemotaxis (GO:0006935)	539	38	17.28	+	2.2	1.43e-05	0.00126
biological adhesion (GO:0022610)	925	65	29.65	+	2.19	1.56e-08	3.01e-06
taxis (GO:0042330)	542	38	17.37	+	2.19	1.57e-05	0.00136
cell adhesion (GO:0007155)	919	64	29.46	+	2.17	2.51e-08	4.62e-06
positive regulation of cell adhesion (GO:0045785)	404	28	12.95	+	2.16	0.00034	0.0179
embryo development (GO:0009790)	948	65	30.39	+	2.14	4.07e-08	7.08e-06
regulation of neurotransmitter levels (GO:0001505)	350	24	11.22	+	2.14	0.000785	0.0337
actin filament-based process (GO:0030029)	556	38	17.82	+	2.13	3.16e-05	0.0025
visual system development (GO:0150063)	351	24	11.25	+	2.13	0.000809	0.034
circulatory system development (GO:0072359)	852	58	27.31	+	2.12	2.34e-07	3.42e-05
embryonic morphogenesis (GO:0048598)	560	38	17.95	+	2.12	3.45e-05	0.00266
regulation of cell differentiation (GO:0045595)	1795	121	57.54	+	2.1	3.07e-14	2.02e-11
positive regulation of transcription, DNA-templated (GO:0045893)	1527	103	48.95	+	2.1	3.49e-12	1.35e-09
hemopoiesis (GO:0030097)	552	37	17.69	+	2.09	5.35e-05	0.0039
regulation of binding (GO:0051098)	374	25	11.99	+	2.09	0.00107	0.0424
regulation of multicellular organismal development (GO:2000026)	2014	134	64.56	+	2.08	2.07e-15	1.64e-12
plasma membrane bounded cell projection organization (GO:0120036)	1082	72	34.68	+	2.08	2.23e-08	4.15e-06
heart development (GO:0007507)	510	34	16.35	+	2.08	0.00013	0.00802
anatomical structure formation involved in morphogenesis (GO:0048646)	879	58	28.18	+	2.06	6.1e-07	8.17e-05
negative regulation of cell differentiation (GO:0045596)	698	46	22.37	+	2.06	1.19e-05	0.00106
regulation of cellular protein localization (GO:1903827)	531	35	17.02	+	2.06	0.000114	0.00715
synaptic signaling (GO:0099536)	439	29	14.07	+	2.06	0.000601	0.0274
chordate embryonic development (GO:0043009)	610	40	19.55	+	2.05	4.43e-05	0.00335
anterograde trans-synaptic signaling (GO:0098916)	411	27	13.17	+	2.05	0.000718	0.0314
chemical synaptic transmission (GO:0007268)	411	27	13.17	+	2.05	0.000718	0.0315
trans-synaptic signaling (GO:0099537)	429	28	13.75	+	2.04	0.00086	0.0358
system development (GO:0048731)	4367	284	139.98	+	2.03	1.06e-34	1.68e-30
positive regulation of RNA biosynthetic process (GO:1902680)	1614	105	51.73	+	2.03	1.96e-11	6.74e-09
positive regulation of nucleic acid-templated transcription (GO:1903508)	1613	105	51.7	+	2.03	1.93e-11	6.79e-09
embryo development ending in birth or egg hatching (GO:0009792)	630	41	20.19	+	2.03	3.81e-05	0.00292
negative regulation of transcription by RNA polymerase II (GO:0000122)	836	54	26.8	+	2.02	2.66e-06	0.000279
tissue morphogenesis (GO:0048729)	555	36	17.79	+	2.02	0.000149	0.00899
cell-cell adhesion (GO:0098609)	494	32	15.83	+	2.02	0.000305	0.0163
cell differentiation (GO:0030154)	3642	235	116.74	+	2.01	9.02e-27	2.04e-23
animal organ development (GO:0048513)	3138	202	100.58	+	2.01	2.26e-22	3.26e-19
positive regulation of gene expression (GO:0010628)	1963	126	62.92	+	2	2.12e-13	1.2e-10
cell projection organization (GO:0030030)	1122	72	35.96	+	2	6.71e-08	1.13e-05
cellular developmental process (GO:0048869)	3734	237	119.69	+	1.98	5.23e-26	1.03e-22
locomotion (GO:0040011)	1279	81	41	+	1.98	1.6e-08	3.04e-06
hematopoietic or lymphoid organ development (GO:0048534)	601	38	19.26	+	1.97	0.000167	0.00987
positive regulation of cellular component movement (GO:0051272)	522	33	16.73	+	1.97	0.000422	0.0214
regulation of GTPase activity (GO:0043087)	476	30	15.26	+	1.97	0.000985	0.0399
positive regulation of establishment of protein localization (GO:1904951)	443	28	14.2	+	1.97	0.00108	0.0428
positive regulation of RNA metabolic process (GO:0051254)	1699	107	54.46	+	1.96	6.27e-11	1.98e-08
positive regulation of cell motility (GO:2000147)	509	32	16.32	+	1.96	0.000576	0.0266
cellular response to organic cyclic compound (GO:0071407)	478	30	15.32	+	1.96	0.00101	0.0406
regulation of developmental process (GO:0050793)	2551	159	81.77	+	1.94	7.38e-16	6.48e-13
movement of cell or subcellular component (GO:0006928)	1511	94	48.43	+	1.94	2.14e-09	4.7e-07
cell-cell signaling (GO:0007267)	1093	68	35.03	+	1.94	5.05e-07	7.07e-05
cytoskeleton organization (GO:0007010)	1064	66	34.11	+	1.94	8.99e-07	0.000109
tissue development (GO:0009888)	1730	107	55.45	+	1.93	2.18e-10	6.04e-08
developmental process involved in reproduction (GO:0003006)	662	41	21.22	+	1.93	0.000137	0.00836
multicellular organism development (GO:0007275)	4963	306	159.08	+	1.92	5.89e-34	4.66e-30
positive regulation of multicellular organismal process (GO:0051240)	1720	106	55.13	+	1.92	3.12e-10	8.37e-08
cellular response to endogenous stimulus (GO:0071495)	1154	71	36.99	+	1.92	4.03e-07	5.75e-05
positive regulation of cell migration (GO:0030335)	487	30	15.61	+	1.92	0.00114	0.0446
positive regulation of nucleobase-containing compound metabolic process (GO:0045935)	1860	114	59.62	+	1.91	8.72e-11	2.7e-08
metal ion transport (GO:0030001)	636	39	20.39	+	1.91	0.000253	0.0138
immune system development (GO:0002520)	636	39	20.39	+	1.91	0.000253	0.0139
positive regulation of macromolecule biosynthetic process (GO:0010557)	1872	114	60	+	1.9	1.01e-10	3.07e-08
positive regulation of locomotion (GO:0040017)	541	33	17.34	+	1.9	0.000835	0.0349
epithelium development (GO:0060429)	1091	66	34.97	+	1.89	1.93e-06	0.00021
anatomical structure development (GO:0048856)	5342	320	171.23	+	1.87	9.16e-34	4.83e-30
negative regulation of developmental process (GO:0051093)	933	56	29.91	+	1.87	1.91e-05	0.0016
regulation of cellular localization (GO:0060341)	900	54	28.85	+	1.87	2.17e-05	0.00177
positive regulation of cellular biosynthetic process (GO:0031328)	1959	117	62.79	+	1.86	1.6e-10	4.68e-08
positive regulation of cellular component organization (GO:0051130)	1192	71	38.21	+	1.86	1.42e-06	0.000162
positive regulation of biosynthetic process (GO:0009891)	1991	118	63.82	+	1.85	2.13e-10	6.03e-08
negative regulation of transcription, DNA-templated (GO:0045892)	1165	69	37.34	+	1.85	2.56e-06	0.00027
behavior (GO:0007610)	577	34	18.49	+	1.84	0.00122	0.047
response to endogenous stimulus (GO:0009719)	1430	84	45.84	+	1.83	1.98e-07	2.99e-05
negative regulation of signal transduction (GO:0009968)	1230	72	39.43	+	1.83	2.04e-06	0.000221
regulation of multicellular organismal process (GO:0051239)	3091	180	99.08	+	1.82	2.27e-15	1.71e-12
negative regulation of cell communication (GO:0010648)	1326	77	42.5	+	1.81	9.87e-07	0.000119
negative regulation of signaling (GO:0023057)	1330	77	42.63	+	1.81	1.43e-06	0.000161
epithelial cell differentiation (GO:0030855)	671	39	21.51	+	1.81	0.000582	0.0266
developmental process (GO:0032502)	5686	328	182.26	+	1.8	9.55e-32	3.78e-28
regulation of cellular component biogenesis (GO:0044087)	920	53	29.49	+	1.8	8.86e-05	0.00582
regulation of cell motility (GO:2000145)	888	51	28.46	+	1.79	0.000106	0.00674
regulation of establishment of protein localization (GO:0070201)	733	42	23.5	+	1.79	0.000459	0.0228
negative regulation of nucleic acid-templated transcription (GO:1903507)	1218	69	39.04	+	1.77	9.4e-06	0.000855
regulation of cellular component movement (GO:0051270)	969	55	31.06	+	1.77	8.99e-05	0.00588
cell migration (GO:0016477)	935	53	29.97	+	1.77	0.000106	0.00673
regulation of cell migration (GO:0030334)	827	47	26.51	+	1.77	0.000294	0.0157
negative regulation of cellular component organization (GO:0051129)	686	39	21.99	+	1.77	0.000964	0.0394
negative regulation of RNA biosynthetic process (GO:1902679)	1220	69	39.11	+	1.76	9.66e-06	0.000873
regulation of protein localization (GO:0032880)	999	55	32.02	+	1.72	0.00017	0.00998
regulation of locomotion (GO:0040012)	963	53	30.87	+	1.72	0.000266	0.0145
negative regulation of cellular macromolecule biosynthetic process (GO:2000113)	1362	74	43.66	+	1.7	1.82e-05	0.00153
cell motility (GO:0048870)	1045	57	33.5	+	1.7	0.000163	0.00971
localization of cell (GO:0051674)	1045	57	33.5	+	1.7	0.000163	0.00975
ion transmembrane transport (GO:0034220)	905	49	29.01	+	1.69	0.000549	0.0257
protein phosphorylation (GO:0006468)	963	52	30.87	+	1.68	0.000396	0.0203
cation transport (GO:0006812)	835	45	26.76	+	1.68	0.00101	0.0405
cell surface receptor signaling pathway (GO:0007166)	2441	131	78.24	+	1.67	9.42e-09	1.89e-06
negative regulation of RNA metabolic process (GO:0051253)	1309	70	41.96	+	1.67	5.3e-05	0.00388
regulation of cellular component organization (GO:0051128)	2442	128	78.28	+	1.64	5.56e-08	9.55e-06
positive regulation of cell population proliferation (GO:0008284)	934	49	29.94	+	1.64	0.00126	0.0485
positive regulation of macromolecule metabolic process (GO:0010604)	3297	172	105.68	+	1.63	1.07e-10	3.19e-08
regulation of localization (GO:0032879)	2702	140	86.61	+	1.62	2.01e-08	3.79e-06
regulation of transport (GO:0051049)	1829	95	58.63	+	1.62	6.58e-06	0.000619
regulation of cell population proliferation (GO:0042127)	1616	84	51.8	+	1.62	2.14e-05	0.00175
negative regulation of macromolecule biosynthetic process (GO:0010558)	1444	75	46.29	+	1.62	6.15e-05	0.00438
positive regulation of metabolic process (GO:0009893)	3568	184	114.37	+	1.61	4.91e-11	1.58e-08
multicellular organismal process (GO:0032501)	6886	354	220.72	+	1.6	2.68e-25	4.7e-22
positive regulation of nitrogen compound metabolic process (GO:0051173)	3130	161	100.33	+	1.6	1.52e-09	3.53e-07
positive regulation of signaling (GO:0023056)	1799	92	57.66	+	1.6	1.51e-05	0.00132
positive regulation of signal transduction (GO:0009967)	1637	84	52.47	+	1.6	3.31e-05	0.00261
negative regulation of cellular biosynthetic process (GO:0031327)	1497	77	47.98	+	1.6	7.82e-05	0.00522
positive regulation of cellular metabolic process (GO:0031325)	3270	167	104.82	+	1.59	1.08e-09	2.6e-07
positive regulation of cell communication (GO:0010647)	1791	91	57.41	+	1.59	2.03e-05	0.00167
negative regulation of response to stimulus (GO:0048585)	1594	81	51.09	+	1.59	6.81e-05	0.00477
negative regulation of multicellular organismal process (GO:0051241)	1180	60	37.82	+	1.59	0.000692	0.0306
negative regulation of biosynthetic process (GO:0009890)	1521	77	48.75	+	1.58	0.000121	0.00755
negative regulation of nucleobase-containing compound metabolic process (GO:0045934)	1406	71	45.07	+	1.58	0.000241	0.0135
regulation of signaling (GO:0023051)	3674	185	117.77	+	1.57	3.16e-10	8.33e-08
regulation of cell communication (GO:0010646)	3634	183	116.48	+	1.57	3.76e-10	9.58e-08
positive regulation of cellular process (GO:0048522)	5342	266	171.23	+	1.55	4.19e-15	3.01e-12
reproductive process (GO:0022414)	1427	71	45.74	+	1.55	0.000361	0.0189
reproduction (GO:0000003)	1430	71	45.84	+	1.55	0.00037	0.0191
positive regulation of biological process (GO:0048518)	6102	300	195.59	+	1.53	6.18e-17	6.52e-14
positive regulation of response to stimulus (GO:0048584)	2399	118	76.9	+	1.53	4.12e-06	0.000408
regulation of transcription by RNA polymerase II (GO:0006357)	2694	130	86.35	+	1.51	2.97e-06	0.000305
regulation of signal transduction (GO:0009966)	3278	158	105.07	+	1.5	1.73e-07	2.63e-05
cellular response to organic substance (GO:0071310)	2306	111	73.92	+	1.5	2.18e-05	0.00176
negative regulation of gene expression (GO:0010629)	1682	81	53.91	+	1.5	0.00042	0.0213
regulation of biological quality (GO:0065008)	4007	191	128.44	+	1.49	1.01e-08	1.98e-06
intracellular signal transduction (GO:0035556)	1678	80	53.79	+	1.49	0.000547	0.0257
regulation of programmed cell death (GO:0043067)	1553	74	49.78	+	1.49	0.00102	0.0409
negative regulation of nitrogen compound metabolic process (GO:0051172)	2304	109	73.85	+	1.48	6.27e-05	0.00445
positive regulation of molecular function (GO:0044093)	1769	84	56.7	+	1.48	0.000439	0.0221
regulation of apoptotic process (GO:0042981)	1534	73	49.17	+	1.48	0.00098	0.0399
negative regulation of cellular process (GO:0048523)	4648	219	148.99	+	1.47	1.14e-09	2.7e-07
regulation of cell death (GO:0010941)	1677	78	53.75	+	1.45	0.00121	0.047
response to organic substance (GO:0010033)	2922	135	93.66	+	1.44	1.77e-05	0.0015
regulation of nucleic acid-templated transcription (GO:1903506)	3580	164	114.75	+	1.43	2.23e-06	0.000238
regulation of RNA biosynthetic process (GO:2001141)	3588	164	115.01	+	1.43	2.91e-06	0.0003
negative regulation of cellular metabolic process (GO:0031324)	2508	115	80.39	+	1.43	0.000116	0.00728
cellular component organization (GO:0016043)	5592	254	179.24	+	1.42	7.05e-10	1.72e-07
regulation of transcription, DNA-templated (GO:0006355)	3523	160	112.93	+	1.42	5.29e-06	0.000514
regulation of cellular biosynthetic process (GO:0031326)	4211	190	134.98	+	1.41	6.22e-07	8.26e-05
regulation of response to stimulus (GO:0048583)	4388	197	140.65	+	1.4	4.41e-07	6.22e-05
regulation of macromolecule biosynthetic process (GO:0010556)	4081	183	130.81	+	1.4	1.63e-06	0.000181
cellular component organization or biogenesis (GO:0071840)	5773	257	185.05	+	1.39	4.03e-09	8.5e-07
negative regulation of biological process (GO:0048519)	5221	233	167.35	+	1.39	3.22e-08	5.65e-06
regulation of gene expression (GO:0010468)	4475	199	143.44	+	1.39	8.53e-07	0.000105
regulation of biosynthetic process (GO:0009889)	4286	191	137.38	+	1.39	1.23e-06	0.000142
regulation of RNA metabolic process (GO:0051252)	3834	171	122.89	+	1.39	6.6e-06	0.000617
cellular response to chemical stimulus (GO:0070887)	2825	126	90.55	+	1.39	0.000159	0.00958
negative regulation of macromolecule metabolic process (GO:0010605)	2599	116	83.31	+	1.39	0.00037	0.0192
regulation of cellular macromolecule biosynthetic process (GO:2000112)	3955	175	126.77	+	1.38	6.84e-06	0.000636
regulation of nucleobase-containing compound metabolic process (GO:0019219)	4080	179	130.78	+	1.37	8.71e-06	0.000801
signaling (GO:0023052)	5293	231	169.66	+	1.36	2.18e-07	3.22e-05
response to chemical (GO:0042221)	4391	191	140.75	+	1.36	6.19e-06	0.000587
negative regulation of metabolic process (GO:0009892)	2846	124	91.22	+	1.36	0.000498	0.024
localization (GO:0051179)	5662	245	181.49	+	1.35	1.5e-07	2.36e-05
cell communication (GO:0007154)	5401	234	173.12	+	1.35	3.28e-07	4.76e-05
regulation of macromolecule metabolic process (GO:0060255)	6141	262	196.84	+	1.33	1.2e-07	1.95e-05
regulation of nitrogen compound metabolic process (GO:0051171)	5830	247	186.87	+	1.32	7.77e-07	0.000101
regulation of metabolic process (GO:0019222)	6662	280	213.54	+	1.31	1.41e-07	2.23e-05
regulation of primary metabolic process (GO:0080090)	6009	252	192.61	+	1.31	1.22e-06	0.000143
regulation of cellular metabolic process (GO:0031323)	6205	259	198.89	+	1.3	1.23e-06	0.000143
signal transduction (GO:0007165)	4960	207	158.99	+	1.3	3.38e-05	0.00265
regulation of cellular process (GO:0050794)	10904	443	349.51	+	1.27	9.49e-13	4.55e-10
transport (GO:0006810)	4472	182	143.34	+	1.27	0.000491	0.0238
biological regulation (GO:0065007)	12307	498	394.49	+	1.26	2.69e-16	2.51e-13
establishment of localization (GO:0051234)	4593	185	147.22	+	1.26	0.000782	0.0336
regulation of biological process (GO:0050789)	11621	465	372.5	+	1.25	7.31e-13	3.62e-10
response to stimulus (GO:0050896)	8349	332	267.62	+	1.24	8.33e-07	0.000105
cellular macromolecule metabolic process (GO:0044260)	5065	202	162.35	+	1.24	0.000607	0.0276
cellular response to stimulus (GO:0051716)	6559	254	210.24	+	1.21	0.000456	0.0228
macromolecule metabolic process (GO:0043170)	6170	239	197.77	+	1.21	0.000804	0.034
cellular process (GO:0009987)	14425	551	462.37	+	1.19	2.99e-14	2.05e-11
organic substance metabolic process (GO:0071704)	7841	300	251.33	+	1.19	0.000166	0.00986
nitrogen compound metabolic process (GO:0006807)	6985	266	223.9	+	1.19	0.000888	0.0368
primary metabolic process (GO:0044238)	7492	283	240.15	+	1.18	0.000807	0.034
biological_process (GO:0008150)	17782	634	569.98	+	1.11	4.78e-14	2.91e-11
Unclassified (UNCLASSIFIED)	3214	39	103.02	-	0.38	4.78e-14	3.02e-11
detection of chemical stimulus (GO:0009593)	518	4	16.6	-	0.24	0.000482	0.0234
detection of stimulus involved in sensory perception (GO:0050906)	538	2	17.24	-	0.12	1.23e-05	0.00109
defense response to bacterium (GO:0042742)	321	1	10.29	-	0.1	0.000912	0.0376
sensory perception of chemical stimulus (GO:0007606)	534	1	17.12	-	0.06	1.54e-06	0.000171
