# Supplementary material for: Genome-Wide Assessment of DNA Methylation in Chicken Cardiac Tissue Exposed to Different Incubation Temperatures and CO2 Levels
Source: Front Genet. 2020 Oct 28;11:558189. doi: 10.3389/fgene.2020.558189 (PMC7655987; doi:10.3389/fgene.2020.558189)
Supplement: Supplementary file 10 [file Table_7.XLSX]

## Sheet: TableS7
Table S7. EWAS results for significantly associated CpG sites
Chromosome	Position	HW_correlation	Pvalue_HW	Meth_Variation	Gene	Location
1	49551185	-0.522	3.46859e-07	29.65	NA	intergenic
1	126356077	-0.572	7.55733e-06	62.85	NA	intergenic
1	193788596	-0.474	6.03054e-06	28.23	TENM4	exon
2	63299185	0.467	7.6883e-06	69.19	TFAP2A	exon
4	49489396	-0.48	3.787e-06	66.72	ENSGALG00000011444	exon
4	49655586	-0.481	3.62139e-06	37.21	NA	intergenic
4	57797993	0.597	2.9689e-06	266.18	PITX2	exon
4	80757263	-0.519	4.28363e-07	84.35	ABLIM2	intron
4	91063170	-0.507	4.01943e-06	14.09	VPS16	intron
5	31614113	-0.464	8.67015e-06	57.81	NA	intergenic
5	39351398	0.5	1.2691e-06	7.07	NGB	exon
5	45910536	0.463	9.42441e-06	33.34	GSC	exon
6	24057449	0.484	3.11702e-06	134.34	NA	intergenic
7	16941662	0.487	6.13248e-06	7.17	SP9	promoter
7	28421732	-0.473	5.42409e-06	3.51	STEAP3	intron
8	14532433	0.508	8.32751e-07	2.71	GFI1	promoter
9	16058598	0.462	9.63591e-06	3.58	EIF4G1	intron
10	2889250	-0.474	5.21478e-06	1.49	NA	intergenic
17	5241839	-0.487	9.20263e-06	8.49	ST6GALNAC4	promoter
18	4426277	0.463	9.40498e-06	50.93	UBE2O	exon
18	10291664	0.479	4.07911e-06	27.97	CACNA1G	intron
21	882170	-0.493	1.88536e-06	107.04	NA	intergenic
28	2221891	-0.485	4.42529e-06	128.18	MKNK2	exon
